# Supplementary material for: Using Zebrafish to Screen Developmental Toxicity of Per- and Polyfluoroalkyl Substances (PFAS)
Source: Toxics. 2024 Jul 10;12(7):501. doi: 10.3390/toxics12070501 (PMC11281043; doi:10.3390/toxics12070501)
Supplement: Supplementary file 1 [file toxics-12-00501-s001.zip]

Archive with 4 entries (4 files):
- Supplemental Figure S1 BMC Curves 12-05-2023.pdf
- Supplemental Table S1 Fish Assessments 2-26-24.xlsx
- Supplemental Table S2 Data to make Network PFAS ZF summary data 3-6-24.xlsx
- Supplemental Table S3 Data to make BMC Curves 2-26-24.xlsx
