# Supplementary material for: Using Zebrafish to Screen Developmental Toxicity of Per- and Polyfluoroalkyl Substances (PFAS)
Source: Toxics. 2024 Jul 10;12(7):501. doi: 10.3390/toxics12070501 (PMC11281043; doi:10.3390/toxics12070501)
Supplement: Supplementary file 1 [file toxics-12-00501-s001.zip › Supplemental Table S1 Fish Assessments 2-26-24.xlsx]

## Sheet: Definitions
Column	Column Heading	Definition
A	Row	Horizontal row (A-H) on the 96 well plate where the embryo/larva is located
B	Column	Vertical column (1-12) on the 96 well plate where the embryo/larva is located
C	Plate Number	Number assigned to the plate by our laboratory (PFAS-292 thru PFAS-375)
D	CAS Number	Unique identification number assigned by the Chemical Abstracts Service (CAS) for each chemical
E	Chemical Name	Full name of the chemical/substance
F	Final Concentration (µM)	Nominal concentration of PFAS chemical in well with embryo/larva
G	Assessor	Unique identifier (A-C) for the individual that performed the assessment
H	Transfer Damage	Transfer damage observed - "YES" indicates damage to larva resulting from the act of transferring to another plate, where injury was not present prior to transfer. These animals were removed from all assessment data
I	Living (L=live, D=dead)	Living status of the larva - "L" indicates alive with a beating heart; "D" indicates dead with no observable heartbeat
J	Hatched (DNH=did not hatch)	Hatching status of the larva - "DNH" indicates chorion was present around larva
K	General (N=normal, A=abnormal, SA=severely abnormal)	Overall general appearance of the larva - "N" indicates larva appeared normal with no malformations; “A" indicates larva appeared abnormal with few mild malformations; "SA" indicates larva appeared severely abnormal with multiple severe malformations and was unlikely to survive.
L	Swim Bladder (NI=not inflated)	Swim Bladder Inflation status - "NI" indicates the swim bladder was not inflated
M	Cranofacial (usually small eyes or head) (Y=present)	Craniofacial malformation observed - "Y" indicates an abnormality with the head, eyes, jaw, or otoliths
N	Edema and/or Large Yolk (M=mild; S=severe)	Severity of edema/enlarged yolk observed - "M" indicates mild edema with a small amount of fluid filled pockets, and/or evidence of a slightly larger than normal yolk sac; "S" indicates severe edema with large pockets of fluid present, and/or large yolk sac. Edema was typically noted in the abdominal cavity, cardiac region, and head
O	Spine (NP=not present, Y=curved spine)	Spinal malformation observed - "Y" indicates a spinal malformation such as abnormal curvature or length; "NP" indicates not present where the presence of a spine was not observed
P	Pigmentation (I=increase, D=decrease)	Changes in pigmentation observed - "D" indicates decreased pigmentation; "I" indicates increased pigmentation
Q	Position (UD=upside down, LS=lying on side)	Position of the larva - "UD" indicates the larva was upside down; "LS" indicates the larva was on its side
R	Tail (K=kinked, SH=shortened)	Tail abnormalities observed - "K" indicates a kink in the lower end of the tail; "Sh" indicates the tail was shorter than normal or truncated
S	Blood Pooling (Y=yes)	Blood pooling/hemorrhage observed - "Y" indicates an abnormal collection of blood, typically noted in the cardiac, abdominal, and tail areas

## Sheet: Observations
Row	Column	Plate Number	CAS Number	Chemical Name	Final Concentration (µM)	Assessor	Transfer Damage	Living (L=live, D=dead)	Hatched (DNH=did not hatch)	General (N=normal, A=abnormal, SA=severely abnormal)	Swim Bladder (NI=not inflated)	Cranofacial (Y=present)	Edema and/or large yolk (M=mild, S=severe)	Spine (NP=not present, Y=curved spine)	Pigmentation (I=increase, D=decrease)	Position (UD=upside down, LS=lying on side)	Tail (K=kinked, SH=shortened)	Blood pooling (Y=yes)
H	4	PFAS-316	19932-26-4	((2,2,3,3-Tetrafluoropropoxy)methyl)oxirane	0.03	A		L		N
H	4	PFAS-316	19932-26-4	((2,2,3,3-Tetrafluoropropoxy)methyl)oxirane	0.03	C		L		N
H	4	PFAS-317	19932-26-4	((2,2,3,3-Tetrafluoropropoxy)methyl)oxirane	0.03	A		L		N
H	4	PFAS-317	19932-26-4	((2,2,3,3-Tetrafluoropropoxy)methyl)oxirane	0.03	C		L		N
H	4	PFAS-318	19932-26-4	((2,2,3,3-Tetrafluoropropoxy)methyl)oxirane	0.03	A		L		N
H	4	PFAS-318	19932-26-4	((2,2,3,3-Tetrafluoropropoxy)methyl)oxirane	0.03	C		L		N
H	4	PFAS-319	19932-26-4	((2,2,3,3-Tetrafluoropropoxy)methyl)oxirane	0.03	A		L		N
H	4	PFAS-319	19932-26-4	((2,2,3,3-Tetrafluoropropoxy)methyl)oxirane	0.03	C		L		N
H	4	PFAS-320	19932-26-4	((2,2,3,3-Tetrafluoropropoxy)methyl)oxirane	0.03	A		L		N
H	4	PFAS-320	19932-26-4	((2,2,3,3-Tetrafluoropropoxy)methyl)oxirane	0.03	C		L		N
H	4	PFAS-321	19932-26-4	((2,2,3,3-Tetrafluoropropoxy)methyl)oxirane	0.03	A		L		N
H	4	PFAS-321	19932-26-4	((2,2,3,3-Tetrafluoropropoxy)methyl)oxirane	0.03	C		L		N
G	4	PFAS-316	19932-26-4	((2,2,3,3-Tetrafluoropropoxy)methyl)oxirane	0.1	A		L		N
G	4	PFAS-316	19932-26-4	((2,2,3,3-Tetrafluoropropoxy)methyl)oxirane	0.1	C		L		N
G	4	PFAS-317	19932-26-4	((2,2,3,3-Tetrafluoropropoxy)methyl)oxirane	0.1	A		L		N
G	4	PFAS-317	19932-26-4	((2,2,3,3-Tetrafluoropropoxy)methyl)oxirane	0.1	C		L		N
G	4	PFAS-318	19932-26-4	((2,2,3,3-Tetrafluoropropoxy)methyl)oxirane	0.1	A		L		N
G	4	PFAS-318	19932-26-4	((2,2,3,3-Tetrafluoropropoxy)methyl)oxirane	0.1	C		L		N
G	4	PFAS-319	19932-26-4	((2,2,3,3-Tetrafluoropropoxy)methyl)oxirane	0.1	A		L		N
G	4	PFAS-319	19932-26-4	((2,2,3,3-Tetrafluoropropoxy)methyl)oxirane	0.1	C		L		N
G	4	PFAS-320	19932-26-4	((2,2,3,3-Tetrafluoropropoxy)methyl)oxirane	0.1	A		L		N
G	4	PFAS-320	19932-26-4	((2,2,3,3-Tetrafluoropropoxy)methyl)oxirane	0.1	C		L		N
G	4	PFAS-321	19932-26-4	((2,2,3,3-Tetrafluoropropoxy)methyl)oxirane	0.1	A		L		N
G	4	PFAS-321	19932-26-4	((2,2,3,3-Tetrafluoropropoxy)methyl)oxirane	0.1	C		L		N
F	4	PFAS-316	19932-26-4	((2,2,3,3-Tetrafluoropropoxy)methyl)oxirane	0.3	A		L		N
F	4	PFAS-316	19932-26-4	((2,2,3,3-Tetrafluoropropoxy)methyl)oxirane	0.3	C		L		N
F	4	PFAS-317	19932-26-4	((2,2,3,3-Tetrafluoropropoxy)methyl)oxirane	0.3	A		L		N
F	4	PFAS-317	19932-26-4	((2,2,3,3-Tetrafluoropropoxy)methyl)oxirane	0.3	C		L		N
F	4	PFAS-318	19932-26-4	((2,2,3,3-Tetrafluoropropoxy)methyl)oxirane	0.3	A		L		N
F	4	PFAS-318	19932-26-4	((2,2,3,3-Tetrafluoropropoxy)methyl)oxirane	0.3	C		L		N
F	4	PFAS-319	19932-26-4	((2,2,3,3-Tetrafluoropropoxy)methyl)oxirane	0.3	A		L		N
F	4	PFAS-319	19932-26-4	((2,2,3,3-Tetrafluoropropoxy)methyl)oxirane	0.3	C		L		N
F	4	PFAS-320	19932-26-4	((2,2,3,3-Tetrafluoropropoxy)methyl)oxirane	0.3	A		L		N
F	4	PFAS-320	19932-26-4	((2,2,3,3-Tetrafluoropropoxy)methyl)oxirane	0.3	C		L		N
F	4	PFAS-321	19932-26-4	((2,2,3,3-Tetrafluoropropoxy)methyl)oxirane	0.3	A		L		N
F	4	PFAS-321	19932-26-4	((2,2,3,3-Tetrafluoropropoxy)methyl)oxirane	0.3	C		L		N
E	4	PFAS-316	19932-26-4	((2,2,3,3-Tetrafluoropropoxy)methyl)oxirane	1	A		L		N
E	4	PFAS-316	19932-26-4	((2,2,3,3-Tetrafluoropropoxy)methyl)oxirane	1	C		L		N
E	4	PFAS-317	19932-26-4	((2,2,3,3-Tetrafluoropropoxy)methyl)oxirane	1	A		L		N
E	4	PFAS-317	19932-26-4	((2,2,3,3-Tetrafluoropropoxy)methyl)oxirane	1	C		L		N
E	4	PFAS-318	19932-26-4	((2,2,3,3-Tetrafluoropropoxy)methyl)oxirane	1	A		L		N
E	4	PFAS-318	19932-26-4	((2,2,3,3-Tetrafluoropropoxy)methyl)oxirane	1	C		L		N
E	4	PFAS-319	19932-26-4	((2,2,3,3-Tetrafluoropropoxy)methyl)oxirane	1	A		L		N
E	4	PFAS-319	19932-26-4	((2,2,3,3-Tetrafluoropropoxy)methyl)oxirane	1	C		L		N
E	4	PFAS-320	19932-26-4	((2,2,3,3-Tetrafluoropropoxy)methyl)oxirane	1	A		L		N
E	4	PFAS-320	19932-26-4	((2,2,3,3-Tetrafluoropropoxy)methyl)oxirane	1	C		L		N
E	4	PFAS-321	19932-26-4	((2,2,3,3-Tetrafluoropropoxy)methyl)oxirane	1	A		L		N
E	4	PFAS-321	19932-26-4	((2,2,3,3-Tetrafluoropropoxy)methyl)oxirane	1	C		L		N
D	4	PFAS-316	19932-26-4	((2,2,3,3-Tetrafluoropropoxy)methyl)oxirane	3	A		L		N
D	4	PFAS-316	19932-26-4	((2,2,3,3-Tetrafluoropropoxy)methyl)oxirane	3	C		L		N
D	4	PFAS-317	19932-26-4	((2,2,3,3-Tetrafluoropropoxy)methyl)oxirane	3	A		L		N
D	4	PFAS-317	19932-26-4	((2,2,3,3-Tetrafluoropropoxy)methyl)oxirane	3	C		L		N
D	4	PFAS-318	19932-26-4	((2,2,3,3-Tetrafluoropropoxy)methyl)oxirane	3	A		L		N
D	4	PFAS-318	19932-26-4	((2,2,3,3-Tetrafluoropropoxy)methyl)oxirane	3	C		L		N
D	4	PFAS-319	19932-26-4	((2,2,3,3-Tetrafluoropropoxy)methyl)oxirane	3	A		L		N
D	4	PFAS-319	19932-26-4	((2,2,3,3-Tetrafluoropropoxy)methyl)oxirane	3	C		L		N
D	4	PFAS-320	19932-26-4	((2,2,3,3-Tetrafluoropropoxy)methyl)oxirane	3	A		L		N
D	4	PFAS-320	19932-26-4	((2,2,3,3-Tetrafluoropropoxy)methyl)oxirane	3	C		L		N
D	4	PFAS-321	19932-26-4	((2,2,3,3-Tetrafluoropropoxy)methyl)oxirane	3	A		L		N
D	4	PFAS-321	19932-26-4	((2,2,3,3-Tetrafluoropropoxy)methyl)oxirane	3	C		L		N
C	4	PFAS-316	19932-26-4	((2,2,3,3-Tetrafluoropropoxy)methyl)oxirane	10	A		L		SA	NI	Y	S			UD
C	4	PFAS-316	19932-26-4	((2,2,3,3-Tetrafluoropropoxy)methyl)oxirane	10	C		L		SA	NI	Y	S			UD
C	4	PFAS-317	19932-26-4	((2,2,3,3-Tetrafluoropropoxy)methyl)oxirane	10	A		L		N
C	4	PFAS-317	19932-26-4	((2,2,3,3-Tetrafluoropropoxy)methyl)oxirane	10	C		L		N
C	4	PFAS-318	19932-26-4	((2,2,3,3-Tetrafluoropropoxy)methyl)oxirane	10	A		L		N
C	4	PFAS-318	19932-26-4	((2,2,3,3-Tetrafluoropropoxy)methyl)oxirane	10	C		L		N
C	4	PFAS-319	19932-26-4	((2,2,3,3-Tetrafluoropropoxy)methyl)oxirane	10	A		L		N
C	4	PFAS-319	19932-26-4	((2,2,3,3-Tetrafluoropropoxy)methyl)oxirane	10	C		L		N
C	4	PFAS-320	19932-26-4	((2,2,3,3-Tetrafluoropropoxy)methyl)oxirane	10	A		L		N
C	4	PFAS-320	19932-26-4	((2,2,3,3-Tetrafluoropropoxy)methyl)oxirane	10	C		L		N
C	4	PFAS-321	19932-26-4	((2,2,3,3-Tetrafluoropropoxy)methyl)oxirane	10	A		L		N
C	4	PFAS-321	19932-26-4	((2,2,3,3-Tetrafluoropropoxy)methyl)oxirane	10	C		L		N
B	4	PFAS-316	19932-26-4	((2,2,3,3-Tetrafluoropropoxy)methyl)oxirane	30	A		L		A	NI		M
B	4	PFAS-316	19932-26-4	((2,2,3,3-Tetrafluoropropoxy)methyl)oxirane	30	C		L		A	NI		M
B	4	PFAS-317	19932-26-4	((2,2,3,3-Tetrafluoropropoxy)methyl)oxirane	30	A		L		A	NI
B	4	PFAS-317	19932-26-4	((2,2,3,3-Tetrafluoropropoxy)methyl)oxirane	30	C		L		A	NI
B	4	PFAS-318	19932-26-4	((2,2,3,3-Tetrafluoropropoxy)methyl)oxirane	30	A		L		A			M
B	4	PFAS-318	19932-26-4	((2,2,3,3-Tetrafluoropropoxy)methyl)oxirane	30	C		L		A			M
B	4	PFAS-319	19932-26-4	((2,2,3,3-Tetrafluoropropoxy)methyl)oxirane	30	A		L		N
B	4	PFAS-319	19932-26-4	((2,2,3,3-Tetrafluoropropoxy)methyl)oxirane	30	C		L		N
B	4	PFAS-320	19932-26-4	((2,2,3,3-Tetrafluoropropoxy)methyl)oxirane	30	A		L		N
B	4	PFAS-320	19932-26-4	((2,2,3,3-Tetrafluoropropoxy)methyl)oxirane	30	C		L		N
B	4	PFAS-321	19932-26-4	((2,2,3,3-Tetrafluoropropoxy)methyl)oxirane	30	A		L		N
B	4	PFAS-321	19932-26-4	((2,2,3,3-Tetrafluoropropoxy)methyl)oxirane	30	C		L		N
A	4	PFAS-316	19932-26-4	((2,2,3,3-Tetrafluoropropoxy)methyl)oxirane	100	A		L		A	NI
A	4	PFAS-316	19932-26-4	((2,2,3,3-Tetrafluoropropoxy)methyl)oxirane	100	C		L		A	NI
A	4	PFAS-317	19932-26-4	((2,2,3,3-Tetrafluoropropoxy)methyl)oxirane	100	A		L		A	NI		M
A	4	PFAS-317	19932-26-4	((2,2,3,3-Tetrafluoropropoxy)methyl)oxirane	100	C		L		A	NI		M
A	4	PFAS-318	19932-26-4	((2,2,3,3-Tetrafluoropropoxy)methyl)oxirane	100	A		L		A	NI		M
A	4	PFAS-318	19932-26-4	((2,2,3,3-Tetrafluoropropoxy)methyl)oxirane	100	C		L		A	NI		M
A	4	PFAS-319	19932-26-4	((2,2,3,3-Tetrafluoropropoxy)methyl)oxirane	100	A		L		A	NI
A	4	PFAS-319	19932-26-4	((2,2,3,3-Tetrafluoropropoxy)methyl)oxirane	100	C		L		A	NI
A	4	PFAS-320	19932-26-4	((2,2,3,3-Tetrafluoropropoxy)methyl)oxirane	100	A		L		A	NI		M
A	4	PFAS-320	19932-26-4	((2,2,3,3-Tetrafluoropropoxy)methyl)oxirane	100	C		L		A	NI		M
A	4	PFAS-321	19932-26-4	((2,2,3,3-Tetrafluoropropoxy)methyl)oxirane	100	A		L		A	NI		M
A	4	PFAS-321	19932-26-4	((2,2,3,3-Tetrafluoropropoxy)methyl)oxirane	100	C		L		A	NI		M
B	9	PFAS-352	19932-26-4	((2,2,3,3-Tetrafluoropropoxy)methyl)oxirane	100	C		L		N
B	9	PFAS-352	19932-26-4	((2,2,3,3-Tetrafluoropropoxy)methyl)oxirane	100	A		L		N
B	9	PFAS-353	19932-26-4	((2,2,3,3-Tetrafluoropropoxy)methyl)oxirane	100	C		L		A	NI		M
B	9	PFAS-353	19932-26-4	((2,2,3,3-Tetrafluoropropoxy)methyl)oxirane	100	A		L		A	NI		M
B	9	PFAS-354	19932-26-4	((2,2,3,3-Tetrafluoropropoxy)methyl)oxirane	100	C		L		A	NI
B	9	PFAS-354	19932-26-4	((2,2,3,3-Tetrafluoropropoxy)methyl)oxirane	100	A		L		A	NI	Y	M			LS
B	9	PFAS-355	19932-26-4	((2,2,3,3-Tetrafluoropropoxy)methyl)oxirane	100	C		L		A	NI
B	9	PFAS-355	19932-26-4	((2,2,3,3-Tetrafluoropropoxy)methyl)oxirane	100	A		L		A	NI
B	9	PFAS-356	19932-26-4	((2,2,3,3-Tetrafluoropropoxy)methyl)oxirane	100	C		L		A	NI		M
B	9	PFAS-356	19932-26-4	((2,2,3,3-Tetrafluoropropoxy)methyl)oxirane	100	A		L		A	NI		M
B	9	PFAS-357	19932-26-4	((2,2,3,3-Tetrafluoropropoxy)methyl)oxirane	100	C		L		A	NI		M
B	9	PFAS-357	19932-26-4	((2,2,3,3-Tetrafluoropropoxy)methyl)oxirane	100	A		L		A	NI		M
H	5	PFAS-292	80220-63-9	((Perfluorooctyl)ethyl)phosphonic acid	0.03	A		L		N
H	5	PFAS-292	80220-63-9	((Perfluorooctyl)ethyl)phosphonic acid	0.03	C		L		N
H	5	PFAS-293	80220-63-9	((Perfluorooctyl)ethyl)phosphonic acid	0.03	A		L		N
H	5	PFAS-293	80220-63-9	((Perfluorooctyl)ethyl)phosphonic acid	0.03	C		L		N
H	5	PFAS-294	80220-63-9	((Perfluorooctyl)ethyl)phosphonic acid	0.03	A		L		A			M
H	5	PFAS-294	80220-63-9	((Perfluorooctyl)ethyl)phosphonic acid	0.03	C		L		A			M
H	5	PFAS-295	80220-63-9	((Perfluorooctyl)ethyl)phosphonic acid	0.03	A		L		N
H	5	PFAS-295	80220-63-9	((Perfluorooctyl)ethyl)phosphonic acid	0.03	C		L		N
H	5	PFAS-296	80220-63-9	((Perfluorooctyl)ethyl)phosphonic acid	0.03	A		L		N
H	5	PFAS-296	80220-63-9	((Perfluorooctyl)ethyl)phosphonic acid	0.03	C		L		N
H	5	PFAS-297	80220-63-9	((Perfluorooctyl)ethyl)phosphonic acid	0.03	A		L		N
H	5	PFAS-297	80220-63-9	((Perfluorooctyl)ethyl)phosphonic acid	0.03	C		L		N
G	5	PFAS-292	80220-63-9	((Perfluorooctyl)ethyl)phosphonic acid	0.1	A		L		N
G	5	PFAS-292	80220-63-9	((Perfluorooctyl)ethyl)phosphonic acid	0.1	C		L		N
G	5	PFAS-293	80220-63-9	((Perfluorooctyl)ethyl)phosphonic acid	0.1	A		L		N
G	5	PFAS-293	80220-63-9	((Perfluorooctyl)ethyl)phosphonic acid	0.1	C		L		N
G	5	PFAS-294	80220-63-9	((Perfluorooctyl)ethyl)phosphonic acid	0.1	A		L		N
G	5	PFAS-294	80220-63-9	((Perfluorooctyl)ethyl)phosphonic acid	0.1	C		L		N
G	5	PFAS-295	80220-63-9	((Perfluorooctyl)ethyl)phosphonic acid	0.1	A		L		N
G	5	PFAS-295	80220-63-9	((Perfluorooctyl)ethyl)phosphonic acid	0.1	C		L		N
G	5	PFAS-296	80220-63-9	((Perfluorooctyl)ethyl)phosphonic acid	0.1	A		L		N
G	5	PFAS-296	80220-63-9	((Perfluorooctyl)ethyl)phosphonic acid	0.1	C		L		N
G	5	PFAS-297	80220-63-9	((Perfluorooctyl)ethyl)phosphonic acid	0.1	A		L		N
G	5	PFAS-297	80220-63-9	((Perfluorooctyl)ethyl)phosphonic acid	0.1	C		L		N
F	5	PFAS-292	80220-63-9	((Perfluorooctyl)ethyl)phosphonic acid	0.3	A		L		N
F	5	PFAS-292	80220-63-9	((Perfluorooctyl)ethyl)phosphonic acid	0.3	C		L		N
F	5	PFAS-293	80220-63-9	((Perfluorooctyl)ethyl)phosphonic acid	0.3	A		L		N
F	5	PFAS-293	80220-63-9	((Perfluorooctyl)ethyl)phosphonic acid	0.3	C		L		N
F	5	PFAS-294	80220-63-9	((Perfluorooctyl)ethyl)phosphonic acid	0.3	A		L		N
F	5	PFAS-294	80220-63-9	((Perfluorooctyl)ethyl)phosphonic acid	0.3	C		L		N
F	5	PFAS-295	80220-63-9	((Perfluorooctyl)ethyl)phosphonic acid	0.3	A		L		N
F	5	PFAS-295	80220-63-9	((Perfluorooctyl)ethyl)phosphonic acid	0.3	C		L		N
F	5	PFAS-296	80220-63-9	((Perfluorooctyl)ethyl)phosphonic acid	0.3	A		L		N
F	5	PFAS-296	80220-63-9	((Perfluorooctyl)ethyl)phosphonic acid	0.3	C		L		N
F	5	PFAS-297	80220-63-9	((Perfluorooctyl)ethyl)phosphonic acid	0.3	A		L		N
F	5	PFAS-297	80220-63-9	((Perfluorooctyl)ethyl)phosphonic acid	0.3	C		L		N
E	5	PFAS-292	80220-63-9	((Perfluorooctyl)ethyl)phosphonic acid	1	A		L		N
E	5	PFAS-292	80220-63-9	((Perfluorooctyl)ethyl)phosphonic acid	1	C		L		N
E	5	PFAS-293	80220-63-9	((Perfluorooctyl)ethyl)phosphonic acid	1	A		L		A	NI		M
E	5	PFAS-293	80220-63-9	((Perfluorooctyl)ethyl)phosphonic acid	1	C		L		A	NI		M
E	5	PFAS-294	80220-63-9	((Perfluorooctyl)ethyl)phosphonic acid	1	A		L		A	NI		M
E	5	PFAS-294	80220-63-9	((Perfluorooctyl)ethyl)phosphonic acid	1	C		L		A	NI		M
E	5	PFAS-295	80220-63-9	((Perfluorooctyl)ethyl)phosphonic acid	1	A		L		A			M
E	5	PFAS-295	80220-63-9	((Perfluorooctyl)ethyl)phosphonic acid	1	C		L		A			M
E	5	PFAS-296	80220-63-9	((Perfluorooctyl)ethyl)phosphonic acid	1	A		L		N
E	5	PFAS-296	80220-63-9	((Perfluorooctyl)ethyl)phosphonic acid	1	C		L		N
E	5	PFAS-297	80220-63-9	((Perfluorooctyl)ethyl)phosphonic acid	1	A		L		N
E	5	PFAS-297	80220-63-9	((Perfluorooctyl)ethyl)phosphonic acid	1	C		L		N
D	5	PFAS-292	80220-63-9	((Perfluorooctyl)ethyl)phosphonic acid	3	A		L		N
D	5	PFAS-292	80220-63-9	((Perfluorooctyl)ethyl)phosphonic acid	3	C		L		N
D	5	PFAS-293	80220-63-9	((Perfluorooctyl)ethyl)phosphonic acid	3	A		L		N
D	5	PFAS-293	80220-63-9	((Perfluorooctyl)ethyl)phosphonic acid	3	C		L		N
D	5	PFAS-294	80220-63-9	((Perfluorooctyl)ethyl)phosphonic acid	3	A		L		A	NI		M
D	5	PFAS-294	80220-63-9	((Perfluorooctyl)ethyl)phosphonic acid	3	C		L		A	NI		M
D	5	PFAS-295	80220-63-9	((Perfluorooctyl)ethyl)phosphonic acid	3	A		L		A	NI		M
D	5	PFAS-295	80220-63-9	((Perfluorooctyl)ethyl)phosphonic acid	3	C		L		A	NI		M
D	5	PFAS-296	80220-63-9	((Perfluorooctyl)ethyl)phosphonic acid	3	A		L		A	NI		M
D	5	PFAS-296	80220-63-9	((Perfluorooctyl)ethyl)phosphonic acid	3	C		L		A	NI		M
D	5	PFAS-297	80220-63-9	((Perfluorooctyl)ethyl)phosphonic acid	3	A		L		A			M
D	5	PFAS-297	80220-63-9	((Perfluorooctyl)ethyl)phosphonic acid	3	C		L		A			M
C	5	PFAS-292	80220-63-9	((Perfluorooctyl)ethyl)phosphonic acid	10	A		L		A	NI		M
C	5	PFAS-292	80220-63-9	((Perfluorooctyl)ethyl)phosphonic acid	10	C		L		A	NI		M
C	5	PFAS-293	80220-63-9	((Perfluorooctyl)ethyl)phosphonic acid	10	A		L		SA	NI	Y	M			LS
C	5	PFAS-293	80220-63-9	((Perfluorooctyl)ethyl)phosphonic acid	10	C		L		SA	NI	Y	M				K
C	5	PFAS-294	80220-63-9	((Perfluorooctyl)ethyl)phosphonic acid	10	A		L		A			M
C	5	PFAS-294	80220-63-9	((Perfluorooctyl)ethyl)phosphonic acid	10	C		L		A			M
C	5	PFAS-295	80220-63-9	((Perfluorooctyl)ethyl)phosphonic acid	10	A		D
C	5	PFAS-295	80220-63-9	((Perfluorooctyl)ethyl)phosphonic acid	10	C		D
C	5	PFAS-296	80220-63-9	((Perfluorooctyl)ethyl)phosphonic acid	10	A		L		A			M
C	5	PFAS-296	80220-63-9	((Perfluorooctyl)ethyl)phosphonic acid	10	C		L		A			M
C	5	PFAS-297	80220-63-9	((Perfluorooctyl)ethyl)phosphonic acid	10	A		L		A			M
C	5	PFAS-297	80220-63-9	((Perfluorooctyl)ethyl)phosphonic acid	10	C		L		A			M
B	5	PFAS-292	80220-63-9	((Perfluorooctyl)ethyl)phosphonic acid	30	A		D
B	5	PFAS-292	80220-63-9	((Perfluorooctyl)ethyl)phosphonic acid	30	C		D
B	5	PFAS-293	80220-63-9	((Perfluorooctyl)ethyl)phosphonic acid	30	A		D
B	5	PFAS-293	80220-63-9	((Perfluorooctyl)ethyl)phosphonic acid	30	C		D
B	5	PFAS-294	80220-63-9	((Perfluorooctyl)ethyl)phosphonic acid	30	A		D
B	5	PFAS-294	80220-63-9	((Perfluorooctyl)ethyl)phosphonic acid	30	C		D
B	5	PFAS-295	80220-63-9	((Perfluorooctyl)ethyl)phosphonic acid	30	A		D
B	5	PFAS-295	80220-63-9	((Perfluorooctyl)ethyl)phosphonic acid	30	C		D
B	5	PFAS-296	80220-63-9	((Perfluorooctyl)ethyl)phosphonic acid	30	A		D
B	5	PFAS-296	80220-63-9	((Perfluorooctyl)ethyl)phosphonic acid	30	C		D
B	5	PFAS-297	80220-63-9	((Perfluorooctyl)ethyl)phosphonic acid	30	A		D
B	5	PFAS-297	80220-63-9	((Perfluorooctyl)ethyl)phosphonic acid	30	C		D
A	5	PFAS-292	80220-63-9	((Perfluorooctyl)ethyl)phosphonic acid	100	A		D
A	5	PFAS-292	80220-63-9	((Perfluorooctyl)ethyl)phosphonic acid	100	C		D
A	5	PFAS-293	80220-63-9	((Perfluorooctyl)ethyl)phosphonic acid	100	A		L		A	NI		M			LS
A	5	PFAS-293	80220-63-9	((Perfluorooctyl)ethyl)phosphonic acid	100	C		L		A	NI		M			LS
A	5	PFAS-294	80220-63-9	((Perfluorooctyl)ethyl)phosphonic acid	100	A		D
A	5	PFAS-294	80220-63-9	((Perfluorooctyl)ethyl)phosphonic acid	100	C		D
A	5	PFAS-295	80220-63-9	((Perfluorooctyl)ethyl)phosphonic acid	100	A		D
A	5	PFAS-295	80220-63-9	((Perfluorooctyl)ethyl)phosphonic acid	100	C		D
A	5	PFAS-296	80220-63-9	((Perfluorooctyl)ethyl)phosphonic acid	100	A		D
A	5	PFAS-296	80220-63-9	((Perfluorooctyl)ethyl)phosphonic acid	100	C		D
A	5	PFAS-297	80220-63-9	((Perfluorooctyl)ethyl)phosphonic acid	100	A		D
A	5	PFAS-297	80220-63-9	((Perfluorooctyl)ethyl)phosphonic acid	100	C		D
H	9	PFAS-346	80220-63-9	((Perfluorooctyl)ethyl)phosphonic acid	100	C		D
H	9	PFAS-346	80220-63-9	((Perfluorooctyl)ethyl)phosphonic acid	100	A		D
H	9	PFAS-347	80220-63-9	((Perfluorooctyl)ethyl)phosphonic acid	100	C		D
H	9	PFAS-347	80220-63-9	((Perfluorooctyl)ethyl)phosphonic acid	100	A		D
H	9	PFAS-348	80220-63-9	((Perfluorooctyl)ethyl)phosphonic acid	100	C		D
H	9	PFAS-348	80220-63-9	((Perfluorooctyl)ethyl)phosphonic acid	100	A		D
H	9	PFAS-349	80220-63-9	((Perfluorooctyl)ethyl)phosphonic acid	100	C		D
H	9	PFAS-349	80220-63-9	((Perfluorooctyl)ethyl)phosphonic acid	100	A		D
H	9	PFAS-350	80220-63-9	((Perfluorooctyl)ethyl)phosphonic acid	100	C		D
H	9	PFAS-350	80220-63-9	((Perfluorooctyl)ethyl)phosphonic acid	100	A		D
H	9	PFAS-351	80220-63-9	((Perfluorooctyl)ethyl)phosphonic acid	100	C		D
H	9	PFAS-351	80220-63-9	((Perfluorooctyl)ethyl)phosphonic acid	100	A		D
H	2	PFAS-316	17587-22-3	(Heptafluorobutanoyl)pivaloylmethane	0.03	A		L		N
H	2	PFAS-316	17587-22-3	(Heptafluorobutanoyl)pivaloylmethane	0.03	C		L		N
H	2	PFAS-317	17587-22-3	(Heptafluorobutanoyl)pivaloylmethane	0.03	A		L		N
H	2	PFAS-317	17587-22-3	(Heptafluorobutanoyl)pivaloylmethane	0.03	C		L		N
H	2	PFAS-318	17587-22-3	(Heptafluorobutanoyl)pivaloylmethane	0.03	A		L		N
H	2	PFAS-318	17587-22-3	(Heptafluorobutanoyl)pivaloylmethane	0.03	C		L		N
H	2	PFAS-319	17587-22-3	(Heptafluorobutanoyl)pivaloylmethane	0.03	A		L		N
H	2	PFAS-319	17587-22-3	(Heptafluorobutanoyl)pivaloylmethane	0.03	C		L		N
H	2	PFAS-320	17587-22-3	(Heptafluorobutanoyl)pivaloylmethane	0.03	A		L		N
H	2	PFAS-320	17587-22-3	(Heptafluorobutanoyl)pivaloylmethane	0.03	C		L		N
H	2	PFAS-321	17587-22-3	(Heptafluorobutanoyl)pivaloylmethane	0.03	A		L		N
H	2	PFAS-321	17587-22-3	(Heptafluorobutanoyl)pivaloylmethane	0.03	C		L		N
G	2	PFAS-316	17587-22-3	(Heptafluorobutanoyl)pivaloylmethane	0.1	A		L		N
G	2	PFAS-316	17587-22-3	(Heptafluorobutanoyl)pivaloylmethane	0.1	C		L		N
G	2	PFAS-317	17587-22-3	(Heptafluorobutanoyl)pivaloylmethane	0.1	A		L		N
G	2	PFAS-317	17587-22-3	(Heptafluorobutanoyl)pivaloylmethane	0.1	C		L		N
G	2	PFAS-318	17587-22-3	(Heptafluorobutanoyl)pivaloylmethane	0.1	A		L		N
G	2	PFAS-318	17587-22-3	(Heptafluorobutanoyl)pivaloylmethane	0.1	C		L		N
G	2	PFAS-319	17587-22-3	(Heptafluorobutanoyl)pivaloylmethane	0.1	A		L		N
G	2	PFAS-319	17587-22-3	(Heptafluorobutanoyl)pivaloylmethane	0.1	C		L		N
G	2	PFAS-320	17587-22-3	(Heptafluorobutanoyl)pivaloylmethane	0.1	A		L		N
G	2	PFAS-320	17587-22-3	(Heptafluorobutanoyl)pivaloylmethane	0.1	C		L		N
G	2	PFAS-321	17587-22-3	(Heptafluorobutanoyl)pivaloylmethane	0.1	A		L		N
G	2	PFAS-321	17587-22-3	(Heptafluorobutanoyl)pivaloylmethane	0.1	C		L		N
F	2	PFAS-316	17587-22-3	(Heptafluorobutanoyl)pivaloylmethane	0.3	A		L		N
F	2	PFAS-316	17587-22-3	(Heptafluorobutanoyl)pivaloylmethane	0.3	C		L		N
F	2	PFAS-317	17587-22-3	(Heptafluorobutanoyl)pivaloylmethane	0.3	A		L		N
F	2	PFAS-317	17587-22-3	(Heptafluorobutanoyl)pivaloylmethane	0.3	C		L		N
F	2	PFAS-318	17587-22-3	(Heptafluorobutanoyl)pivaloylmethane	0.3	A		L		N
F	2	PFAS-318	17587-22-3	(Heptafluorobutanoyl)pivaloylmethane	0.3	C		L		N
F	2	PFAS-319	17587-22-3	(Heptafluorobutanoyl)pivaloylmethane	0.3	A		L		N
F	2	PFAS-319	17587-22-3	(Heptafluorobutanoyl)pivaloylmethane	0.3	C		L		N
F	2	PFAS-320	17587-22-3	(Heptafluorobutanoyl)pivaloylmethane	0.3	A		L		N
F	2	PFAS-320	17587-22-3	(Heptafluorobutanoyl)pivaloylmethane	0.3	C		L		N
F	2	PFAS-321	17587-22-3	(Heptafluorobutanoyl)pivaloylmethane	0.3	A		L		N
F	2	PFAS-321	17587-22-3	(Heptafluorobutanoyl)pivaloylmethane	0.3	C		L		N
E	2	PFAS-316	17587-22-3	(Heptafluorobutanoyl)pivaloylmethane	1	A		L		N
E	2	PFAS-316	17587-22-3	(Heptafluorobutanoyl)pivaloylmethane	1	C		L		N
E	2	PFAS-317	17587-22-3	(Heptafluorobutanoyl)pivaloylmethane	1	A		L		N
E	2	PFAS-317	17587-22-3	(Heptafluorobutanoyl)pivaloylmethane	1	C		L		N
E	2	PFAS-318	17587-22-3	(Heptafluorobutanoyl)pivaloylmethane	1	A		L		N
E	2	PFAS-318	17587-22-3	(Heptafluorobutanoyl)pivaloylmethane	1	C		L		N
E	2	PFAS-319	17587-22-3	(Heptafluorobutanoyl)pivaloylmethane	1	A		L		N
E	2	PFAS-319	17587-22-3	(Heptafluorobutanoyl)pivaloylmethane	1	C		L		N
E	2	PFAS-320	17587-22-3	(Heptafluorobutanoyl)pivaloylmethane	1	A		L		N
E	2	PFAS-320	17587-22-3	(Heptafluorobutanoyl)pivaloylmethane	1	C		L		N
E	2	PFAS-321	17587-22-3	(Heptafluorobutanoyl)pivaloylmethane	1	A		L		N
E	2	PFAS-321	17587-22-3	(Heptafluorobutanoyl)pivaloylmethane	1	C		L		N
D	2	PFAS-316	17587-22-3	(Heptafluorobutanoyl)pivaloylmethane	3	A		L		N
D	2	PFAS-316	17587-22-3	(Heptafluorobutanoyl)pivaloylmethane	3	C		L		N
D	2	PFAS-317	17587-22-3	(Heptafluorobutanoyl)pivaloylmethane	3	A		L		N
D	2	PFAS-317	17587-22-3	(Heptafluorobutanoyl)pivaloylmethane	3	C		L		N
D	2	PFAS-318	17587-22-3	(Heptafluorobutanoyl)pivaloylmethane	3	A		L		A			M
D	2	PFAS-318	17587-22-3	(Heptafluorobutanoyl)pivaloylmethane	3	C		L		A			M
D	2	PFAS-319	17587-22-3	(Heptafluorobutanoyl)pivaloylmethane	3	A		L		N
D	2	PFAS-319	17587-22-3	(Heptafluorobutanoyl)pivaloylmethane	3	C		L		N
D	2	PFAS-320	17587-22-3	(Heptafluorobutanoyl)pivaloylmethane	3	A		L		N
D	2	PFAS-320	17587-22-3	(Heptafluorobutanoyl)pivaloylmethane	3	C		L		N
D	2	PFAS-321	17587-22-3	(Heptafluorobutanoyl)pivaloylmethane	3	A		L		N
D	2	PFAS-321	17587-22-3	(Heptafluorobutanoyl)pivaloylmethane	3	C		L		N
C	2	PFAS-316	17587-22-3	(Heptafluorobutanoyl)pivaloylmethane	10	A		L		N
C	2	PFAS-316	17587-22-3	(Heptafluorobutanoyl)pivaloylmethane	10	C		L		N
C	2	PFAS-317	17587-22-3	(Heptafluorobutanoyl)pivaloylmethane	10	A		L		N
C	2	PFAS-317	17587-22-3	(Heptafluorobutanoyl)pivaloylmethane	10	C		L		N
C	2	PFAS-318	17587-22-3	(Heptafluorobutanoyl)pivaloylmethane	10	A		L		N
C	2	PFAS-318	17587-22-3	(Heptafluorobutanoyl)pivaloylmethane	10	C		L		N
C	2	PFAS-319	17587-22-3	(Heptafluorobutanoyl)pivaloylmethane	10	A		L		N
C	2	PFAS-319	17587-22-3	(Heptafluorobutanoyl)pivaloylmethane	10	C		L		N
C	2	PFAS-320	17587-22-3	(Heptafluorobutanoyl)pivaloylmethane	10	A		L		N
C	2	PFAS-320	17587-22-3	(Heptafluorobutanoyl)pivaloylmethane	10	C		L		N
C	2	PFAS-321	17587-22-3	(Heptafluorobutanoyl)pivaloylmethane	10	A		L		N
C	2	PFAS-321	17587-22-3	(Heptafluorobutanoyl)pivaloylmethane	10	C		L		N
B	2	PFAS-316	17587-22-3	(Heptafluorobutanoyl)pivaloylmethane	30	A		D
B	2	PFAS-316	17587-22-3	(Heptafluorobutanoyl)pivaloylmethane	30	C		D
B	2	PFAS-317	17587-22-3	(Heptafluorobutanoyl)pivaloylmethane	30	A		L		A	NI		M
B	2	PFAS-317	17587-22-3	(Heptafluorobutanoyl)pivaloylmethane	30	C		L		A		Y	M
B	2	PFAS-318	17587-22-3	(Heptafluorobutanoyl)pivaloylmethane	30	A		L		SA	NI	Y	S			LS
B	2	PFAS-318	17587-22-3	(Heptafluorobutanoyl)pivaloylmethane	30	C		L		SA	NI	Y	S			LS
B	2	PFAS-319	17587-22-3	(Heptafluorobutanoyl)pivaloylmethane	30	A		L		A	NI		M
B	2	PFAS-319	17587-22-3	(Heptafluorobutanoyl)pivaloylmethane	30	C		L		A	NI	Y	M			LS
B	2	PFAS-320	17587-22-3	(Heptafluorobutanoyl)pivaloylmethane	30	A		L		N
B	2	PFAS-320	17587-22-3	(Heptafluorobutanoyl)pivaloylmethane	30	C		L		N
B	2	PFAS-321	17587-22-3	(Heptafluorobutanoyl)pivaloylmethane	30	A		L		A	NI		M					Y
B	2	PFAS-321	17587-22-3	(Heptafluorobutanoyl)pivaloylmethane	30	C		L		A	NI		M					Y
A	2	PFAS-316	17587-22-3	(Heptafluorobutanoyl)pivaloylmethane	100	A		D
A	2	PFAS-316	17587-22-3	(Heptafluorobutanoyl)pivaloylmethane	100	C		D
A	2	PFAS-317	17587-22-3	(Heptafluorobutanoyl)pivaloylmethane	100	A		D
A	2	PFAS-317	17587-22-3	(Heptafluorobutanoyl)pivaloylmethane	100	C		D
A	2	PFAS-318	17587-22-3	(Heptafluorobutanoyl)pivaloylmethane	100	A		D
A	2	PFAS-318	17587-22-3	(Heptafluorobutanoyl)pivaloylmethane	100	C		D
A	2	PFAS-319	17587-22-3	(Heptafluorobutanoyl)pivaloylmethane	100	A		D
A	2	PFAS-319	17587-22-3	(Heptafluorobutanoyl)pivaloylmethane	100	C		D
A	2	PFAS-320	17587-22-3	(Heptafluorobutanoyl)pivaloylmethane	100	A		D
A	2	PFAS-320	17587-22-3	(Heptafluorobutanoyl)pivaloylmethane	100	C		D
A	2	PFAS-321	17587-22-3	(Heptafluorobutanoyl)pivaloylmethane	100	A		D
A	2	PFAS-321	17587-22-3	(Heptafluorobutanoyl)pivaloylmethane	100	C		D
B	6	PFAS-352	17587-22-3	(Heptafluorobutanoyl)pivaloylmethane	100	C		L		SA	NI	Y	S			LS
B	6	PFAS-352	17587-22-3	(Heptafluorobutanoyl)pivaloylmethane	100	A		L		SA	NI	Y	S			LS
B	6	PFAS-353	17587-22-3	(Heptafluorobutanoyl)pivaloylmethane	100	C		L		A	NI		M
B	6	PFAS-353	17587-22-3	(Heptafluorobutanoyl)pivaloylmethane	100	A		L		A	NI		M
B	6	PFAS-354	17587-22-3	(Heptafluorobutanoyl)pivaloylmethane	100	C		L		A	NI	Y	M
B	6	PFAS-354	17587-22-3	(Heptafluorobutanoyl)pivaloylmethane	100	A		L		A	NI	Y	M
B	6	PFAS-355	17587-22-3	(Heptafluorobutanoyl)pivaloylmethane	100	C		L		A	NI	Y	M
B	6	PFAS-355	17587-22-3	(Heptafluorobutanoyl)pivaloylmethane	100	A		L		A	NI	Y	M
B	6	PFAS-356	17587-22-3	(Heptafluorobutanoyl)pivaloylmethane	100	C		L		A	NI	Y	M			LS
B	6	PFAS-356	17587-22-3	(Heptafluorobutanoyl)pivaloylmethane	100	A		L		A	NI	Y	M			LS
B	6	PFAS-357	17587-22-3	(Heptafluorobutanoyl)pivaloylmethane	100	C		L		SA	NI	Y	S			LS
B	6	PFAS-357	17587-22-3	(Heptafluorobutanoyl)pivaloylmethane	100	A		L		SA	NI	Y	S			LS
B	4	PFAS-352	3834-42-2	(Heptafluoropropyl)trimethylsilane	100	C		L		N
B	4	PFAS-352	3834-42-2	(Heptafluoropropyl)trimethylsilane	100	A		L		N
B	4	PFAS-353	3834-42-2	(Heptafluoropropyl)trimethylsilane	100	C		L		N
B	4	PFAS-353	3834-42-2	(Heptafluoropropyl)trimethylsilane	100	A		L		N
B	4	PFAS-354	3834-42-2	(Heptafluoropropyl)trimethylsilane	100	C		L		N
B	4	PFAS-354	3834-42-2	(Heptafluoropropyl)trimethylsilane	100	A		L		N
B	4	PFAS-355	3834-42-2	(Heptafluoropropyl)trimethylsilane	100	C		L		A	NI		M
B	4	PFAS-355	3834-42-2	(Heptafluoropropyl)trimethylsilane	100	A		L		A	NI		M
B	4	PFAS-356	3834-42-2	(Heptafluoropropyl)trimethylsilane	100	C		L		N
B	4	PFAS-356	3834-42-2	(Heptafluoropropyl)trimethylsilane	100	A		L		N
B	4	PFAS-357	3834-42-2	(Heptafluoropropyl)trimethylsilane	100	C		L		N
B	4	PFAS-357	3834-42-2	(Heptafluoropropyl)trimethylsilane	100	A		L		N
A	5	PFAS-352	50836-66-3	(Perfluoro-5-methylhexyl)ethyl 2-methylprop-2-enoate	100	C		L		N
A	5	PFAS-352	50836-66-3	(Perfluoro-5-methylhexyl)ethyl 2-methylprop-2-enoate	100	A		L		N
A	5	PFAS-353	50836-66-3	(Perfluoro-5-methylhexyl)ethyl 2-methylprop-2-enoate	100	C		L		N
A	5	PFAS-353	50836-66-3	(Perfluoro-5-methylhexyl)ethyl 2-methylprop-2-enoate	100	A		L		N
A	5	PFAS-354	50836-66-3	(Perfluoro-5-methylhexyl)ethyl 2-methylprop-2-enoate	100	C		L		N
A	5	PFAS-354	50836-66-3	(Perfluoro-5-methylhexyl)ethyl 2-methylprop-2-enoate	100	A		L		N
A	5	PFAS-355	50836-66-3	(Perfluoro-5-methylhexyl)ethyl 2-methylprop-2-enoate	100	C		L		N
A	5	PFAS-355	50836-66-3	(Perfluoro-5-methylhexyl)ethyl 2-methylprop-2-enoate	100	A		L		N
A	5	PFAS-356	50836-66-3	(Perfluoro-5-methylhexyl)ethyl 2-methylprop-2-enoate	100	C		L		N
A	5	PFAS-356	50836-66-3	(Perfluoro-5-methylhexyl)ethyl 2-methylprop-2-enoate	100	A		L		N
A	5	PFAS-357	50836-66-3	(Perfluoro-5-methylhexyl)ethyl 2-methylprop-2-enoate	100	C		L		N
A	5	PFAS-357	50836-66-3	(Perfluoro-5-methylhexyl)ethyl 2-methylprop-2-enoate	100	A		L		N
H	6	PFAS-304	559-94-4	(Perfluorobutyryl)-2-thenoylmethane	0.03	A		L		N
H	6	PFAS-304	559-94-4	(Perfluorobutyryl)-2-thenoylmethane	0.03	C		L		N
H	6	PFAS-305	559-94-4	(Perfluorobutyryl)-2-thenoylmethane	0.03	A		L		N
H	6	PFAS-305	559-94-4	(Perfluorobutyryl)-2-thenoylmethane	0.03	C		L		N
H	6	PFAS-306	559-94-4	(Perfluorobutyryl)-2-thenoylmethane	0.03	A		L		N
H	6	PFAS-306	559-94-4	(Perfluorobutyryl)-2-thenoylmethane	0.03	C		L		N
H	6	PFAS-307	559-94-4	(Perfluorobutyryl)-2-thenoylmethane	0.03	A		L		N
H	6	PFAS-307	559-94-4	(Perfluorobutyryl)-2-thenoylmethane	0.03	C		L		N
H	6	PFAS-308	559-94-4	(Perfluorobutyryl)-2-thenoylmethane	0.03	A		L		N
H	6	PFAS-308	559-94-4	(Perfluorobutyryl)-2-thenoylmethane	0.03	C		L		N
H	6	PFAS-309	559-94-4	(Perfluorobutyryl)-2-thenoylmethane	0.03	A		L		N
H	6	PFAS-309	559-94-4	(Perfluorobutyryl)-2-thenoylmethane	0.03	C		L		N
G	6	PFAS-304	559-94-4	(Perfluorobutyryl)-2-thenoylmethane	0.1	A		L		N
G	6	PFAS-304	559-94-4	(Perfluorobutyryl)-2-thenoylmethane	0.1	C		L		N
G	6	PFAS-305	559-94-4	(Perfluorobutyryl)-2-thenoylmethane	0.1	A		L		N
G	6	PFAS-305	559-94-4	(Perfluorobutyryl)-2-thenoylmethane	0.1	C		L		N
G	6	PFAS-306	559-94-4	(Perfluorobutyryl)-2-thenoylmethane	0.1	A		D
G	6	PFAS-306	559-94-4	(Perfluorobutyryl)-2-thenoylmethane	0.1	C		D
G	6	PFAS-307	559-94-4	(Perfluorobutyryl)-2-thenoylmethane	0.1	A		L		N
G	6	PFAS-307	559-94-4	(Perfluorobutyryl)-2-thenoylmethane	0.1	C		L		N
G	6	PFAS-308	559-94-4	(Perfluorobutyryl)-2-thenoylmethane	0.1	A		L		N
G	6	PFAS-308	559-94-4	(Perfluorobutyryl)-2-thenoylmethane	0.1	C		L		N
G	6	PFAS-309	559-94-4	(Perfluorobutyryl)-2-thenoylmethane	0.1	A		L		N
G	6	PFAS-309	559-94-4	(Perfluorobutyryl)-2-thenoylmethane	0.1	C		L		N
F	6	PFAS-304	559-94-4	(Perfluorobutyryl)-2-thenoylmethane	0.3	A		L		N
F	6	PFAS-304	559-94-4	(Perfluorobutyryl)-2-thenoylmethane	0.3	C		L		N
F	6	PFAS-305	559-94-4	(Perfluorobutyryl)-2-thenoylmethane	0.3	A		L		N
F	6	PFAS-305	559-94-4	(Perfluorobutyryl)-2-thenoylmethane	0.3	C		L		N
F	6	PFAS-306	559-94-4	(Perfluorobutyryl)-2-thenoylmethane	0.3	A		L		N
F	6	PFAS-306	559-94-4	(Perfluorobutyryl)-2-thenoylmethane	0.3	C		L		N
F	6	PFAS-307	559-94-4	(Perfluorobutyryl)-2-thenoylmethane	0.3	A		L		N
F	6	PFAS-307	559-94-4	(Perfluorobutyryl)-2-thenoylmethane	0.3	C		L		N
F	6	PFAS-308	559-94-4	(Perfluorobutyryl)-2-thenoylmethane	0.3	A		L		N
F	6	PFAS-308	559-94-4	(Perfluorobutyryl)-2-thenoylmethane	0.3	C		L		N
F	6	PFAS-309	559-94-4	(Perfluorobutyryl)-2-thenoylmethane	0.3	A		L		N
F	6	PFAS-309	559-94-4	(Perfluorobutyryl)-2-thenoylmethane	0.3	C		L		N
E	6	PFAS-304	559-94-4	(Perfluorobutyryl)-2-thenoylmethane	1	A		L		N
E	6	PFAS-304	559-94-4	(Perfluorobutyryl)-2-thenoylmethane	1	C		L		N
E	6	PFAS-305	559-94-4	(Perfluorobutyryl)-2-thenoylmethane	1	A		L		N
E	6	PFAS-305	559-94-4	(Perfluorobutyryl)-2-thenoylmethane	1	C		L		N
E	6	PFAS-306	559-94-4	(Perfluorobutyryl)-2-thenoylmethane	1	A		L		N
E	6	PFAS-306	559-94-4	(Perfluorobutyryl)-2-thenoylmethane	1	C		L		N
E	6	PFAS-307	559-94-4	(Perfluorobutyryl)-2-thenoylmethane	1	A		L		N
E	6	PFAS-307	559-94-4	(Perfluorobutyryl)-2-thenoylmethane	1	C		L		N
E	6	PFAS-308	559-94-4	(Perfluorobutyryl)-2-thenoylmethane	1	A		L		N
E	6	PFAS-308	559-94-4	(Perfluorobutyryl)-2-thenoylmethane	1	C		L		N
E	6	PFAS-309	559-94-4	(Perfluorobutyryl)-2-thenoylmethane	1	A		L		N
E	6	PFAS-309	559-94-4	(Perfluorobutyryl)-2-thenoylmethane	1	C		L		N
D	6	PFAS-304	559-94-4	(Perfluorobutyryl)-2-thenoylmethane	3	A		L		N
D	6	PFAS-304	559-94-4	(Perfluorobutyryl)-2-thenoylmethane	3	C		L		N
D	6	PFAS-305	559-94-4	(Perfluorobutyryl)-2-thenoylmethane	3	A		L		N
D	6	PFAS-305	559-94-4	(Perfluorobutyryl)-2-thenoylmethane	3	C		L		N
D	6	PFAS-306	559-94-4	(Perfluorobutyryl)-2-thenoylmethane	3	A		L		N
D	6	PFAS-306	559-94-4	(Perfluorobutyryl)-2-thenoylmethane	3	C		L		N
D	6	PFAS-307	559-94-4	(Perfluorobutyryl)-2-thenoylmethane	3	A		L		N
D	6	PFAS-307	559-94-4	(Perfluorobutyryl)-2-thenoylmethane	3	C		L		N
D	6	PFAS-308	559-94-4	(Perfluorobutyryl)-2-thenoylmethane	3	A		L		N
D	6	PFAS-308	559-94-4	(Perfluorobutyryl)-2-thenoylmethane	3	C		L		N
D	6	PFAS-309	559-94-4	(Perfluorobutyryl)-2-thenoylmethane	3	A		L		A	NI		M
D	6	PFAS-309	559-94-4	(Perfluorobutyryl)-2-thenoylmethane	3	C		L		A	NI	Y	M
C	6	PFAS-304	559-94-4	(Perfluorobutyryl)-2-thenoylmethane	10	A		D
C	6	PFAS-304	559-94-4	(Perfluorobutyryl)-2-thenoylmethane	10	C		D
C	6	PFAS-305	559-94-4	(Perfluorobutyryl)-2-thenoylmethane	10	A		D
C	6	PFAS-305	559-94-4	(Perfluorobutyryl)-2-thenoylmethane	10	C		D
C	6	PFAS-306	559-94-4	(Perfluorobutyryl)-2-thenoylmethane	10	A		D
C	6	PFAS-306	559-94-4	(Perfluorobutyryl)-2-thenoylmethane	10	C		D
C	6	PFAS-307	559-94-4	(Perfluorobutyryl)-2-thenoylmethane	10	A		D
C	6	PFAS-307	559-94-4	(Perfluorobutyryl)-2-thenoylmethane	10	C		D
C	6	PFAS-308	559-94-4	(Perfluorobutyryl)-2-thenoylmethane	10	A		D
C	6	PFAS-308	559-94-4	(Perfluorobutyryl)-2-thenoylmethane	10	C		D
C	6	PFAS-309	559-94-4	(Perfluorobutyryl)-2-thenoylmethane	10	A		D
C	6	PFAS-309	559-94-4	(Perfluorobutyryl)-2-thenoylmethane	10	C		D
B	6	PFAS-304	559-94-4	(Perfluorobutyryl)-2-thenoylmethane	30	A		D
B	6	PFAS-304	559-94-4	(Perfluorobutyryl)-2-thenoylmethane	30	C		D
B	6	PFAS-305	559-94-4	(Perfluorobutyryl)-2-thenoylmethane	30	A		D
B	6	PFAS-305	559-94-4	(Perfluorobutyryl)-2-thenoylmethane	30	C		D
B	6	PFAS-306	559-94-4	(Perfluorobutyryl)-2-thenoylmethane	30	A		D
B	6	PFAS-306	559-94-4	(Perfluorobutyryl)-2-thenoylmethane	30	C		D
B	6	PFAS-307	559-94-4	(Perfluorobutyryl)-2-thenoylmethane	30	A		D
B	6	PFAS-307	559-94-4	(Perfluorobutyryl)-2-thenoylmethane	30	C		D
B	6	PFAS-308	559-94-4	(Perfluorobutyryl)-2-thenoylmethane	30	A		D
B	6	PFAS-308	559-94-4	(Perfluorobutyryl)-2-thenoylmethane	30	C		D
B	6	PFAS-309	559-94-4	(Perfluorobutyryl)-2-thenoylmethane	30	A		D
B	6	PFAS-309	559-94-4	(Perfluorobutyryl)-2-thenoylmethane	30	C		D
A	6	PFAS-304	559-94-4	(Perfluorobutyryl)-2-thenoylmethane	100	A		D
A	6	PFAS-304	559-94-4	(Perfluorobutyryl)-2-thenoylmethane	100	C		D
A	6	PFAS-305	559-94-4	(Perfluorobutyryl)-2-thenoylmethane	100	A		D
A	6	PFAS-305	559-94-4	(Perfluorobutyryl)-2-thenoylmethane	100	C		D
A	6	PFAS-306	559-94-4	(Perfluorobutyryl)-2-thenoylmethane	100	A		D
A	6	PFAS-306	559-94-4	(Perfluorobutyryl)-2-thenoylmethane	100	C		D
A	6	PFAS-307	559-94-4	(Perfluorobutyryl)-2-thenoylmethane	100	A		D
A	6	PFAS-307	559-94-4	(Perfluorobutyryl)-2-thenoylmethane	100	C		D
A	6	PFAS-308	559-94-4	(Perfluorobutyryl)-2-thenoylmethane	100	A		D
A	6	PFAS-308	559-94-4	(Perfluorobutyryl)-2-thenoylmethane	100	C		D
A	6	PFAS-309	559-94-4	(Perfluorobutyryl)-2-thenoylmethane	100	A		D
A	6	PFAS-309	559-94-4	(Perfluorobutyryl)-2-thenoylmethane	100	C		D
D	9	PFAS-346	559-94-4	(Perfluorobutyryl)-2-thenoylmethane	100	C		D
D	9	PFAS-346	559-94-4	(Perfluorobutyryl)-2-thenoylmethane	100	A		D
D	9	PFAS-347	559-94-4	(Perfluorobutyryl)-2-thenoylmethane	100	C		D
D	9	PFAS-347	559-94-4	(Perfluorobutyryl)-2-thenoylmethane	100	A		D
D	9	PFAS-348	559-94-4	(Perfluorobutyryl)-2-thenoylmethane	100	C		D
D	9	PFAS-348	559-94-4	(Perfluorobutyryl)-2-thenoylmethane	100	A		D
D	9	PFAS-349	559-94-4	(Perfluorobutyryl)-2-thenoylmethane	100	C		D
D	9	PFAS-349	559-94-4	(Perfluorobutyryl)-2-thenoylmethane	100	A		D
D	9	PFAS-350	559-94-4	(Perfluorobutyryl)-2-thenoylmethane	100	C		D
D	9	PFAS-350	559-94-4	(Perfluorobutyryl)-2-thenoylmethane	100	A		D
D	9	PFAS-351	559-94-4	(Perfluorobutyryl)-2-thenoylmethane	100	C		D
D	9	PFAS-351	559-94-4	(Perfluorobutyryl)-2-thenoylmethane	100	A		D
H	1	PFAS-322	94159-84-9	1-(Perfluorofluorooctyl)propane-2,3-diol	0.006	C		L		N
H	1	PFAS-322	94159-84-9	1-(Perfluorofluorooctyl)propane-2,3-diol	0.006	A		L		N
H	1	PFAS-323	94159-84-9	1-(Perfluorofluorooctyl)propane-2,3-diol	0.006	C		L		N
H	1	PFAS-323	94159-84-9	1-(Perfluorofluorooctyl)propane-2,3-diol	0.006	A		L		N
H	1	PFAS-324	94159-84-9	1-(Perfluorofluorooctyl)propane-2,3-diol	0.006	C		L		N
H	1	PFAS-324	94159-84-9	1-(Perfluorofluorooctyl)propane-2,3-diol	0.006	A		L		N
H	1	PFAS-325	94159-84-9	1-(Perfluorofluorooctyl)propane-2,3-diol	0.006	C		L		N
H	1	PFAS-325	94159-84-9	1-(Perfluorofluorooctyl)propane-2,3-diol	0.006	A		L		N
H	1	PFAS-326	94159-84-9	1-(Perfluorofluorooctyl)propane-2,3-diol	0.006	C		L		N
H	1	PFAS-326	94159-84-9	1-(Perfluorofluorooctyl)propane-2,3-diol	0.006	A		L		N
H	1	PFAS-327	94159-84-9	1-(Perfluorofluorooctyl)propane-2,3-diol	0.006	C		L		N
H	1	PFAS-327	94159-84-9	1-(Perfluorofluorooctyl)propane-2,3-diol	0.006	A		L		N
G	1	PFAS-322	94159-84-9	1-(Perfluorofluorooctyl)propane-2,3-diol	0.02	C		L		N
G	1	PFAS-322	94159-84-9	1-(Perfluorofluorooctyl)propane-2,3-diol	0.02	A		L		N
G	1	PFAS-323	94159-84-9	1-(Perfluorofluorooctyl)propane-2,3-diol	0.02	C		L		N
G	1	PFAS-323	94159-84-9	1-(Perfluorofluorooctyl)propane-2,3-diol	0.02	A		L		N
G	1	PFAS-324	94159-84-9	1-(Perfluorofluorooctyl)propane-2,3-diol	0.02	C		L		N
G	1	PFAS-324	94159-84-9	1-(Perfluorofluorooctyl)propane-2,3-diol	0.02	A		L		N
G	1	PFAS-325	94159-84-9	1-(Perfluorofluorooctyl)propane-2,3-diol	0.02	C		L		N
G	1	PFAS-325	94159-84-9	1-(Perfluorofluorooctyl)propane-2,3-diol	0.02	A		L		N
G	1	PFAS-326	94159-84-9	1-(Perfluorofluorooctyl)propane-2,3-diol	0.02	C		L		N
G	1	PFAS-326	94159-84-9	1-(Perfluorofluorooctyl)propane-2,3-diol	0.02	A		L		N
G	1	PFAS-327	94159-84-9	1-(Perfluorofluorooctyl)propane-2,3-diol	0.02	C		L		N
G	1	PFAS-327	94159-84-9	1-(Perfluorofluorooctyl)propane-2,3-diol	0.02	A		L		N
F	1	PFAS-322	94159-84-9	1-(Perfluorofluorooctyl)propane-2,3-diol	0.06	C		L		N
F	1	PFAS-322	94159-84-9	1-(Perfluorofluorooctyl)propane-2,3-diol	0.06	A		L		N
F	1	PFAS-323	94159-84-9	1-(Perfluorofluorooctyl)propane-2,3-diol	0.06	C		L		N
F	1	PFAS-323	94159-84-9	1-(Perfluorofluorooctyl)propane-2,3-diol	0.06	A		L		N
F	1	PFAS-324	94159-84-9	1-(Perfluorofluorooctyl)propane-2,3-diol	0.06	C		L		N
F	1	PFAS-324	94159-84-9	1-(Perfluorofluorooctyl)propane-2,3-diol	0.06	A		L		N
F	1	PFAS-325	94159-84-9	1-(Perfluorofluorooctyl)propane-2,3-diol	0.06	C		L		N
F	1	PFAS-325	94159-84-9	1-(Perfluorofluorooctyl)propane-2,3-diol	0.06	A		L		N
F	1	PFAS-326	94159-84-9	1-(Perfluorofluorooctyl)propane-2,3-diol	0.06	C		L		N
F	1	PFAS-326	94159-84-9	1-(Perfluorofluorooctyl)propane-2,3-diol	0.06	A		L		N
F	1	PFAS-327	94159-84-9	1-(Perfluorofluorooctyl)propane-2,3-diol	0.06	C		L		N
F	1	PFAS-327	94159-84-9	1-(Perfluorofluorooctyl)propane-2,3-diol	0.06	A		L		N
E	1	PFAS-322	94159-84-9	1-(Perfluorofluorooctyl)propane-2,3-diol	0.2	C		L		N
E	1	PFAS-322	94159-84-9	1-(Perfluorofluorooctyl)propane-2,3-diol	0.2	A		L		N
E	1	PFAS-323	94159-84-9	1-(Perfluorofluorooctyl)propane-2,3-diol	0.2	C		L		N
E	1	PFAS-323	94159-84-9	1-(Perfluorofluorooctyl)propane-2,3-diol	0.2	A		L		N
E	1	PFAS-324	94159-84-9	1-(Perfluorofluorooctyl)propane-2,3-diol	0.2	C		L		A			M
E	1	PFAS-324	94159-84-9	1-(Perfluorofluorooctyl)propane-2,3-diol	0.2	A		L		A			M
E	1	PFAS-325	94159-84-9	1-(Perfluorofluorooctyl)propane-2,3-diol	0.2	C		L		N
E	1	PFAS-325	94159-84-9	1-(Perfluorofluorooctyl)propane-2,3-diol	0.2	A		L		N
E	1	PFAS-326	94159-84-9	1-(Perfluorofluorooctyl)propane-2,3-diol	0.2	C		L		N
E	1	PFAS-326	94159-84-9	1-(Perfluorofluorooctyl)propane-2,3-diol	0.2	A		L		N
E	1	PFAS-327	94159-84-9	1-(Perfluorofluorooctyl)propane-2,3-diol	0.2	C		L		N
E	1	PFAS-327	94159-84-9	1-(Perfluorofluorooctyl)propane-2,3-diol	0.2	A		L		N
D	1	PFAS-322	94159-84-9	1-(Perfluorofluorooctyl)propane-2,3-diol	0.6	C		L		N
D	1	PFAS-322	94159-84-9	1-(Perfluorofluorooctyl)propane-2,3-diol	0.6	A		L		N
D	1	PFAS-323	94159-84-9	1-(Perfluorofluorooctyl)propane-2,3-diol	0.6	C		L		N
D	1	PFAS-323	94159-84-9	1-(Perfluorofluorooctyl)propane-2,3-diol	0.6	A		L		N
D	1	PFAS-324	94159-84-9	1-(Perfluorofluorooctyl)propane-2,3-diol	0.6	C		L		N
D	1	PFAS-324	94159-84-9	1-(Perfluorofluorooctyl)propane-2,3-diol	0.6	A		L		N
D	1	PFAS-325	94159-84-9	1-(Perfluorofluorooctyl)propane-2,3-diol	0.6	C		L		N
D	1	PFAS-325	94159-84-9	1-(Perfluorofluorooctyl)propane-2,3-diol	0.6	A		L		N
D	1	PFAS-326	94159-84-9	1-(Perfluorofluorooctyl)propane-2,3-diol	0.6	C		L		N
D	1	PFAS-326	94159-84-9	1-(Perfluorofluorooctyl)propane-2,3-diol	0.6	A		L		N
D	1	PFAS-327	94159-84-9	1-(Perfluorofluorooctyl)propane-2,3-diol	0.6	C		L		N
D	1	PFAS-327	94159-84-9	1-(Perfluorofluorooctyl)propane-2,3-diol	0.6	A		L		N
C	1	PFAS-322	94159-84-9	1-(Perfluorofluorooctyl)propane-2,3-diol	2	C		L		N
C	1	PFAS-322	94159-84-9	1-(Perfluorofluorooctyl)propane-2,3-diol	2	A		L		N
C	1	PFAS-323	94159-84-9	1-(Perfluorofluorooctyl)propane-2,3-diol	2	C		L		SA		Y	M			UD
C	1	PFAS-323	94159-84-9	1-(Perfluorofluorooctyl)propane-2,3-diol	2	A		L		SA		Y	M			UD, LS
C	1	PFAS-324	94159-84-9	1-(Perfluorofluorooctyl)propane-2,3-diol	2	C		L		N
C	1	PFAS-324	94159-84-9	1-(Perfluorofluorooctyl)propane-2,3-diol	2	A		L		N
C	1	PFAS-325	94159-84-9	1-(Perfluorofluorooctyl)propane-2,3-diol	2	C		L		N
C	1	PFAS-325	94159-84-9	1-(Perfluorofluorooctyl)propane-2,3-diol	2	A		L		N
C	1	PFAS-326	94159-84-9	1-(Perfluorofluorooctyl)propane-2,3-diol	2	C		L		N
C	1	PFAS-326	94159-84-9	1-(Perfluorofluorooctyl)propane-2,3-diol	2	A		L		N
C	1	PFAS-327	94159-84-9	1-(Perfluorofluorooctyl)propane-2,3-diol	2	C		L		N
C	1	PFAS-327	94159-84-9	1-(Perfluorofluorooctyl)propane-2,3-diol	2	A		L		N
B	1	PFAS-322	94159-84-9	1-(Perfluorofluorooctyl)propane-2,3-diol	6	C		L		A			M
B	1	PFAS-322	94159-84-9	1-(Perfluorofluorooctyl)propane-2,3-diol	6	A		L		N
B	1	PFAS-323	94159-84-9	1-(Perfluorofluorooctyl)propane-2,3-diol	6	C		L		N
B	1	PFAS-323	94159-84-9	1-(Perfluorofluorooctyl)propane-2,3-diol	6	A		L		N
B	1	PFAS-324	94159-84-9	1-(Perfluorofluorooctyl)propane-2,3-diol	6	C		L		A			M
B	1	PFAS-324	94159-84-9	1-(Perfluorofluorooctyl)propane-2,3-diol	6	A		L		A			M
B	1	PFAS-325	94159-84-9	1-(Perfluorofluorooctyl)propane-2,3-diol	6	C		L		N
B	1	PFAS-325	94159-84-9	1-(Perfluorofluorooctyl)propane-2,3-diol	6	A		L		N
B	1	PFAS-326	94159-84-9	1-(Perfluorofluorooctyl)propane-2,3-diol	6	C		L		A	NI		M
B	1	PFAS-326	94159-84-9	1-(Perfluorofluorooctyl)propane-2,3-diol	6	A		L		A	NI		M
B	1	PFAS-327	94159-84-9	1-(Perfluorofluorooctyl)propane-2,3-diol	6	C		L		N
B	1	PFAS-327	94159-84-9	1-(Perfluorofluorooctyl)propane-2,3-diol	6	A		L		N
A	1	PFAS-322	94159-84-9	1-(Perfluorofluorooctyl)propane-2,3-diol	20	C		D
A	1	PFAS-322	94159-84-9	1-(Perfluorofluorooctyl)propane-2,3-diol	20	A		D
A	1	PFAS-323	94159-84-9	1-(Perfluorofluorooctyl)propane-2,3-diol	20	C		D
A	1	PFAS-323	94159-84-9	1-(Perfluorofluorooctyl)propane-2,3-diol	20	A		D
A	1	PFAS-324	94159-84-9	1-(Perfluorofluorooctyl)propane-2,3-diol	20	C		L		SA			S
A	1	PFAS-324	94159-84-9	1-(Perfluorofluorooctyl)propane-2,3-diol	20	A		L		SA	NI		S
A	1	PFAS-325	94159-84-9	1-(Perfluorofluorooctyl)propane-2,3-diol	20	C		L		SA	NI	Y	S	Y		LS	K	Y
A	1	PFAS-325	94159-84-9	1-(Perfluorofluorooctyl)propane-2,3-diol	20	A		L		SA	NI	Y	S	Y		UD, LS		Y
A	1	PFAS-326	94159-84-9	1-(Perfluorofluorooctyl)propane-2,3-diol	20	C		D
A	1	PFAS-326	94159-84-9	1-(Perfluorofluorooctyl)propane-2,3-diol	20	A		D
A	1	PFAS-327	94159-84-9	1-(Perfluorofluorooctyl)propane-2,3-diol	20	C		D
A	1	PFAS-327	94159-84-9	1-(Perfluorofluorooctyl)propane-2,3-diol	20	A		D
D	3	PFAS-352	94159-84-9	1-(Perfluorofluorooctyl)propane-2,3-diol	20	C		D
D	3	PFAS-352	94159-84-9	1-(Perfluorofluorooctyl)propane-2,3-diol	20	A		D
D	3	PFAS-353	94159-84-9	1-(Perfluorofluorooctyl)propane-2,3-diol	20	C		L		N
D	3	PFAS-353	94159-84-9	1-(Perfluorofluorooctyl)propane-2,3-diol	20	A		L		N
D	3	PFAS-354	94159-84-9	1-(Perfluorofluorooctyl)propane-2,3-diol	20	C		L		SA	NI	Y	S			UD
D	3	PFAS-354	94159-84-9	1-(Perfluorofluorooctyl)propane-2,3-diol	20	A		L		SA	NI	Y	S			UD	SH
D	3	PFAS-355	94159-84-9	1-(Perfluorofluorooctyl)propane-2,3-diol	20	C		L		N
D	3	PFAS-355	94159-84-9	1-(Perfluorofluorooctyl)propane-2,3-diol	20	A		L		N
D	3	PFAS-356	94159-84-9	1-(Perfluorofluorooctyl)propane-2,3-diol	20	C		L		A	NI	Y	M
D	3	PFAS-356	94159-84-9	1-(Perfluorofluorooctyl)propane-2,3-diol	20	A		L		A	NI	Y	M
D	3	PFAS-357	94159-84-9	1-(Perfluorofluorooctyl)propane-2,3-diol	20	C		D
D	3	PFAS-357	94159-84-9	1-(Perfluorofluorooctyl)propane-2,3-diol	20	A		D
H	3	PFAS-352	133331-77-8	1-(Perfluorohexyl)octane	40	C		L		N
H	3	PFAS-352	133331-77-8	1-(Perfluorohexyl)octane	40	A		L		N
H	3	PFAS-353	133331-77-8	1-(Perfluorohexyl)octane	40	C		L		N
H	3	PFAS-353	133331-77-8	1-(Perfluorohexyl)octane	40	A		L		N
H	3	PFAS-354	133331-77-8	1-(Perfluorohexyl)octane	40	C		L		N
H	3	PFAS-354	133331-77-8	1-(Perfluorohexyl)octane	40	A		L		N
H	3	PFAS-355	133331-77-8	1-(Perfluorohexyl)octane	40	C		L		N
H	3	PFAS-355	133331-77-8	1-(Perfluorohexyl)octane	40	A		L		N
H	3	PFAS-356	133331-77-8	1-(Perfluorohexyl)octane	40	C		L		N
H	3	PFAS-356	133331-77-8	1-(Perfluorohexyl)octane	40	A		L		N
H	3	PFAS-357	133331-77-8	1-(Perfluorohexyl)octane	40	C		L		N
H	3	PFAS-357	133331-77-8	1-(Perfluorohexyl)octane	40	A		L		N
H	8	PFAS-310	406-58-6	1,1,1,3,3-Pentafluorobutane	0.03	A		L		N
H	8	PFAS-310	406-58-6	1,1,1,3,3-Pentafluorobutane	0.03	C		L		N
H	8	PFAS-311	406-58-6	1,1,1,3,3-Pentafluorobutane	0.03	A		L		N
H	8	PFAS-311	406-58-6	1,1,1,3,3-Pentafluorobutane	0.03	C		L		N
H	8	PFAS-312	406-58-6	1,1,1,3,3-Pentafluorobutane	0.03	A		L		N
H	8	PFAS-312	406-58-6	1,1,1,3,3-Pentafluorobutane	0.03	C		L		N
H	8	PFAS-313	406-58-6	1,1,1,3,3-Pentafluorobutane	0.03	A		L		N
H	8	PFAS-313	406-58-6	1,1,1,3,3-Pentafluorobutane	0.03	C		L		N
H	8	PFAS-314	406-58-6	1,1,1,3,3-Pentafluorobutane	0.03	A		L		N
H	8	PFAS-314	406-58-6	1,1,1,3,3-Pentafluorobutane	0.03	C		L		N
H	8	PFAS-315	406-58-6	1,1,1,3,3-Pentafluorobutane	0.03	A		L		N
H	8	PFAS-315	406-58-6	1,1,1,3,3-Pentafluorobutane	0.03	C		L		N
G	8	PFAS-310	406-58-6	1,1,1,3,3-Pentafluorobutane	0.1	A		L		N
G	8	PFAS-310	406-58-6	1,1,1,3,3-Pentafluorobutane	0.1	C		L		N
G	8	PFAS-311	406-58-6	1,1,1,3,3-Pentafluorobutane	0.1	A		L		N
G	8	PFAS-311	406-58-6	1,1,1,3,3-Pentafluorobutane	0.1	C		L		N
G	8	PFAS-312	406-58-6	1,1,1,3,3-Pentafluorobutane	0.1	A		L		N
G	8	PFAS-312	406-58-6	1,1,1,3,3-Pentafluorobutane	0.1	C		L		N
G	8	PFAS-313	406-58-6	1,1,1,3,3-Pentafluorobutane	0.1	A		L		N
G	8	PFAS-313	406-58-6	1,1,1,3,3-Pentafluorobutane	0.1	C		L		N
G	8	PFAS-314	406-58-6	1,1,1,3,3-Pentafluorobutane	0.1	A		L		N
G	8	PFAS-314	406-58-6	1,1,1,3,3-Pentafluorobutane	0.1	C		L		N
G	8	PFAS-315	406-58-6	1,1,1,3,3-Pentafluorobutane	0.1	A		L		N
G	8	PFAS-315	406-58-6	1,1,1,3,3-Pentafluorobutane	0.1	C		L		N
F	8	PFAS-310	406-58-6	1,1,1,3,3-Pentafluorobutane	0.3	A		L		N
F	8	PFAS-310	406-58-6	1,1,1,3,3-Pentafluorobutane	0.3	C		L		N
F	8	PFAS-311	406-58-6	1,1,1,3,3-Pentafluorobutane	0.3	A		L		N
F	8	PFAS-311	406-58-6	1,1,1,3,3-Pentafluorobutane	0.3	C		L		N
F	8	PFAS-312	406-58-6	1,1,1,3,3-Pentafluorobutane	0.3	A		L		N
F	8	PFAS-312	406-58-6	1,1,1,3,3-Pentafluorobutane	0.3	C		L		N
F	8	PFAS-313	406-58-6	1,1,1,3,3-Pentafluorobutane	0.3	A		L		N
F	8	PFAS-313	406-58-6	1,1,1,3,3-Pentafluorobutane	0.3	C		L		N
F	8	PFAS-314	406-58-6	1,1,1,3,3-Pentafluorobutane	0.3	A		L		N
F	8	PFAS-314	406-58-6	1,1,1,3,3-Pentafluorobutane	0.3	C		L		N
F	8	PFAS-315	406-58-6	1,1,1,3,3-Pentafluorobutane	0.3	A		L		N
F	8	PFAS-315	406-58-6	1,1,1,3,3-Pentafluorobutane	0.3	C		L		N
E	8	PFAS-310	406-58-6	1,1,1,3,3-Pentafluorobutane	1	A		L		N
E	8	PFAS-310	406-58-6	1,1,1,3,3-Pentafluorobutane	1	C		L		N
E	8	PFAS-311	406-58-6	1,1,1,3,3-Pentafluorobutane	1	A		L		N
E	8	PFAS-311	406-58-6	1,1,1,3,3-Pentafluorobutane	1	C		L		N
E	8	PFAS-312	406-58-6	1,1,1,3,3-Pentafluorobutane	1	A		L		N
E	8	PFAS-312	406-58-6	1,1,1,3,3-Pentafluorobutane	1	C		L		N
E	8	PFAS-313	406-58-6	1,1,1,3,3-Pentafluorobutane	1	A		L		N
E	8	PFAS-313	406-58-6	1,1,1,3,3-Pentafluorobutane	1	C		L		N
E	8	PFAS-314	406-58-6	1,1,1,3,3-Pentafluorobutane	1	A		L		N
E	8	PFAS-314	406-58-6	1,1,1,3,3-Pentafluorobutane	1	C		L		N
E	8	PFAS-315	406-58-6	1,1,1,3,3-Pentafluorobutane	1	A		L		N
E	8	PFAS-315	406-58-6	1,1,1,3,3-Pentafluorobutane	1	C		L		N
D	8	PFAS-310	406-58-6	1,1,1,3,3-Pentafluorobutane	3	A		L		N
D	8	PFAS-310	406-58-6	1,1,1,3,3-Pentafluorobutane	3	C		L		N
D	8	PFAS-311	406-58-6	1,1,1,3,3-Pentafluorobutane	3	A		L		N
D	8	PFAS-311	406-58-6	1,1,1,3,3-Pentafluorobutane	3	C		L		N
D	8	PFAS-312	406-58-6	1,1,1,3,3-Pentafluorobutane	3	A		L		N
D	8	PFAS-312	406-58-6	1,1,1,3,3-Pentafluorobutane	3	C		L		N
D	8	PFAS-313	406-58-6	1,1,1,3,3-Pentafluorobutane	3	A		L		N
D	8	PFAS-313	406-58-6	1,1,1,3,3-Pentafluorobutane	3	C		L		N
D	8	PFAS-314	406-58-6	1,1,1,3,3-Pentafluorobutane	3	A		L		N
D	8	PFAS-314	406-58-6	1,1,1,3,3-Pentafluorobutane	3	C		L		N
D	8	PFAS-315	406-58-6	1,1,1,3,3-Pentafluorobutane	3	A		L		N
D	8	PFAS-315	406-58-6	1,1,1,3,3-Pentafluorobutane	3	C		L		N
C	8	PFAS-310	406-58-6	1,1,1,3,3-Pentafluorobutane	10	A		L		N
C	8	PFAS-310	406-58-6	1,1,1,3,3-Pentafluorobutane	10	C		L		N
C	8	PFAS-311	406-58-6	1,1,1,3,3-Pentafluorobutane	10	A		L		N
C	8	PFAS-311	406-58-6	1,1,1,3,3-Pentafluorobutane	10	C		L		N
C	8	PFAS-312	406-58-6	1,1,1,3,3-Pentafluorobutane	10	A		L		N
C	8	PFAS-312	406-58-6	1,1,1,3,3-Pentafluorobutane	10	C		L		N
C	8	PFAS-313	406-58-6	1,1,1,3,3-Pentafluorobutane	10	A		L		N
C	8	PFAS-313	406-58-6	1,1,1,3,3-Pentafluorobutane	10	C		L		N
C	8	PFAS-314	406-58-6	1,1,1,3,3-Pentafluorobutane	10	A		L		N
C	8	PFAS-314	406-58-6	1,1,1,3,3-Pentafluorobutane	10	C		L		N
C	8	PFAS-315	406-58-6	1,1,1,3,3-Pentafluorobutane	10	A		L		N
C	8	PFAS-315	406-58-6	1,1,1,3,3-Pentafluorobutane	10	C		L		N
B	8	PFAS-310	406-58-6	1,1,1,3,3-Pentafluorobutane	30	A		L		N
B	8	PFAS-310	406-58-6	1,1,1,3,3-Pentafluorobutane	30	C		L		N
B	8	PFAS-311	406-58-6	1,1,1,3,3-Pentafluorobutane	30	A		L		N
B	8	PFAS-311	406-58-6	1,1,1,3,3-Pentafluorobutane	30	C		L		N
B	8	PFAS-312	406-58-6	1,1,1,3,3-Pentafluorobutane	30	A		L		N
B	8	PFAS-312	406-58-6	1,1,1,3,3-Pentafluorobutane	30	C		L		N
B	8	PFAS-313	406-58-6	1,1,1,3,3-Pentafluorobutane	30	A		L		N
B	8	PFAS-313	406-58-6	1,1,1,3,3-Pentafluorobutane	30	C		L		N
B	8	PFAS-314	406-58-6	1,1,1,3,3-Pentafluorobutane	30	A		L		N
B	8	PFAS-314	406-58-6	1,1,1,3,3-Pentafluorobutane	30	C		L		N
B	8	PFAS-315	406-58-6	1,1,1,3,3-Pentafluorobutane	30	A		L		N
B	8	PFAS-315	406-58-6	1,1,1,3,3-Pentafluorobutane	30	C		L		N
A	8	PFAS-310	406-58-6	1,1,1,3,3-Pentafluorobutane	100	A		L		N
A	8	PFAS-310	406-58-6	1,1,1,3,3-Pentafluorobutane	100	C		L		N
A	8	PFAS-311	406-58-6	1,1,1,3,3-Pentafluorobutane	100	A		L		N
A	8	PFAS-311	406-58-6	1,1,1,3,3-Pentafluorobutane	100	C		L		N
A	8	PFAS-312	406-58-6	1,1,1,3,3-Pentafluorobutane	100	A		L		N
A	8	PFAS-312	406-58-6	1,1,1,3,3-Pentafluorobutane	100	C		L		N
A	8	PFAS-313	406-58-6	1,1,1,3,3-Pentafluorobutane	100	A		L		N
A	8	PFAS-313	406-58-6	1,1,1,3,3-Pentafluorobutane	100	C		L		N
A	8	PFAS-314	406-58-6	1,1,1,3,3-Pentafluorobutane	100	A		L		N
A	8	PFAS-314	406-58-6	1,1,1,3,3-Pentafluorobutane	100	C		L		N
A	8	PFAS-315	406-58-6	1,1,1,3,3-Pentafluorobutane	100	A		L		N
A	8	PFAS-315	406-58-6	1,1,1,3,3-Pentafluorobutane	100	C		L		N
F	10	PFAS-346	406-58-6	1,1,1,3,3-Pentafluorobutane	100	C		L		N
F	10	PFAS-346	406-58-6	1,1,1,3,3-Pentafluorobutane	100	A		L		N
F	10	PFAS-347	406-58-6	1,1,1,3,3-Pentafluorobutane	100	C		L		N
F	10	PFAS-347	406-58-6	1,1,1,3,3-Pentafluorobutane	100	A		L		N
F	10	PFAS-348	406-58-6	1,1,1,3,3-Pentafluorobutane	100	C		L		N
F	10	PFAS-348	406-58-6	1,1,1,3,3-Pentafluorobutane	100	A		L		N
F	10	PFAS-349	406-58-6	1,1,1,3,3-Pentafluorobutane	100	C		L		N
F	10	PFAS-349	406-58-6	1,1,1,3,3-Pentafluorobutane	100	A		L		N
F	10	PFAS-350	406-58-6	1,1,1,3,3-Pentafluorobutane	100	C		L		N
F	10	PFAS-350	406-58-6	1,1,1,3,3-Pentafluorobutane	100	A		L		N
F	10	PFAS-351	406-58-6	1,1,1,3,3-Pentafluorobutane	100	C		L		N
F	10	PFAS-351	406-58-6	1,1,1,3,3-Pentafluorobutane	100	A		L		N
F	7	PFAS-346	1522-22-1	1,1,1,5,5,5-Hexafluoroacetylacetone	100	C		L		N
F	7	PFAS-346	1522-22-1	1,1,1,5,5,5-Hexafluoroacetylacetone	100	A		L		N
F	7	PFAS-347	1522-22-1	1,1,1,5,5,5-Hexafluoroacetylacetone	100	C		L		N
F	7	PFAS-347	1522-22-1	1,1,1,5,5,5-Hexafluoroacetylacetone	100	A		L		N
F	7	PFAS-348	1522-22-1	1,1,1,5,5,5-Hexafluoroacetylacetone	100	C		L		N
F	7	PFAS-348	1522-22-1	1,1,1,5,5,5-Hexafluoroacetylacetone	100	A		L		N
F	7	PFAS-349	1522-22-1	1,1,1,5,5,5-Hexafluoroacetylacetone	100	C		L		N
F	7	PFAS-349	1522-22-1	1,1,1,5,5,5-Hexafluoroacetylacetone	100	A		L		N
F	7	PFAS-350	1522-22-1	1,1,1,5,5,5-Hexafluoroacetylacetone	100	C		L		N
F	7	PFAS-350	1522-22-1	1,1,1,5,5,5-Hexafluoroacetylacetone	100	A		L		N
F	7	PFAS-351	1522-22-1	1,1,1,5,5,5-Hexafluoroacetylacetone	100	C		L		N
F	7	PFAS-351	1522-22-1	1,1,1,5,5,5-Hexafluoroacetylacetone	100	A		L		N
H	1	PFAS-370	918-22-9	1,6-Dibromododecafluorohexane	0.03	A		L		N
H	1	PFAS-370	918-22-9	1,6-Dibromododecafluorohexane	0.03	C		L		N
H	1	PFAS-371	918-22-9	1,6-Dibromododecafluorohexane	0.03	A		L		N
H	1	PFAS-371	918-22-9	1,6-Dibromododecafluorohexane	0.03	C		L		N
H	1	PFAS-372	918-22-9	1,6-Dibromododecafluorohexane	0.03	A		L		N
H	1	PFAS-372	918-22-9	1,6-Dibromododecafluorohexane	0.03	C		L		N
H	1	PFAS-373	918-22-9	1,6-Dibromododecafluorohexane	0.03	A		L		N
H	1	PFAS-373	918-22-9	1,6-Dibromododecafluorohexane	0.03	C		L		N
H	1	PFAS-374	918-22-9	1,6-Dibromododecafluorohexane	0.03	A		L		N
H	1	PFAS-374	918-22-9	1,6-Dibromododecafluorohexane	0.03	C		L		N
H	1	PFAS-375	918-22-9	1,6-Dibromododecafluorohexane	0.03	A		L		N
H	1	PFAS-375	918-22-9	1,6-Dibromododecafluorohexane	0.03	C		L		N
G	1	PFAS-370	918-22-9	1,6-Dibromododecafluorohexane	0.1	A		L		N
G	1	PFAS-370	918-22-9	1,6-Dibromododecafluorohexane	0.1	C		L		N
G	1	PFAS-371	918-22-9	1,6-Dibromododecafluorohexane	0.1	A		L		N
G	1	PFAS-371	918-22-9	1,6-Dibromododecafluorohexane	0.1	C		L		N
G	1	PFAS-372	918-22-9	1,6-Dibromododecafluorohexane	0.1	A		L		N
G	1	PFAS-372	918-22-9	1,6-Dibromododecafluorohexane	0.1	C		L		N
G	1	PFAS-373	918-22-9	1,6-Dibromododecafluorohexane	0.1	A		L		N
G	1	PFAS-373	918-22-9	1,6-Dibromododecafluorohexane	0.1	C		L		A			M
G	1	PFAS-374	918-22-9	1,6-Dibromododecafluorohexane	0.1	A		L		N
G	1	PFAS-374	918-22-9	1,6-Dibromododecafluorohexane	0.1	C		L		N
G	1	PFAS-375	918-22-9	1,6-Dibromododecafluorohexane	0.1	A		L		N
G	1	PFAS-375	918-22-9	1,6-Dibromododecafluorohexane	0.1	C		L		N
F	1	PFAS-370	918-22-9	1,6-Dibromododecafluorohexane	0.3	A		L		N
F	1	PFAS-370	918-22-9	1,6-Dibromododecafluorohexane	0.3	C		L		N
F	1	PFAS-371	918-22-9	1,6-Dibromododecafluorohexane	0.3	A		L		N
F	1	PFAS-371	918-22-9	1,6-Dibromododecafluorohexane	0.3	C		L		N
F	1	PFAS-372	918-22-9	1,6-Dibromododecafluorohexane	0.3	A		L		N
F	1	PFAS-372	918-22-9	1,6-Dibromododecafluorohexane	0.3	C		L		N
F	1	PFAS-373	918-22-9	1,6-Dibromododecafluorohexane	0.3	A		L		N
F	1	PFAS-373	918-22-9	1,6-Dibromododecafluorohexane	0.3	C		L		N
F	1	PFAS-374	918-22-9	1,6-Dibromododecafluorohexane	0.3	A		L		N
F	1	PFAS-374	918-22-9	1,6-Dibromododecafluorohexane	0.3	C		L		N
F	1	PFAS-375	918-22-9	1,6-Dibromododecafluorohexane	0.3	A		L		N
F	1	PFAS-375	918-22-9	1,6-Dibromododecafluorohexane	0.3	C		L		N
E	1	PFAS-370	918-22-9	1,6-Dibromododecafluorohexane	1	A		L		N
E	1	PFAS-370	918-22-9	1,6-Dibromododecafluorohexane	1	C		L		N
E	1	PFAS-371	918-22-9	1,6-Dibromododecafluorohexane	1	A		L		N
E	1	PFAS-371	918-22-9	1,6-Dibromododecafluorohexane	1	C		L		N
E	1	PFAS-372	918-22-9	1,6-Dibromododecafluorohexane	1	A		L		N
E	1	PFAS-372	918-22-9	1,6-Dibromododecafluorohexane	1	C		L		N
E	1	PFAS-373	918-22-9	1,6-Dibromododecafluorohexane	1	A		L		N
E	1	PFAS-373	918-22-9	1,6-Dibromododecafluorohexane	1	C		L		N
E	1	PFAS-374	918-22-9	1,6-Dibromododecafluorohexane	1	A		L		N
E	1	PFAS-374	918-22-9	1,6-Dibromododecafluorohexane	1	C		L		N
E	1	PFAS-375	918-22-9	1,6-Dibromododecafluorohexane	1	A		L		N
E	1	PFAS-375	918-22-9	1,6-Dibromododecafluorohexane	1	C		L		N
D	1	PFAS-370	918-22-9	1,6-Dibromododecafluorohexane	3	A		L		N
D	1	PFAS-370	918-22-9	1,6-Dibromododecafluorohexane	3	C		L		N
D	1	PFAS-371	918-22-9	1,6-Dibromododecafluorohexane	3	A		L		N
D	1	PFAS-371	918-22-9	1,6-Dibromododecafluorohexane	3	C		L		N
D	1	PFAS-372	918-22-9	1,6-Dibromododecafluorohexane	3	A		L		N
D	1	PFAS-372	918-22-9	1,6-Dibromododecafluorohexane	3	C		L		N
D	1	PFAS-373	918-22-9	1,6-Dibromododecafluorohexane	3	A		L		N
D	1	PFAS-373	918-22-9	1,6-Dibromododecafluorohexane	3	C		L		N
D	1	PFAS-374	918-22-9	1,6-Dibromododecafluorohexane	3	A		L		N
D	1	PFAS-374	918-22-9	1,6-Dibromododecafluorohexane	3	C		L		N
D	1	PFAS-375	918-22-9	1,6-Dibromododecafluorohexane	3	A		L		N
D	1	PFAS-375	918-22-9	1,6-Dibromododecafluorohexane	3	C		L		N
C	1	PFAS-370	918-22-9	1,6-Dibromododecafluorohexane	10	A		L		N
C	1	PFAS-370	918-22-9	1,6-Dibromododecafluorohexane	10	C		L		N
C	1	PFAS-371	918-22-9	1,6-Dibromododecafluorohexane	10	A		L		N
C	1	PFAS-371	918-22-9	1,6-Dibromododecafluorohexane	10	C		L		N
C	1	PFAS-372	918-22-9	1,6-Dibromododecafluorohexane	10	A		L		N
C	1	PFAS-372	918-22-9	1,6-Dibromododecafluorohexane	10	C		L		N
C	1	PFAS-373	918-22-9	1,6-Dibromododecafluorohexane	10	A		L		N
C	1	PFAS-373	918-22-9	1,6-Dibromododecafluorohexane	10	C		L		N
C	1	PFAS-374	918-22-9	1,6-Dibromododecafluorohexane	10	A		L		N
C	1	PFAS-374	918-22-9	1,6-Dibromododecafluorohexane	10	C		L		N
C	1	PFAS-375	918-22-9	1,6-Dibromododecafluorohexane	10	A		L		N
C	1	PFAS-375	918-22-9	1,6-Dibromododecafluorohexane	10	C		L		N
B	1	PFAS-370	918-22-9	1,6-Dibromododecafluorohexane	30	A		L		N
B	1	PFAS-370	918-22-9	1,6-Dibromododecafluorohexane	30	C		L		N
B	1	PFAS-371	918-22-9	1,6-Dibromododecafluorohexane	30	A		L		N
B	1	PFAS-371	918-22-9	1,6-Dibromododecafluorohexane	30	C		L		N
B	1	PFAS-372	918-22-9	1,6-Dibromododecafluorohexane	30	A		L		N
B	1	PFAS-372	918-22-9	1,6-Dibromododecafluorohexane	30	C		L		N
B	1	PFAS-373	918-22-9	1,6-Dibromododecafluorohexane	30	A		L		N
B	1	PFAS-373	918-22-9	1,6-Dibromododecafluorohexane	30	C		L		N
B	1	PFAS-374	918-22-9	1,6-Dibromododecafluorohexane	30	A		L		N
B	1	PFAS-374	918-22-9	1,6-Dibromododecafluorohexane	30	C		L		N
B	1	PFAS-375	918-22-9	1,6-Dibromododecafluorohexane	30	A		L		N
B	1	PFAS-375	918-22-9	1,6-Dibromododecafluorohexane	30	C		L		N
A	1	PFAS-370	918-22-9	1,6-Dibromododecafluorohexane	100	A		L		N
A	1	PFAS-370	918-22-9	1,6-Dibromododecafluorohexane	100	C		L		N
A	1	PFAS-371	918-22-9	1,6-Dibromododecafluorohexane	100	A		L		N
A	1	PFAS-371	918-22-9	1,6-Dibromododecafluorohexane	100	C		L		N
A	1	PFAS-372	918-22-9	1,6-Dibromododecafluorohexane	100	A		L		N
A	1	PFAS-372	918-22-9	1,6-Dibromododecafluorohexane	100	C		L		N
A	1	PFAS-373	918-22-9	1,6-Dibromododecafluorohexane	100	A		L		N
A	1	PFAS-373	918-22-9	1,6-Dibromododecafluorohexane	100	C		L		N
A	1	PFAS-374	918-22-9	1,6-Dibromododecafluorohexane	100	A		L		N
A	1	PFAS-374	918-22-9	1,6-Dibromododecafluorohexane	100	C		L		N
A	1	PFAS-375	918-22-9	1,6-Dibromododecafluorohexane	100	A		L		N
A	1	PFAS-375	918-22-9	1,6-Dibromododecafluorohexane	100	C		L		N
H	5	PFAS-334	375-80-4	1,6-Diiodoperfluorohexane	0.03	B		L		N
H	5	PFAS-334	375-80-4	1,6-Diiodoperfluorohexane	0.03	C		L		N
H	5	PFAS-335	375-80-4	1,6-Diiodoperfluorohexane	0.03	B		L		N
H	5	PFAS-335	375-80-4	1,6-Diiodoperfluorohexane	0.03	C		L		N
H	5	PFAS-336	375-80-4	1,6-Diiodoperfluorohexane	0.03	B		L		N
H	5	PFAS-336	375-80-4	1,6-Diiodoperfluorohexane	0.03	C		L		N
H	5	PFAS-337	375-80-4	1,6-Diiodoperfluorohexane	0.03	B		L		N
H	5	PFAS-337	375-80-4	1,6-Diiodoperfluorohexane	0.03	C		L		N
H	5	PFAS-338	375-80-4	1,6-Diiodoperfluorohexane	0.03	B		L		N
H	5	PFAS-338	375-80-4	1,6-Diiodoperfluorohexane	0.03	C		L		N
H	5	PFAS-339	375-80-4	1,6-Diiodoperfluorohexane	0.03	B		L		N
H	5	PFAS-339	375-80-4	1,6-Diiodoperfluorohexane	0.03	C		L		N
H	9	PFAS-364	375-80-4	1,6-Diiodoperfluorohexane	0.03	A		L		N
H	9	PFAS-364	375-80-4	1,6-Diiodoperfluorohexane	0.03	C		L		N
H	9	PFAS-365	375-80-4	1,6-Diiodoperfluorohexane	0.03	A		L		N
H	9	PFAS-365	375-80-4	1,6-Diiodoperfluorohexane	0.03	C		L		N
H	9	PFAS-366	375-80-4	1,6-Diiodoperfluorohexane	0.03	A		L		N
H	9	PFAS-366	375-80-4	1,6-Diiodoperfluorohexane	0.03	C		L		N
H	9	PFAS-367	375-80-4	1,6-Diiodoperfluorohexane	0.03	A		L		N
H	9	PFAS-367	375-80-4	1,6-Diiodoperfluorohexane	0.03	C		L		N
H	9	PFAS-368	375-80-4	1,6-Diiodoperfluorohexane	0.03	A		L		N
H	9	PFAS-368	375-80-4	1,6-Diiodoperfluorohexane	0.03	C		L		N
H	9	PFAS-369	375-80-4	1,6-Diiodoperfluorohexane	0.03	A		L		N
H	9	PFAS-369	375-80-4	1,6-Diiodoperfluorohexane	0.03	C		L		N
G	5	PFAS-334	375-80-4	1,6-Diiodoperfluorohexane	0.1	B		L		N
G	5	PFAS-334	375-80-4	1,6-Diiodoperfluorohexane	0.1	C		L		N
G	5	PFAS-335	375-80-4	1,6-Diiodoperfluorohexane	0.1	B		L		N
G	5	PFAS-335	375-80-4	1,6-Diiodoperfluorohexane	0.1	C		L		N
G	5	PFAS-336	375-80-4	1,6-Diiodoperfluorohexane	0.1	B		L		N
G	5	PFAS-336	375-80-4	1,6-Diiodoperfluorohexane	0.1	C		L		N
G	5	PFAS-337	375-80-4	1,6-Diiodoperfluorohexane	0.1	B		L		N
G	5	PFAS-337	375-80-4	1,6-Diiodoperfluorohexane	0.1	C		L		N
G	5	PFAS-338	375-80-4	1,6-Diiodoperfluorohexane	0.1	B		L		N
G	5	PFAS-338	375-80-4	1,6-Diiodoperfluorohexane	0.1	C		L		N
G	5	PFAS-339	375-80-4	1,6-Diiodoperfluorohexane	0.1	B		L		N
G	5	PFAS-339	375-80-4	1,6-Diiodoperfluorohexane	0.1	C		L		N
G	9	PFAS-364	375-80-4	1,6-Diiodoperfluorohexane	0.1	A		L		N
G	9	PFAS-364	375-80-4	1,6-Diiodoperfluorohexane	0.1	C		L		N
G	9	PFAS-365	375-80-4	1,6-Diiodoperfluorohexane	0.1	A		L		N
G	9	PFAS-365	375-80-4	1,6-Diiodoperfluorohexane	0.1	C		L		N
G	9	PFAS-366	375-80-4	1,6-Diiodoperfluorohexane	0.1	A		L		N
G	9	PFAS-366	375-80-4	1,6-Diiodoperfluorohexane	0.1	C		L		N
G	9	PFAS-367	375-80-4	1,6-Diiodoperfluorohexane	0.1	A		L		N
G	9	PFAS-367	375-80-4	1,6-Diiodoperfluorohexane	0.1	C		L		N
G	9	PFAS-368	375-80-4	1,6-Diiodoperfluorohexane	0.1	A		L		N
G	9	PFAS-368	375-80-4	1,6-Diiodoperfluorohexane	0.1	C		L		N
G	9	PFAS-369	375-80-4	1,6-Diiodoperfluorohexane	0.1	A		L		N
G	9	PFAS-369	375-80-4	1,6-Diiodoperfluorohexane	0.1	C		L		N
F	5	PFAS-334	375-80-4	1,6-Diiodoperfluorohexane	0.3	B		L		N
F	5	PFAS-334	375-80-4	1,6-Diiodoperfluorohexane	0.3	C		L		N
F	5	PFAS-335	375-80-4	1,6-Diiodoperfluorohexane	0.3	B		L		N
F	5	PFAS-335	375-80-4	1,6-Diiodoperfluorohexane	0.3	C		L		N
F	5	PFAS-336	375-80-4	1,6-Diiodoperfluorohexane	0.3	B		L		N
F	5	PFAS-336	375-80-4	1,6-Diiodoperfluorohexane	0.3	C		L		N
F	5	PFAS-337	375-80-4	1,6-Diiodoperfluorohexane	0.3	B		L		N
F	5	PFAS-337	375-80-4	1,6-Diiodoperfluorohexane	0.3	C		L		N
F	5	PFAS-338	375-80-4	1,6-Diiodoperfluorohexane	0.3	B		L		A	NI		M				K
F	5	PFAS-338	375-80-4	1,6-Diiodoperfluorohexane	0.3	C		L		A	NI		M				K
F	5	PFAS-339	375-80-4	1,6-Diiodoperfluorohexane	0.3	B		L		A			M
F	5	PFAS-339	375-80-4	1,6-Diiodoperfluorohexane	0.3	C		L		A			M
F	9	PFAS-364	375-80-4	1,6-Diiodoperfluorohexane	0.3	A		L		N
F	9	PFAS-364	375-80-4	1,6-Diiodoperfluorohexane	0.3	C		L		N
F	9	PFAS-365	375-80-4	1,6-Diiodoperfluorohexane	0.3	A		L		N
F	9	PFAS-365	375-80-4	1,6-Diiodoperfluorohexane	0.3	C		L		N
F	9	PFAS-366	375-80-4	1,6-Diiodoperfluorohexane	0.3	A		L		N
F	9	PFAS-366	375-80-4	1,6-Diiodoperfluorohexane	0.3	C		L		N
F	9	PFAS-367	375-80-4	1,6-Diiodoperfluorohexane	0.3	A		L		N
F	9	PFAS-367	375-80-4	1,6-Diiodoperfluorohexane	0.3	C		L		N
F	9	PFAS-368	375-80-4	1,6-Diiodoperfluorohexane	0.3	A		L		N
F	9	PFAS-368	375-80-4	1,6-Diiodoperfluorohexane	0.3	C		L		N
F	9	PFAS-369	375-80-4	1,6-Diiodoperfluorohexane	0.3	A		L		N
F	9	PFAS-369	375-80-4	1,6-Diiodoperfluorohexane	0.3	C		L		N
E	5	PFAS-334	375-80-4	1,6-Diiodoperfluorohexane	1	B		L		N
E	5	PFAS-334	375-80-4	1,6-Diiodoperfluorohexane	1	C		L		N
E	5	PFAS-335	375-80-4	1,6-Diiodoperfluorohexane	1	B		L		N
E	5	PFAS-335	375-80-4	1,6-Diiodoperfluorohexane	1	C		L		N
E	5	PFAS-336	375-80-4	1,6-Diiodoperfluorohexane	1	B		L		N
E	5	PFAS-336	375-80-4	1,6-Diiodoperfluorohexane	1	C		L		N
E	5	PFAS-337	375-80-4	1,6-Diiodoperfluorohexane	1	B		L		N
E	5	PFAS-337	375-80-4	1,6-Diiodoperfluorohexane	1	C		L		N
E	5	PFAS-338	375-80-4	1,6-Diiodoperfluorohexane	1	B		L		N
E	5	PFAS-338	375-80-4	1,6-Diiodoperfluorohexane	1	C		L		N
E	5	PFAS-339	375-80-4	1,6-Diiodoperfluorohexane	1	B		L		N
E	5	PFAS-339	375-80-4	1,6-Diiodoperfluorohexane	1	C		L		N
E	9	PFAS-364	375-80-4	1,6-Diiodoperfluorohexane	1	A		L		N
E	9	PFAS-364	375-80-4	1,6-Diiodoperfluorohexane	1	C		L		N
E	9	PFAS-365	375-80-4	1,6-Diiodoperfluorohexane	1	A		L		N
E	9	PFAS-365	375-80-4	1,6-Diiodoperfluorohexane	1	C		L		N
E	9	PFAS-366	375-80-4	1,6-Diiodoperfluorohexane	1	A		L		N
E	9	PFAS-366	375-80-4	1,6-Diiodoperfluorohexane	1	C		L		N
E	9	PFAS-367	375-80-4	1,6-Diiodoperfluorohexane	1	A		L		N
E	9	PFAS-367	375-80-4	1,6-Diiodoperfluorohexane	1	C		L		N
E	9	PFAS-368	375-80-4	1,6-Diiodoperfluorohexane	1	A		L		N
E	9	PFAS-368	375-80-4	1,6-Diiodoperfluorohexane	1	C		L		N
E	9	PFAS-369	375-80-4	1,6-Diiodoperfluorohexane	1	A		L		A			M
E	9	PFAS-369	375-80-4	1,6-Diiodoperfluorohexane	1	C		L		A			M
D	5	PFAS-334	375-80-4	1,6-Diiodoperfluorohexane	3	B		L		A			M			UD
D	5	PFAS-334	375-80-4	1,6-Diiodoperfluorohexane	3	C		L		A			M			LS		Y
D	5	PFAS-335	375-80-4	1,6-Diiodoperfluorohexane	3	B		L		A	NI		M
D	5	PFAS-335	375-80-4	1,6-Diiodoperfluorohexane	3	C		L		A	NI		M
D	5	PFAS-336	375-80-4	1,6-Diiodoperfluorohexane	3	B		L		A						UD
D	5	PFAS-336	375-80-4	1,6-Diiodoperfluorohexane	3	C		L		A			M			UD		Y
D	5	PFAS-337	375-80-4	1,6-Diiodoperfluorohexane	3	B		L		N
D	5	PFAS-337	375-80-4	1,6-Diiodoperfluorohexane	3	C		L		N
D	5	PFAS-338	375-80-4	1,6-Diiodoperfluorohexane	3	B		L		N
D	5	PFAS-338	375-80-4	1,6-Diiodoperfluorohexane	3	C		L		A						UD
D	5	PFAS-339	375-80-4	1,6-Diiodoperfluorohexane	3	B		L		N
D	5	PFAS-339	375-80-4	1,6-Diiodoperfluorohexane	3	C		L		N
D	9	PFAS-364	375-80-4	1,6-Diiodoperfluorohexane	3	A		L		N
D	9	PFAS-364	375-80-4	1,6-Diiodoperfluorohexane	3	C		L		N
D	9	PFAS-365	375-80-4	1,6-Diiodoperfluorohexane	3	A		L		N
D	9	PFAS-365	375-80-4	1,6-Diiodoperfluorohexane	3	C		L		N
D	9	PFAS-366	375-80-4	1,6-Diiodoperfluorohexane	3	A		L		N
D	9	PFAS-366	375-80-4	1,6-Diiodoperfluorohexane	3	C		L		N
D	9	PFAS-367	375-80-4	1,6-Diiodoperfluorohexane	3	A		L		N
D	9	PFAS-367	375-80-4	1,6-Diiodoperfluorohexane	3	C		L		N
D	9	PFAS-368	375-80-4	1,6-Diiodoperfluorohexane	3	A		L		N
D	9	PFAS-368	375-80-4	1,6-Diiodoperfluorohexane	3	C		L		N
D	9	PFAS-369	375-80-4	1,6-Diiodoperfluorohexane	3	A		L		N
D	9	PFAS-369	375-80-4	1,6-Diiodoperfluorohexane	3	C		L		N
C	5	PFAS-334	375-80-4	1,6-Diiodoperfluorohexane	10	B		L		N
C	5	PFAS-334	375-80-4	1,6-Diiodoperfluorohexane	10	C		L		A			M			LS
C	5	PFAS-335	375-80-4	1,6-Diiodoperfluorohexane	10	B		L		A		Y	M	Y		LS
C	5	PFAS-335	375-80-4	1,6-Diiodoperfluorohexane	10	C		L		A	NI	Y	M	Y		LS
C	5	PFAS-336	375-80-4	1,6-Diiodoperfluorohexane	10	B		L		SA	NI		M	Y		LS
C	5	PFAS-336	375-80-4	1,6-Diiodoperfluorohexane	10	C		L		SA	NI	Y	M	Y		LS
C	5	PFAS-337	375-80-4	1,6-Diiodoperfluorohexane	10	B		L		SA	NI	Y	M	Y		LS		Y
C	5	PFAS-337	375-80-4	1,6-Diiodoperfluorohexane	10	C		L		SA	NI	Y	M	Y		LS		Y
C	5	PFAS-338	375-80-4	1,6-Diiodoperfluorohexane	10	B		L		A			M			UD		Y
C	5	PFAS-338	375-80-4	1,6-Diiodoperfluorohexane	10	C		L		A			M			UD		Y
C	5	PFAS-339	375-80-4	1,6-Diiodoperfluorohexane	10	B		L		SA	NI	Y	M	Y		LS
C	5	PFAS-339	375-80-4	1,6-Diiodoperfluorohexane	10	C		L		SA	NI	Y	M	Y		LS
C	9	PFAS-364	375-80-4	1,6-Diiodoperfluorohexane	10	A		L		A			M
C	9	PFAS-364	375-80-4	1,6-Diiodoperfluorohexane	10	C		L		A			M
C	9	PFAS-365	375-80-4	1,6-Diiodoperfluorohexane	10	A		L		A	NI
C	9	PFAS-365	375-80-4	1,6-Diiodoperfluorohexane	10	C		L		A	NI		M
C	9	PFAS-366	375-80-4	1,6-Diiodoperfluorohexane	10	A		L		N
C	9	PFAS-366	375-80-4	1,6-Diiodoperfluorohexane	10	C		L		N
C	9	PFAS-367	375-80-4	1,6-Diiodoperfluorohexane	10	A		L		A			M
C	9	PFAS-367	375-80-4	1,6-Diiodoperfluorohexane	10	C		L		A			M
C	9	PFAS-368	375-80-4	1,6-Diiodoperfluorohexane	10	A		L		N
C	9	PFAS-368	375-80-4	1,6-Diiodoperfluorohexane	10	C		L		N
C	9	PFAS-369	375-80-4	1,6-Diiodoperfluorohexane	10	A		L		A	NI
C	9	PFAS-369	375-80-4	1,6-Diiodoperfluorohexane	10	C		L		A	NI
B	5	PFAS-334	375-80-4	1,6-Diiodoperfluorohexane	30	B		L		A	NI		M	Y		LS
B	5	PFAS-334	375-80-4	1,6-Diiodoperfluorohexane	30	C		L		A	NI		M			LS
B	5	PFAS-335	375-80-4	1,6-Diiodoperfluorohexane	30	B		L		SA		Y	S	Y		UD
B	5	PFAS-335	375-80-4	1,6-Diiodoperfluorohexane	30	C		L		SA	NI	Y	S	Y		LS	SH
B	5	PFAS-336	375-80-4	1,6-Diiodoperfluorohexane	30	B		L		SA	NI		M	Y		LS
B	5	PFAS-336	375-80-4	1,6-Diiodoperfluorohexane	30	C		L		SA	NI	Y	M	Y		LS		Y
B	5	PFAS-337	375-80-4	1,6-Diiodoperfluorohexane	30	B		L		SA	NI	Y	M	Y		LS
B	5	PFAS-337	375-80-4	1,6-Diiodoperfluorohexane	30	C		L		SA	NI	Y	M	Y		LS		Y
B	5	PFAS-338	375-80-4	1,6-Diiodoperfluorohexane	30	B		L		SA	NI	Y	M	Y		UD, LS		Y
B	5	PFAS-338	375-80-4	1,6-Diiodoperfluorohexane	30	C		L		SA	NI	Y	M	Y		LS		Y
B	5	PFAS-339	375-80-4	1,6-Diiodoperfluorohexane	30	B		L		SA	NI	Y	M	Y		LS
B	5	PFAS-339	375-80-4	1,6-Diiodoperfluorohexane	30	C		L		A	NI	Y		Y		LS
B	9	PFAS-364	375-80-4	1,6-Diiodoperfluorohexane	30	A		L		A	NI		M
B	9	PFAS-364	375-80-4	1,6-Diiodoperfluorohexane	30	C		L		A	NI		M			LS
B	9	PFAS-365	375-80-4	1,6-Diiodoperfluorohexane	30	A		L		SA	NI		M	Y		UD, LS		Y
B	9	PFAS-365	375-80-4	1,6-Diiodoperfluorohexane	30	C		L		SA	NI	Y	M	Y		LS		Y
B	9	PFAS-366	375-80-4	1,6-Diiodoperfluorohexane	30	A		L		A	NI		M					Y
B	9	PFAS-366	375-80-4	1,6-Diiodoperfluorohexane	30	C		L		A	NI		M					Y
B	9	PFAS-367	375-80-4	1,6-Diiodoperfluorohexane	30	A		L		A	NI		M			LS
B	9	PFAS-367	375-80-4	1,6-Diiodoperfluorohexane	30	C		L		A	NI		M	Y		LS
B	9	PFAS-368	375-80-4	1,6-Diiodoperfluorohexane	30	A		L		A	NI		M
B	9	PFAS-368	375-80-4	1,6-Diiodoperfluorohexane	30	C		L		A	NI		M			LS
B	9	PFAS-369	375-80-4	1,6-Diiodoperfluorohexane	30	A		L		SA	NI	Y	M	Y		LS		Y
B	9	PFAS-369	375-80-4	1,6-Diiodoperfluorohexane	30	C		L		SA	NI	Y	M	Y		LS		Y
A	5	PFAS-334	375-80-4	1,6-Diiodoperfluorohexane	100	B		L		SA	NI		M	Y		LS
A	5	PFAS-334	375-80-4	1,6-Diiodoperfluorohexane	100	C		L		SA	NI	Y	M	Y
A	5	PFAS-335	375-80-4	1,6-Diiodoperfluorohexane	100	B		L		SA	NI	Y	S	Y		LS
A	5	PFAS-335	375-80-4	1,6-Diiodoperfluorohexane	100	C		L		SA	NI	Y	S	Y		LS	SH
A	5	PFAS-336	375-80-4	1,6-Diiodoperfluorohexane	100	B		D
A	5	PFAS-336	375-80-4	1,6-Diiodoperfluorohexane	100	C		D
A	5	PFAS-337	375-80-4	1,6-Diiodoperfluorohexane	100	B		D
A	5	PFAS-337	375-80-4	1,6-Diiodoperfluorohexane	100	C		D
A	5	PFAS-338	375-80-4	1,6-Diiodoperfluorohexane	100	B		D
A	5	PFAS-338	375-80-4	1,6-Diiodoperfluorohexane	100	C		D
A	5	PFAS-339	375-80-4	1,6-Diiodoperfluorohexane	100	B		L		SA	NI	Y	M	Y		LS		Y
A	5	PFAS-339	375-80-4	1,6-Diiodoperfluorohexane	100	C		L		SA	NI	Y	S			LS	SH	Y
A	8	PFAS-358	375-80-4	1,6-Diiodoperfluorohexane	100	C		D
A	8	PFAS-358	375-80-4	1,6-Diiodoperfluorohexane	100	A		D
A	8	PFAS-359	375-80-4	1,6-Diiodoperfluorohexane	100	C		D
A	8	PFAS-359	375-80-4	1,6-Diiodoperfluorohexane	100	A		D
A	8	PFAS-360	375-80-4	1,6-Diiodoperfluorohexane	100	C		D
A	8	PFAS-360	375-80-4	1,6-Diiodoperfluorohexane	100	A		D
A	8	PFAS-361	375-80-4	1,6-Diiodoperfluorohexane	100	C		L		SA	NI	Y	M		D	LS
A	8	PFAS-361	375-80-4	1,6-Diiodoperfluorohexane	100	A		L		SA	NI	Y	M		D	LS	SH
A	8	PFAS-362	375-80-4	1,6-Diiodoperfluorohexane	100	C		D
A	8	PFAS-362	375-80-4	1,6-Diiodoperfluorohexane	100	A		D
A	8	PFAS-363	375-80-4	1,6-Diiodoperfluorohexane	100	C		L		SA	NI	Y	M			LS
A	8	PFAS-363	375-80-4	1,6-Diiodoperfluorohexane	100	A		L		SA	NI	Y	M	Y		LS
A	9	PFAS-364	375-80-4	1,6-Diiodoperfluorohexane	100	A		L		A	NI		M			LS
A	9	PFAS-364	375-80-4	1,6-Diiodoperfluorohexane	100	C		L		A	NI	Y	M	Y		LS
A	9	PFAS-365	375-80-4	1,6-Diiodoperfluorohexane	100	A		L		SA	NI	Y	S			LS		Y
A	9	PFAS-365	375-80-4	1,6-Diiodoperfluorohexane	100	C		L		SA	NI	Y	S			LS		Y
A	9	PFAS-366	375-80-4	1,6-Diiodoperfluorohexane	100	A		L		SA	NI	Y	M			LS		Y
A	9	PFAS-366	375-80-4	1,6-Diiodoperfluorohexane	100	C		L		SA	NI	Y	M	Y		LS		Y
A	9	PFAS-367	375-80-4	1,6-Diiodoperfluorohexane	100	A		L		SA	NI	Y	S			LS		Y
A	9	PFAS-367	375-80-4	1,6-Diiodoperfluorohexane	100	C		L		SA	NI	Y	S			LS		Y
A	9	PFAS-368	375-80-4	1,6-Diiodoperfluorohexane	100	A		L		SA	NI	Y	M			UD, LS		Y
A	9	PFAS-368	375-80-4	1,6-Diiodoperfluorohexane	100	C		L		SA	NI	Y	M	Y		LS		Y
A	9	PFAS-369	375-80-4	1,6-Diiodoperfluorohexane	100	A		D
A	9	PFAS-369	375-80-4	1,6-Diiodoperfluorohexane	100	C		D
H	3	PFAS-328	423-65-4	11:1 Fluorotelomer alcohol	0.006	B		L		N
H	3	PFAS-328	423-65-4	11:1 Fluorotelomer alcohol	0.006	C		L		N
H	3	PFAS-329	423-65-4	11:1 Fluorotelomer alcohol	0.006	B		L		N
H	3	PFAS-329	423-65-4	11:1 Fluorotelomer alcohol	0.006	C		L		N
H	3	PFAS-330	423-65-4	11:1 Fluorotelomer alcohol	0.006	B		L		N
H	3	PFAS-330	423-65-4	11:1 Fluorotelomer alcohol	0.006	C		L		N
H	3	PFAS-331	423-65-4	11:1 Fluorotelomer alcohol	0.006	B		L		N
H	3	PFAS-331	423-65-4	11:1 Fluorotelomer alcohol	0.006	C		L		N
H	3	PFAS-332	423-65-4	11:1 Fluorotelomer alcohol	0.006	B		L		N
H	3	PFAS-332	423-65-4	11:1 Fluorotelomer alcohol	0.006	C		L		N
H	3	PFAS-333	423-65-4	11:1 Fluorotelomer alcohol	0.006	B		L		N
H	3	PFAS-333	423-65-4	11:1 Fluorotelomer alcohol	0.006	C		L		N
G	3	PFAS-328	423-65-4	11:1 Fluorotelomer alcohol	0.02	B		L		N
G	3	PFAS-328	423-65-4	11:1 Fluorotelomer alcohol	0.02	C		L		N
G	3	PFAS-329	423-65-4	11:1 Fluorotelomer alcohol	0.02	B		L		N
G	3	PFAS-329	423-65-4	11:1 Fluorotelomer alcohol	0.02	C		L		N
G	3	PFAS-330	423-65-4	11:1 Fluorotelomer alcohol	0.02	B		L		N
G	3	PFAS-330	423-65-4	11:1 Fluorotelomer alcohol	0.02	C		L		N
G	3	PFAS-331	423-65-4	11:1 Fluorotelomer alcohol	0.02	B		L		N
G	3	PFAS-331	423-65-4	11:1 Fluorotelomer alcohol	0.02	C		L		N
G	3	PFAS-332	423-65-4	11:1 Fluorotelomer alcohol	0.02	B		L		N
G	3	PFAS-332	423-65-4	11:1 Fluorotelomer alcohol	0.02	C		L		N
G	3	PFAS-333	423-65-4	11:1 Fluorotelomer alcohol	0.02	B		L		N
G	3	PFAS-333	423-65-4	11:1 Fluorotelomer alcohol	0.02	C		L		N
F	3	PFAS-328	423-65-4	11:1 Fluorotelomer alcohol	0.06	B		L		N
F	3	PFAS-328	423-65-4	11:1 Fluorotelomer alcohol	0.06	C		L		N
F	3	PFAS-329	423-65-4	11:1 Fluorotelomer alcohol	0.06	B		L		N
F	3	PFAS-329	423-65-4	11:1 Fluorotelomer alcohol	0.06	C		L		N
F	3	PFAS-330	423-65-4	11:1 Fluorotelomer alcohol	0.06	B		L		N
F	3	PFAS-330	423-65-4	11:1 Fluorotelomer alcohol	0.06	C		L		N
F	3	PFAS-331	423-65-4	11:1 Fluorotelomer alcohol	0.06	B		L		N
F	3	PFAS-331	423-65-4	11:1 Fluorotelomer alcohol	0.06	C		L		N
F	3	PFAS-332	423-65-4	11:1 Fluorotelomer alcohol	0.06	B		L		N
F	3	PFAS-332	423-65-4	11:1 Fluorotelomer alcohol	0.06	C		L		N
F	3	PFAS-333	423-65-4	11:1 Fluorotelomer alcohol	0.06	B		L		N
F	3	PFAS-333	423-65-4	11:1 Fluorotelomer alcohol	0.06	C		L		N
E	3	PFAS-328	423-65-4	11:1 Fluorotelomer alcohol	0.2	B		L		N
E	3	PFAS-328	423-65-4	11:1 Fluorotelomer alcohol	0.2	C		L		N
E	3	PFAS-329	423-65-4	11:1 Fluorotelomer alcohol	0.2	B		L		N
E	3	PFAS-329	423-65-4	11:1 Fluorotelomer alcohol	0.2	C		L		N
E	3	PFAS-330	423-65-4	11:1 Fluorotelomer alcohol	0.2	B		L		N
E	3	PFAS-330	423-65-4	11:1 Fluorotelomer alcohol	0.2	C		L		N
E	3	PFAS-331	423-65-4	11:1 Fluorotelomer alcohol	0.2	B		L		N
E	3	PFAS-331	423-65-4	11:1 Fluorotelomer alcohol	0.2	C		L		N
E	3	PFAS-332	423-65-4	11:1 Fluorotelomer alcohol	0.2	B		L		N
E	3	PFAS-332	423-65-4	11:1 Fluorotelomer alcohol	0.2	C		L		N
E	3	PFAS-333	423-65-4	11:1 Fluorotelomer alcohol	0.2	B		L		N
E	3	PFAS-333	423-65-4	11:1 Fluorotelomer alcohol	0.2	C		L		N
D	3	PFAS-328	423-65-4	11:1 Fluorotelomer alcohol	0.6	B		L		N
D	3	PFAS-328	423-65-4	11:1 Fluorotelomer alcohol	0.6	C		L		N
D	3	PFAS-329	423-65-4	11:1 Fluorotelomer alcohol	0.6	B		L		N
D	3	PFAS-329	423-65-4	11:1 Fluorotelomer alcohol	0.6	C		L		N
D	3	PFAS-330	423-65-4	11:1 Fluorotelomer alcohol	0.6	B		L		N
D	3	PFAS-330	423-65-4	11:1 Fluorotelomer alcohol	0.6	C		L		N
D	3	PFAS-331	423-65-4	11:1 Fluorotelomer alcohol	0.6	B		L		N
D	3	PFAS-331	423-65-4	11:1 Fluorotelomer alcohol	0.6	C		L		N
D	3	PFAS-332	423-65-4	11:1 Fluorotelomer alcohol	0.6	B		L		N
D	3	PFAS-332	423-65-4	11:1 Fluorotelomer alcohol	0.6	C		L		N
D	3	PFAS-333	423-65-4	11:1 Fluorotelomer alcohol	0.6	B		L		N
D	3	PFAS-333	423-65-4	11:1 Fluorotelomer alcohol	0.6	C		L		N
C	3	PFAS-328	423-65-4	11:1 Fluorotelomer alcohol	2	B		L		N
C	3	PFAS-328	423-65-4	11:1 Fluorotelomer alcohol	2	C		L		N
C	3	PFAS-329	423-65-4	11:1 Fluorotelomer alcohol	2	B		L		N
C	3	PFAS-329	423-65-4	11:1 Fluorotelomer alcohol	2	C		L		N
C	3	PFAS-330	423-65-4	11:1 Fluorotelomer alcohol	2	B		L		N
C	3	PFAS-330	423-65-4	11:1 Fluorotelomer alcohol	2	C		L		N
C	3	PFAS-331	423-65-4	11:1 Fluorotelomer alcohol	2	B		L		N
C	3	PFAS-331	423-65-4	11:1 Fluorotelomer alcohol	2	C		L		N
C	3	PFAS-332	423-65-4	11:1 Fluorotelomer alcohol	2	B		L		N
C	3	PFAS-332	423-65-4	11:1 Fluorotelomer alcohol	2	C		L		N
C	3	PFAS-333	423-65-4	11:1 Fluorotelomer alcohol	2	B		L		N
C	3	PFAS-333	423-65-4	11:1 Fluorotelomer alcohol	2	C		L		N
B	3	PFAS-328	423-65-4	11:1 Fluorotelomer alcohol	6	B		L		N
B	3	PFAS-328	423-65-4	11:1 Fluorotelomer alcohol	6	C		L		N
B	3	PFAS-329	423-65-4	11:1 Fluorotelomer alcohol	6	B		L		N
B	3	PFAS-329	423-65-4	11:1 Fluorotelomer alcohol	6	C		L		N
B	3	PFAS-330	423-65-4	11:1 Fluorotelomer alcohol	6	B		L		N
B	3	PFAS-330	423-65-4	11:1 Fluorotelomer alcohol	6	C		L		N
B	3	PFAS-331	423-65-4	11:1 Fluorotelomer alcohol	6	B		L		N
B	3	PFAS-331	423-65-4	11:1 Fluorotelomer alcohol	6	C		L		N
B	3	PFAS-332	423-65-4	11:1 Fluorotelomer alcohol	6	B		L		N
B	3	PFAS-332	423-65-4	11:1 Fluorotelomer alcohol	6	C		L		N
B	3	PFAS-333	423-65-4	11:1 Fluorotelomer alcohol	6	B		L		N
B	3	PFAS-333	423-65-4	11:1 Fluorotelomer alcohol	6	C		L		N
A	3	PFAS-328	423-65-4	11:1 Fluorotelomer alcohol	20	B		L		N
A	3	PFAS-328	423-65-4	11:1 Fluorotelomer alcohol	20	C		L		N
A	3	PFAS-329	423-65-4	11:1 Fluorotelomer alcohol	20	B		L		N
A	3	PFAS-329	423-65-4	11:1 Fluorotelomer alcohol	20	C		L		N
A	3	PFAS-330	423-65-4	11:1 Fluorotelomer alcohol	20	B		L		N
A	3	PFAS-330	423-65-4	11:1 Fluorotelomer alcohol	20	C		L		N
A	3	PFAS-331	423-65-4	11:1 Fluorotelomer alcohol	20	B		L		N
A	3	PFAS-331	423-65-4	11:1 Fluorotelomer alcohol	20	C		L		N
A	3	PFAS-332	423-65-4	11:1 Fluorotelomer alcohol	20	B		L		N
A	3	PFAS-332	423-65-4	11:1 Fluorotelomer alcohol	20	C		L		N
A	3	PFAS-333	423-65-4	11:1 Fluorotelomer alcohol	20	B		L		N
A	3	PFAS-333	423-65-4	11:1 Fluorotelomer alcohol	20	C		L		N
F	5	PFAS-352	423-65-4	11:1 Fluorotelomer alcohol	20	C		L		N
F	5	PFAS-352	423-65-4	11:1 Fluorotelomer alcohol	20	A		L		N
F	5	PFAS-353	423-65-4	11:1 Fluorotelomer alcohol	20	C		D
F	5	PFAS-353	423-65-4	11:1 Fluorotelomer alcohol	20	A		D
F	5	PFAS-354	423-65-4	11:1 Fluorotelomer alcohol	20	C		L		N
F	5	PFAS-354	423-65-4	11:1 Fluorotelomer alcohol	20	A		L		N
F	5	PFAS-355	423-65-4	11:1 Fluorotelomer alcohol	20	C		L		N
F	5	PFAS-355	423-65-4	11:1 Fluorotelomer alcohol	20	A		L		N
F	5	PFAS-356	423-65-4	11:1 Fluorotelomer alcohol	20	C		L		N
F	5	PFAS-356	423-65-4	11:1 Fluorotelomer alcohol	20	A		L		N
F	5	PFAS-357	423-65-4	11:1 Fluorotelomer alcohol	20	C		L		N
F	5	PFAS-357	423-65-4	11:1 Fluorotelomer alcohol	20	A		L		N
H	2	PFAS-340	1765-48-6	11-H-Perfluoroundecanoic acid	0.03	A		L		N
H	2	PFAS-340	1765-48-6	11-H-Perfluoroundecanoic acid	0.03	C		L		N
H	2	PFAS-341	1765-48-6	11-H-Perfluoroundecanoic acid	0.03	A		L		N
H	2	PFAS-341	1765-48-6	11-H-Perfluoroundecanoic acid	0.03	C		L		N
H	2	PFAS-342	1765-48-6	11-H-Perfluoroundecanoic acid	0.03	A		L		N
H	2	PFAS-342	1765-48-6	11-H-Perfluoroundecanoic acid	0.03	C		L		N
H	2	PFAS-343	1765-48-6	11-H-Perfluoroundecanoic acid	0.03	A		L		N
H	2	PFAS-343	1765-48-6	11-H-Perfluoroundecanoic acid	0.03	C		L		N
H	2	PFAS-344	1765-48-6	11-H-Perfluoroundecanoic acid	0.03	A		L		N
H	2	PFAS-344	1765-48-6	11-H-Perfluoroundecanoic acid	0.03	C		L		N
H	2	PFAS-345	1765-48-6	11-H-Perfluoroundecanoic acid	0.03	A		L		N
H	2	PFAS-345	1765-48-6	11-H-Perfluoroundecanoic acid	0.03	C		L		N
G	2	PFAS-340	1765-48-6	11-H-Perfluoroundecanoic acid	0.1	A		L		N
G	2	PFAS-340	1765-48-6	11-H-Perfluoroundecanoic acid	0.1	C		L		N
G	2	PFAS-341	1765-48-6	11-H-Perfluoroundecanoic acid	0.1	A		L		N
G	2	PFAS-341	1765-48-6	11-H-Perfluoroundecanoic acid	0.1	C		L		N
G	2	PFAS-342	1765-48-6	11-H-Perfluoroundecanoic acid	0.1	A		L		N
G	2	PFAS-342	1765-48-6	11-H-Perfluoroundecanoic acid	0.1	C		L		N
G	2	PFAS-343	1765-48-6	11-H-Perfluoroundecanoic acid	0.1	A		L		N
G	2	PFAS-343	1765-48-6	11-H-Perfluoroundecanoic acid	0.1	C		L		N
G	2	PFAS-344	1765-48-6	11-H-Perfluoroundecanoic acid	0.1	A	YES
G	2	PFAS-344	1765-48-6	11-H-Perfluoroundecanoic acid	0.1	C	YES
G	2	PFAS-345	1765-48-6	11-H-Perfluoroundecanoic acid	0.1	A		L		N
G	2	PFAS-345	1765-48-6	11-H-Perfluoroundecanoic acid	0.1	C		L		N
F	2	PFAS-340	1765-48-6	11-H-Perfluoroundecanoic acid	0.3	A		L		N
F	2	PFAS-340	1765-48-6	11-H-Perfluoroundecanoic acid	0.3	C		L		N
F	2	PFAS-341	1765-48-6	11-H-Perfluoroundecanoic acid	0.3	A		L		N
F	2	PFAS-341	1765-48-6	11-H-Perfluoroundecanoic acid	0.3	C		L		N
F	2	PFAS-342	1765-48-6	11-H-Perfluoroundecanoic acid	0.3	A		L		N
F	2	PFAS-342	1765-48-6	11-H-Perfluoroundecanoic acid	0.3	C		L		N
F	2	PFAS-343	1765-48-6	11-H-Perfluoroundecanoic acid	0.3	A		L		N
F	2	PFAS-343	1765-48-6	11-H-Perfluoroundecanoic acid	0.3	C		L		N
F	2	PFAS-344	1765-48-6	11-H-Perfluoroundecanoic acid	0.3	A		L		N
F	2	PFAS-344	1765-48-6	11-H-Perfluoroundecanoic acid	0.3	C		L		N
F	2	PFAS-345	1765-48-6	11-H-Perfluoroundecanoic acid	0.3	A		L		N
F	2	PFAS-345	1765-48-6	11-H-Perfluoroundecanoic acid	0.3	C		L		N
E	2	PFAS-340	1765-48-6	11-H-Perfluoroundecanoic acid	1	A		L		N
E	2	PFAS-340	1765-48-6	11-H-Perfluoroundecanoic acid	1	C		L		N
E	2	PFAS-341	1765-48-6	11-H-Perfluoroundecanoic acid	1	A		L		N
E	2	PFAS-341	1765-48-6	11-H-Perfluoroundecanoic acid	1	C		L		N
E	2	PFAS-342	1765-48-6	11-H-Perfluoroundecanoic acid	1	A		L		N
E	2	PFAS-342	1765-48-6	11-H-Perfluoroundecanoic acid	1	C		L		N
E	2	PFAS-343	1765-48-6	11-H-Perfluoroundecanoic acid	1	A		L		N
E	2	PFAS-343	1765-48-6	11-H-Perfluoroundecanoic acid	1	C		L		N
E	2	PFAS-344	1765-48-6	11-H-Perfluoroundecanoic acid	1	A		L		N
E	2	PFAS-344	1765-48-6	11-H-Perfluoroundecanoic acid	1	C		L		N
E	2	PFAS-345	1765-48-6	11-H-Perfluoroundecanoic acid	1	A		L		N
E	2	PFAS-345	1765-48-6	11-H-Perfluoroundecanoic acid	1	C		L		N
D	2	PFAS-340	1765-48-6	11-H-Perfluoroundecanoic acid	3	A		L		N
D	2	PFAS-340	1765-48-6	11-H-Perfluoroundecanoic acid	3	C		L		N
D	2	PFAS-341	1765-48-6	11-H-Perfluoroundecanoic acid	3	A		L		N
D	2	PFAS-341	1765-48-6	11-H-Perfluoroundecanoic acid	3	C		L		N
D	2	PFAS-342	1765-48-6	11-H-Perfluoroundecanoic acid	3	A		L		N
D	2	PFAS-342	1765-48-6	11-H-Perfluoroundecanoic acid	3	C		L		N
D	2	PFAS-343	1765-48-6	11-H-Perfluoroundecanoic acid	3	A		L		N
D	2	PFAS-343	1765-48-6	11-H-Perfluoroundecanoic acid	3	C		L		N
D	2	PFAS-344	1765-48-6	11-H-Perfluoroundecanoic acid	3	A		L		N
D	2	PFAS-344	1765-48-6	11-H-Perfluoroundecanoic acid	3	C		L		N
D	2	PFAS-345	1765-48-6	11-H-Perfluoroundecanoic acid	3	A		L		N
D	2	PFAS-345	1765-48-6	11-H-Perfluoroundecanoic acid	3	C		L		N
C	2	PFAS-340	1765-48-6	11-H-Perfluoroundecanoic acid	10	A		L		N
C	2	PFAS-340	1765-48-6	11-H-Perfluoroundecanoic acid	10	C		L		N
C	2	PFAS-341	1765-48-6	11-H-Perfluoroundecanoic acid	10	A		L		N
C	2	PFAS-341	1765-48-6	11-H-Perfluoroundecanoic acid	10	C		L		N
C	2	PFAS-342	1765-48-6	11-H-Perfluoroundecanoic acid	10	A		L		N
C	2	PFAS-342	1765-48-6	11-H-Perfluoroundecanoic acid	10	C		L		A			M
C	2	PFAS-343	1765-48-6	11-H-Perfluoroundecanoic acid	10	A		L		N
C	2	PFAS-343	1765-48-6	11-H-Perfluoroundecanoic acid	10	C		L		N
C	2	PFAS-344	1765-48-6	11-H-Perfluoroundecanoic acid	10	A		L		N
C	2	PFAS-344	1765-48-6	11-H-Perfluoroundecanoic acid	10	C		L		N
C	2	PFAS-345	1765-48-6	11-H-Perfluoroundecanoic acid	10	A		L		N
C	2	PFAS-345	1765-48-6	11-H-Perfluoroundecanoic acid	10	C		L		N
B	2	PFAS-340	1765-48-6	11-H-Perfluoroundecanoic acid	30	A		L		SA	NI	Y	S			LS	K, SH	Y
B	2	PFAS-340	1765-48-6	11-H-Perfluoroundecanoic acid	30	C		L		SA	NI	Y	S			LS	K, SH	Y
B	2	PFAS-341	1765-48-6	11-H-Perfluoroundecanoic acid	30	A		D
B	2	PFAS-341	1765-48-6	11-H-Perfluoroundecanoic acid	30	C		D
B	2	PFAS-342	1765-48-6	11-H-Perfluoroundecanoic acid	30	A		D
B	2	PFAS-342	1765-48-6	11-H-Perfluoroundecanoic acid	30	C		D
B	2	PFAS-343	1765-48-6	11-H-Perfluoroundecanoic acid	30	A		D
B	2	PFAS-343	1765-48-6	11-H-Perfluoroundecanoic acid	30	C		D
B	2	PFAS-344	1765-48-6	11-H-Perfluoroundecanoic acid	30	A		D
B	2	PFAS-344	1765-48-6	11-H-Perfluoroundecanoic acid	30	C		D
B	2	PFAS-345	1765-48-6	11-H-Perfluoroundecanoic acid	30	A		D
B	2	PFAS-345	1765-48-6	11-H-Perfluoroundecanoic acid	30	C		D
A	2	PFAS-340	1765-48-6	11-H-Perfluoroundecanoic acid	100	A		D
A	2	PFAS-340	1765-48-6	11-H-Perfluoroundecanoic acid	100	C		D
A	2	PFAS-341	1765-48-6	11-H-Perfluoroundecanoic acid	100	A		D
A	2	PFAS-341	1765-48-6	11-H-Perfluoroundecanoic acid	100	C		D
A	2	PFAS-342	1765-48-6	11-H-Perfluoroundecanoic acid	100	A		D
A	2	PFAS-342	1765-48-6	11-H-Perfluoroundecanoic acid	100	C		D
A	2	PFAS-343	1765-48-6	11-H-Perfluoroundecanoic acid	100	A		D
A	2	PFAS-343	1765-48-6	11-H-Perfluoroundecanoic acid	100	C		D
A	2	PFAS-344	1765-48-6	11-H-Perfluoroundecanoic acid	100	A		D
A	2	PFAS-344	1765-48-6	11-H-Perfluoroundecanoic acid	100	C		D
A	2	PFAS-345	1765-48-6	11-H-Perfluoroundecanoic acid	100	A		D
A	2	PFAS-345	1765-48-6	11-H-Perfluoroundecanoic acid	100	C		D
C	9	PFAS-358	1765-48-6	11-H-Perfluoroundecanoic acid	100	C		D
C	9	PFAS-358	1765-48-6	11-H-Perfluoroundecanoic acid	100	A		D
C	9	PFAS-359	1765-48-6	11-H-Perfluoroundecanoic acid	100	C		D
C	9	PFAS-359	1765-48-6	11-H-Perfluoroundecanoic acid	100	A		D
C	9	PFAS-360	1765-48-6	11-H-Perfluoroundecanoic acid	100	C		D
C	9	PFAS-360	1765-48-6	11-H-Perfluoroundecanoic acid	100	A		D
C	9	PFAS-361	1765-48-6	11-H-Perfluoroundecanoic acid	100	C		D
C	9	PFAS-361	1765-48-6	11-H-Perfluoroundecanoic acid	100	A		D
C	9	PFAS-362	1765-48-6	11-H-Perfluoroundecanoic acid	100	C		D
C	9	PFAS-362	1765-48-6	11-H-Perfluoroundecanoic acid	100	A		D
C	9	PFAS-363	1765-48-6	11-H-Perfluoroundecanoic acid	100	C		D
C	9	PFAS-363	1765-48-6	11-H-Perfluoroundecanoic acid	100	A		D
E	5	PFAS-352	375-88-2	1-Bromopentadecafluoroheptane	40	C		L		N
E	5	PFAS-352	375-88-2	1-Bromopentadecafluoroheptane	40	A		L		N
E	5	PFAS-353	375-88-2	1-Bromopentadecafluoroheptane	40	C		L		N
E	5	PFAS-353	375-88-2	1-Bromopentadecafluoroheptane	40	A		L		N
E	5	PFAS-354	375-88-2	1-Bromopentadecafluoroheptane	40	C		L		N
E	5	PFAS-354	375-88-2	1-Bromopentadecafluoroheptane	40	A		L		N
E	5	PFAS-355	375-88-2	1-Bromopentadecafluoroheptane	40	C		L		N
E	5	PFAS-355	375-88-2	1-Bromopentadecafluoroheptane	40	A		L		N
E	5	PFAS-356	375-88-2	1-Bromopentadecafluoroheptane	40	C		L		N
E	5	PFAS-356	375-88-2	1-Bromopentadecafluoroheptane	40	A		L		N
E	5	PFAS-357	375-88-2	1-Bromopentadecafluoroheptane	40	C		L		N
E	5	PFAS-357	375-88-2	1-Bromopentadecafluoroheptane	40	A		L		N
H	8	PFAS-334	754-96-1	1H,1H,10H,10H-Perfluorodecane-1,10-diol	0.03	B		L		N
H	8	PFAS-334	754-96-1	1H,1H,10H,10H-Perfluorodecane-1,10-diol	0.03	C		L		N
H	8	PFAS-335	754-96-1	1H,1H,10H,10H-Perfluorodecane-1,10-diol	0.03	B		L		N
H	8	PFAS-335	754-96-1	1H,1H,10H,10H-Perfluorodecane-1,10-diol	0.03	C		L		N
H	8	PFAS-336	754-96-1	1H,1H,10H,10H-Perfluorodecane-1,10-diol	0.03	B		L		N
H	8	PFAS-336	754-96-1	1H,1H,10H,10H-Perfluorodecane-1,10-diol	0.03	C		L		N
H	8	PFAS-337	754-96-1	1H,1H,10H,10H-Perfluorodecane-1,10-diol	0.03	B		D
H	8	PFAS-337	754-96-1	1H,1H,10H,10H-Perfluorodecane-1,10-diol	0.03	C		D
H	8	PFAS-338	754-96-1	1H,1H,10H,10H-Perfluorodecane-1,10-diol	0.03	B		L		N
H	8	PFAS-338	754-96-1	1H,1H,10H,10H-Perfluorodecane-1,10-diol	0.03	C		L		N
H	8	PFAS-339	754-96-1	1H,1H,10H,10H-Perfluorodecane-1,10-diol	0.03	B		L		N
H	8	PFAS-339	754-96-1	1H,1H,10H,10H-Perfluorodecane-1,10-diol	0.03	C		L		N
G	8	PFAS-334	754-96-1	1H,1H,10H,10H-Perfluorodecane-1,10-diol	0.1	B		L		N
G	8	PFAS-334	754-96-1	1H,1H,10H,10H-Perfluorodecane-1,10-diol	0.1	C		L		N
G	8	PFAS-335	754-96-1	1H,1H,10H,10H-Perfluorodecane-1,10-diol	0.1	B		L		N
G	8	PFAS-335	754-96-1	1H,1H,10H,10H-Perfluorodecane-1,10-diol	0.1	C		L		N
G	8	PFAS-336	754-96-1	1H,1H,10H,10H-Perfluorodecane-1,10-diol	0.1	B		L		N
G	8	PFAS-336	754-96-1	1H,1H,10H,10H-Perfluorodecane-1,10-diol	0.1	C		L		N
G	8	PFAS-337	754-96-1	1H,1H,10H,10H-Perfluorodecane-1,10-diol	0.1	B		L		N
G	8	PFAS-337	754-96-1	1H,1H,10H,10H-Perfluorodecane-1,10-diol	0.1	C		L		N
G	8	PFAS-338	754-96-1	1H,1H,10H,10H-Perfluorodecane-1,10-diol	0.1	B		L		N
G	8	PFAS-338	754-96-1	1H,1H,10H,10H-Perfluorodecane-1,10-diol	0.1	C		L		N
G	8	PFAS-339	754-96-1	1H,1H,10H,10H-Perfluorodecane-1,10-diol	0.1	B		L		N
G	8	PFAS-339	754-96-1	1H,1H,10H,10H-Perfluorodecane-1,10-diol	0.1	C		L		N
F	8	PFAS-334	754-96-1	1H,1H,10H,10H-Perfluorodecane-1,10-diol	0.3	B		L		N
F	8	PFAS-334	754-96-1	1H,1H,10H,10H-Perfluorodecane-1,10-diol	0.3	C		L		N
F	8	PFAS-335	754-96-1	1H,1H,10H,10H-Perfluorodecane-1,10-diol	0.3	B		L		N
F	8	PFAS-335	754-96-1	1H,1H,10H,10H-Perfluorodecane-1,10-diol	0.3	C		L		N
F	8	PFAS-336	754-96-1	1H,1H,10H,10H-Perfluorodecane-1,10-diol	0.3	B		L		N
F	8	PFAS-336	754-96-1	1H,1H,10H,10H-Perfluorodecane-1,10-diol	0.3	C		L		N
F	8	PFAS-337	754-96-1	1H,1H,10H,10H-Perfluorodecane-1,10-diol	0.3	B		L		N
F	8	PFAS-337	754-96-1	1H,1H,10H,10H-Perfluorodecane-1,10-diol	0.3	C		L		N
F	8	PFAS-338	754-96-1	1H,1H,10H,10H-Perfluorodecane-1,10-diol	0.3	B		L		N
F	8	PFAS-338	754-96-1	1H,1H,10H,10H-Perfluorodecane-1,10-diol	0.3	C		L		N
F	8	PFAS-339	754-96-1	1H,1H,10H,10H-Perfluorodecane-1,10-diol	0.3	B		L		N
F	8	PFAS-339	754-96-1	1H,1H,10H,10H-Perfluorodecane-1,10-diol	0.3	C		L		N
E	8	PFAS-334	754-96-1	1H,1H,10H,10H-Perfluorodecane-1,10-diol	1	B		L		N
E	8	PFAS-334	754-96-1	1H,1H,10H,10H-Perfluorodecane-1,10-diol	1	C		L		N
E	8	PFAS-335	754-96-1	1H,1H,10H,10H-Perfluorodecane-1,10-diol	1	B		L		N
E	8	PFAS-335	754-96-1	1H,1H,10H,10H-Perfluorodecane-1,10-diol	1	C		L		N
E	8	PFAS-336	754-96-1	1H,1H,10H,10H-Perfluorodecane-1,10-diol	1	B		L		N
E	8	PFAS-336	754-96-1	1H,1H,10H,10H-Perfluorodecane-1,10-diol	1	C		L		N
E	8	PFAS-337	754-96-1	1H,1H,10H,10H-Perfluorodecane-1,10-diol	1	B		L		N
E	8	PFAS-337	754-96-1	1H,1H,10H,10H-Perfluorodecane-1,10-diol	1	C		L		N
E	8	PFAS-338	754-96-1	1H,1H,10H,10H-Perfluorodecane-1,10-diol	1	B		L		N
E	8	PFAS-338	754-96-1	1H,1H,10H,10H-Perfluorodecane-1,10-diol	1	C		L		N
E	8	PFAS-339	754-96-1	1H,1H,10H,10H-Perfluorodecane-1,10-diol	1	B		L		N
E	8	PFAS-339	754-96-1	1H,1H,10H,10H-Perfluorodecane-1,10-diol	1	C		L		N
D	8	PFAS-334	754-96-1	1H,1H,10H,10H-Perfluorodecane-1,10-diol	3	B		L		N
D	8	PFAS-334	754-96-1	1H,1H,10H,10H-Perfluorodecane-1,10-diol	3	C		L		N
D	8	PFAS-335	754-96-1	1H,1H,10H,10H-Perfluorodecane-1,10-diol	3	B		L		N
D	8	PFAS-335	754-96-1	1H,1H,10H,10H-Perfluorodecane-1,10-diol	3	C		L		A	NI
D	8	PFAS-336	754-96-1	1H,1H,10H,10H-Perfluorodecane-1,10-diol	3	B		L		N
D	8	PFAS-336	754-96-1	1H,1H,10H,10H-Perfluorodecane-1,10-diol	3	C		L		N
D	8	PFAS-337	754-96-1	1H,1H,10H,10H-Perfluorodecane-1,10-diol	3	B		L		N
D	8	PFAS-337	754-96-1	1H,1H,10H,10H-Perfluorodecane-1,10-diol	3	C		L		N
D	8	PFAS-338	754-96-1	1H,1H,10H,10H-Perfluorodecane-1,10-diol	3	B		L		N
D	8	PFAS-338	754-96-1	1H,1H,10H,10H-Perfluorodecane-1,10-diol	3	C		L		N
D	8	PFAS-339	754-96-1	1H,1H,10H,10H-Perfluorodecane-1,10-diol	3	B		L		N
D	8	PFAS-339	754-96-1	1H,1H,10H,10H-Perfluorodecane-1,10-diol	3	C		L		N
C	8	PFAS-334	754-96-1	1H,1H,10H,10H-Perfluorodecane-1,10-diol	10	B		L		A	NI	Y	M
C	8	PFAS-334	754-96-1	1H,1H,10H,10H-Perfluorodecane-1,10-diol	10	C		L		A	NI	Y	M
C	8	PFAS-335	754-96-1	1H,1H,10H,10H-Perfluorodecane-1,10-diol	10	B		L		SA	NI	Y	M					Y
C	8	PFAS-335	754-96-1	1H,1H,10H,10H-Perfluorodecane-1,10-diol	10	C		L		SA	NI	Y	S				SH	Y
C	8	PFAS-336	754-96-1	1H,1H,10H,10H-Perfluorodecane-1,10-diol	10	B		L		SA	NI	Y	M	Y
C	8	PFAS-336	754-96-1	1H,1H,10H,10H-Perfluorodecane-1,10-diol	10	C		L		A	NI	Y	M
C	8	PFAS-337	754-96-1	1H,1H,10H,10H-Perfluorodecane-1,10-diol	10	B		L		SA	NI	Y	S					Y
C	8	PFAS-337	754-96-1	1H,1H,10H,10H-Perfluorodecane-1,10-diol	10	C		L		SA	NI	Y	S			LS	SH	Y
C	8	PFAS-338	754-96-1	1H,1H,10H,10H-Perfluorodecane-1,10-diol	10	B		L		N
C	8	PFAS-338	754-96-1	1H,1H,10H,10H-Perfluorodecane-1,10-diol	10	C		L		A			M
C	8	PFAS-339	754-96-1	1H,1H,10H,10H-Perfluorodecane-1,10-diol	10	B		L		SA	NI	Y	S
C	8	PFAS-339	754-96-1	1H,1H,10H,10H-Perfluorodecane-1,10-diol	10	C		L		SA	NI	Y	S
B	8	PFAS-334	754-96-1	1H,1H,10H,10H-Perfluorodecane-1,10-diol	30	B		D
B	8	PFAS-334	754-96-1	1H,1H,10H,10H-Perfluorodecane-1,10-diol	30	C		D
B	8	PFAS-335	754-96-1	1H,1H,10H,10H-Perfluorodecane-1,10-diol	30	B		D
B	8	PFAS-335	754-96-1	1H,1H,10H,10H-Perfluorodecane-1,10-diol	30	C		D
B	8	PFAS-336	754-96-1	1H,1H,10H,10H-Perfluorodecane-1,10-diol	30	B		D
B	8	PFAS-336	754-96-1	1H,1H,10H,10H-Perfluorodecane-1,10-diol	30	C		D
B	8	PFAS-337	754-96-1	1H,1H,10H,10H-Perfluorodecane-1,10-diol	30	B		D
B	8	PFAS-337	754-96-1	1H,1H,10H,10H-Perfluorodecane-1,10-diol	30	C		D
B	8	PFAS-338	754-96-1	1H,1H,10H,10H-Perfluorodecane-1,10-diol	30	B		D
B	8	PFAS-338	754-96-1	1H,1H,10H,10H-Perfluorodecane-1,10-diol	30	C		D
B	8	PFAS-339	754-96-1	1H,1H,10H,10H-Perfluorodecane-1,10-diol	30	B		D
B	8	PFAS-339	754-96-1	1H,1H,10H,10H-Perfluorodecane-1,10-diol	30	C		D
A	8	PFAS-334	754-96-1	1H,1H,10H,10H-Perfluorodecane-1,10-diol	100	B		D
A	8	PFAS-334	754-96-1	1H,1H,10H,10H-Perfluorodecane-1,10-diol	100	C		D
A	8	PFAS-335	754-96-1	1H,1H,10H,10H-Perfluorodecane-1,10-diol	100	B		D
A	8	PFAS-335	754-96-1	1H,1H,10H,10H-Perfluorodecane-1,10-diol	100	C		D
A	8	PFAS-336	754-96-1	1H,1H,10H,10H-Perfluorodecane-1,10-diol	100	B		D
A	8	PFAS-336	754-96-1	1H,1H,10H,10H-Perfluorodecane-1,10-diol	100	C		D
A	8	PFAS-337	754-96-1	1H,1H,10H,10H-Perfluorodecane-1,10-diol	100	B		D
A	8	PFAS-337	754-96-1	1H,1H,10H,10H-Perfluorodecane-1,10-diol	100	C		D
A	8	PFAS-338	754-96-1	1H,1H,10H,10H-Perfluorodecane-1,10-diol	100	B		D
A	8	PFAS-338	754-96-1	1H,1H,10H,10H-Perfluorodecane-1,10-diol	100	C		D
A	8	PFAS-339	754-96-1	1H,1H,10H,10H-Perfluorodecane-1,10-diol	100	B		D
A	8	PFAS-339	754-96-1	1H,1H,10H,10H-Perfluorodecane-1,10-diol	100	C		D
F	8	PFAS-358	754-96-1	1H,1H,10H,10H-Perfluorodecane-1,10-diol	100	C		D
F	8	PFAS-358	754-96-1	1H,1H,10H,10H-Perfluorodecane-1,10-diol	100	A		D
F	8	PFAS-359	754-96-1	1H,1H,10H,10H-Perfluorodecane-1,10-diol	100	C		D
F	8	PFAS-359	754-96-1	1H,1H,10H,10H-Perfluorodecane-1,10-diol	100	A		D
F	8	PFAS-360	754-96-1	1H,1H,10H,10H-Perfluorodecane-1,10-diol	100	C		D
F	8	PFAS-360	754-96-1	1H,1H,10H,10H-Perfluorodecane-1,10-diol	100	A		D
F	8	PFAS-361	754-96-1	1H,1H,10H,10H-Perfluorodecane-1,10-diol	100	C		D
F	8	PFAS-361	754-96-1	1H,1H,10H,10H-Perfluorodecane-1,10-diol	100	A		D
F	8	PFAS-362	754-96-1	1H,1H,10H,10H-Perfluorodecane-1,10-diol	100	C		D
F	8	PFAS-362	754-96-1	1H,1H,10H,10H-Perfluorodecane-1,10-diol	100	A		D
F	8	PFAS-363	754-96-1	1H,1H,10H,10H-Perfluorodecane-1,10-diol	100	C		D
F	8	PFAS-363	754-96-1	1H,1H,10H,10H-Perfluorodecane-1,10-diol	100	A		D
H	9	PFAS-334	330562-44-2	1H,1H,11H,11H-Perfluorotetraethylene glycol	0.03	B		L		N
H	9	PFAS-334	330562-44-2	1H,1H,11H,11H-Perfluorotetraethylene glycol	0.03	C		L		N
H	9	PFAS-335	330562-44-2	1H,1H,11H,11H-Perfluorotetraethylene glycol	0.03	B		L		N
H	9	PFAS-335	330562-44-2	1H,1H,11H,11H-Perfluorotetraethylene glycol	0.03	C		L		N
H	9	PFAS-336	330562-44-2	1H,1H,11H,11H-Perfluorotetraethylene glycol	0.03	B		L		N
H	9	PFAS-336	330562-44-2	1H,1H,11H,11H-Perfluorotetraethylene glycol	0.03	C		L		N
H	9	PFAS-337	330562-44-2	1H,1H,11H,11H-Perfluorotetraethylene glycol	0.03	B	YES
H	9	PFAS-337	330562-44-2	1H,1H,11H,11H-Perfluorotetraethylene glycol	0.03	C	YES
H	9	PFAS-338	330562-44-2	1H,1H,11H,11H-Perfluorotetraethylene glycol	0.03	B		L		N
H	9	PFAS-338	330562-44-2	1H,1H,11H,11H-Perfluorotetraethylene glycol	0.03	C		L		N
H	9	PFAS-339	330562-44-2	1H,1H,11H,11H-Perfluorotetraethylene glycol	0.03	B		L		N
H	9	PFAS-339	330562-44-2	1H,1H,11H,11H-Perfluorotetraethylene glycol	0.03	C		L		N
G	9	PFAS-334	330562-44-2	1H,1H,11H,11H-Perfluorotetraethylene glycol	0.1	B		L		N
G	9	PFAS-334	330562-44-2	1H,1H,11H,11H-Perfluorotetraethylene glycol	0.1	C		L		N
G	9	PFAS-335	330562-44-2	1H,1H,11H,11H-Perfluorotetraethylene glycol	0.1	B		L		N
G	9	PFAS-335	330562-44-2	1H,1H,11H,11H-Perfluorotetraethylene glycol	0.1	C		L		N
G	9	PFAS-336	330562-44-2	1H,1H,11H,11H-Perfluorotetraethylene glycol	0.1	B		L		N
G	9	PFAS-336	330562-44-2	1H,1H,11H,11H-Perfluorotetraethylene glycol	0.1	C		L		N
G	9	PFAS-337	330562-44-2	1H,1H,11H,11H-Perfluorotetraethylene glycol	0.1	B		L		N
G	9	PFAS-337	330562-44-2	1H,1H,11H,11H-Perfluorotetraethylene glycol	0.1	C		L		N
G	9	PFAS-338	330562-44-2	1H,1H,11H,11H-Perfluorotetraethylene glycol	0.1	B		L		N
G	9	PFAS-338	330562-44-2	1H,1H,11H,11H-Perfluorotetraethylene glycol	0.1	C		L		N
G	9	PFAS-339	330562-44-2	1H,1H,11H,11H-Perfluorotetraethylene glycol	0.1	B		L		N
G	9	PFAS-339	330562-44-2	1H,1H,11H,11H-Perfluorotetraethylene glycol	0.1	C		L		N
F	9	PFAS-334	330562-44-2	1H,1H,11H,11H-Perfluorotetraethylene glycol	0.3	B		L		N
F	9	PFAS-334	330562-44-2	1H,1H,11H,11H-Perfluorotetraethylene glycol	0.3	C		L		N
F	9	PFAS-335	330562-44-2	1H,1H,11H,11H-Perfluorotetraethylene glycol	0.3	B		L		N
F	9	PFAS-335	330562-44-2	1H,1H,11H,11H-Perfluorotetraethylene glycol	0.3	C		L		N
F	9	PFAS-336	330562-44-2	1H,1H,11H,11H-Perfluorotetraethylene glycol	0.3	B		L		N
F	9	PFAS-336	330562-44-2	1H,1H,11H,11H-Perfluorotetraethylene glycol	0.3	C		L		N
F	9	PFAS-337	330562-44-2	1H,1H,11H,11H-Perfluorotetraethylene glycol	0.3	B		L		N
F	9	PFAS-337	330562-44-2	1H,1H,11H,11H-Perfluorotetraethylene glycol	0.3	C		L		N
F	9	PFAS-338	330562-44-2	1H,1H,11H,11H-Perfluorotetraethylene glycol	0.3	B		L		N
F	9	PFAS-338	330562-44-2	1H,1H,11H,11H-Perfluorotetraethylene glycol	0.3	C		L		N
F	9	PFAS-339	330562-44-2	1H,1H,11H,11H-Perfluorotetraethylene glycol	0.3	B		L		N
F	9	PFAS-339	330562-44-2	1H,1H,11H,11H-Perfluorotetraethylene glycol	0.3	C		L		N
E	9	PFAS-334	330562-44-2	1H,1H,11H,11H-Perfluorotetraethylene glycol	1	B		L		N
E	9	PFAS-334	330562-44-2	1H,1H,11H,11H-Perfluorotetraethylene glycol	1	C		L		N
E	9	PFAS-335	330562-44-2	1H,1H,11H,11H-Perfluorotetraethylene glycol	1	B		L		N
E	9	PFAS-335	330562-44-2	1H,1H,11H,11H-Perfluorotetraethylene glycol	1	C		L		N
E	9	PFAS-336	330562-44-2	1H,1H,11H,11H-Perfluorotetraethylene glycol	1	B		L		N
E	9	PFAS-336	330562-44-2	1H,1H,11H,11H-Perfluorotetraethylene glycol	1	C		L		N
E	9	PFAS-337	330562-44-2	1H,1H,11H,11H-Perfluorotetraethylene glycol	1	B		L		N
E	9	PFAS-337	330562-44-2	1H,1H,11H,11H-Perfluorotetraethylene glycol	1	C		L		N
E	9	PFAS-338	330562-44-2	1H,1H,11H,11H-Perfluorotetraethylene glycol	1	B		L		N
E	9	PFAS-338	330562-44-2	1H,1H,11H,11H-Perfluorotetraethylene glycol	1	C		L		N
E	9	PFAS-339	330562-44-2	1H,1H,11H,11H-Perfluorotetraethylene glycol	1	B		L		N
E	9	PFAS-339	330562-44-2	1H,1H,11H,11H-Perfluorotetraethylene glycol	1	C		L		N
D	9	PFAS-334	330562-44-2	1H,1H,11H,11H-Perfluorotetraethylene glycol	3	B		L		N
D	9	PFAS-334	330562-44-2	1H,1H,11H,11H-Perfluorotetraethylene glycol	3	C		L		N
D	9	PFAS-335	330562-44-2	1H,1H,11H,11H-Perfluorotetraethylene glycol	3	B		L		N
D	9	PFAS-335	330562-44-2	1H,1H,11H,11H-Perfluorotetraethylene glycol	3	C		L		N
D	9	PFAS-336	330562-44-2	1H,1H,11H,11H-Perfluorotetraethylene glycol	3	B		L		N
D	9	PFAS-336	330562-44-2	1H,1H,11H,11H-Perfluorotetraethylene glycol	3	C		L		N
D	9	PFAS-337	330562-44-2	1H,1H,11H,11H-Perfluorotetraethylene glycol	3	B		L		N
D	9	PFAS-337	330562-44-2	1H,1H,11H,11H-Perfluorotetraethylene glycol	3	C		L		N
D	9	PFAS-338	330562-44-2	1H,1H,11H,11H-Perfluorotetraethylene glycol	3	B		L		N
D	9	PFAS-338	330562-44-2	1H,1H,11H,11H-Perfluorotetraethylene glycol	3	C		L		N
D	9	PFAS-339	330562-44-2	1H,1H,11H,11H-Perfluorotetraethylene glycol	3	B		L		N
D	9	PFAS-339	330562-44-2	1H,1H,11H,11H-Perfluorotetraethylene glycol	3	C		L		N
C	9	PFAS-334	330562-44-2	1H,1H,11H,11H-Perfluorotetraethylene glycol	10	B		L		N
C	9	PFAS-334	330562-44-2	1H,1H,11H,11H-Perfluorotetraethylene glycol	10	C		L		N
C	9	PFAS-335	330562-44-2	1H,1H,11H,11H-Perfluorotetraethylene glycol	10	B		L		N
C	9	PFAS-335	330562-44-2	1H,1H,11H,11H-Perfluorotetraethylene glycol	10	C		L		N
C	9	PFAS-336	330562-44-2	1H,1H,11H,11H-Perfluorotetraethylene glycol	10	B		L		N
C	9	PFAS-336	330562-44-2	1H,1H,11H,11H-Perfluorotetraethylene glycol	10	C		L		N
C	9	PFAS-337	330562-44-2	1H,1H,11H,11H-Perfluorotetraethylene glycol	10	B		L		N
C	9	PFAS-337	330562-44-2	1H,1H,11H,11H-Perfluorotetraethylene glycol	10	C		L		N
C	9	PFAS-338	330562-44-2	1H,1H,11H,11H-Perfluorotetraethylene glycol	10	B		L		N
C	9	PFAS-338	330562-44-2	1H,1H,11H,11H-Perfluorotetraethylene glycol	10	C		L		N
C	9	PFAS-339	330562-44-2	1H,1H,11H,11H-Perfluorotetraethylene glycol	10	B		L		N
C	9	PFAS-339	330562-44-2	1H,1H,11H,11H-Perfluorotetraethylene glycol	10	C		L		N
B	9	PFAS-334	330562-44-2	1H,1H,11H,11H-Perfluorotetraethylene glycol	30	B		L		N
B	9	PFAS-334	330562-44-2	1H,1H,11H,11H-Perfluorotetraethylene glycol	30	C		L		N
B	9	PFAS-335	330562-44-2	1H,1H,11H,11H-Perfluorotetraethylene glycol	30	B		L		N
B	9	PFAS-335	330562-44-2	1H,1H,11H,11H-Perfluorotetraethylene glycol	30	C		L		N
B	9	PFAS-336	330562-44-2	1H,1H,11H,11H-Perfluorotetraethylene glycol	30	B		L		N
B	9	PFAS-336	330562-44-2	1H,1H,11H,11H-Perfluorotetraethylene glycol	30	C		L		N
B	9	PFAS-337	330562-44-2	1H,1H,11H,11H-Perfluorotetraethylene glycol	30	B		L		N
B	9	PFAS-337	330562-44-2	1H,1H,11H,11H-Perfluorotetraethylene glycol	30	C		L		N
B	9	PFAS-338	330562-44-2	1H,1H,11H,11H-Perfluorotetraethylene glycol	30	B		L		N
B	9	PFAS-338	330562-44-2	1H,1H,11H,11H-Perfluorotetraethylene glycol	30	C		L		N
B	9	PFAS-339	330562-44-2	1H,1H,11H,11H-Perfluorotetraethylene glycol	30	B		L		N
B	9	PFAS-339	330562-44-2	1H,1H,11H,11H-Perfluorotetraethylene glycol	30	C		L		N
A	9	PFAS-334	330562-44-2	1H,1H,11H,11H-Perfluorotetraethylene glycol	100	B		D
A	9	PFAS-334	330562-44-2	1H,1H,11H,11H-Perfluorotetraethylene glycol	100	C		D
A	9	PFAS-335	330562-44-2	1H,1H,11H,11H-Perfluorotetraethylene glycol	100	B		D
A	9	PFAS-335	330562-44-2	1H,1H,11H,11H-Perfluorotetraethylene glycol	100	C		D
A	9	PFAS-336	330562-44-2	1H,1H,11H,11H-Perfluorotetraethylene glycol	100	B		D
A	9	PFAS-336	330562-44-2	1H,1H,11H,11H-Perfluorotetraethylene glycol	100	C		D
A	9	PFAS-337	330562-44-2	1H,1H,11H,11H-Perfluorotetraethylene glycol	100	B		D
A	9	PFAS-337	330562-44-2	1H,1H,11H,11H-Perfluorotetraethylene glycol	100	C		D
A	9	PFAS-338	330562-44-2	1H,1H,11H,11H-Perfluorotetraethylene glycol	100	B		D
A	9	PFAS-338	330562-44-2	1H,1H,11H,11H-Perfluorotetraethylene glycol	100	C		D
A	9	PFAS-339	330562-44-2	1H,1H,11H,11H-Perfluorotetraethylene glycol	100	B		D
A	9	PFAS-339	330562-44-2	1H,1H,11H,11H-Perfluorotetraethylene glycol	100	C		D
G	8	PFAS-358	330562-44-2	1H,1H,11H,11H-Perfluorotetraethylene glycol	100	C		D
G	8	PFAS-358	330562-44-2	1H,1H,11H,11H-Perfluorotetraethylene glycol	100	A		D
G	8	PFAS-359	330562-44-2	1H,1H,11H,11H-Perfluorotetraethylene glycol	100	C		D
G	8	PFAS-359	330562-44-2	1H,1H,11H,11H-Perfluorotetraethylene glycol	100	A		D
G	8	PFAS-360	330562-44-2	1H,1H,11H,11H-Perfluorotetraethylene glycol	100	C		D
G	8	PFAS-360	330562-44-2	1H,1H,11H,11H-Perfluorotetraethylene glycol	100	A		D
G	8	PFAS-361	330562-44-2	1H,1H,11H,11H-Perfluorotetraethylene glycol	100	C		D
G	8	PFAS-361	330562-44-2	1H,1H,11H,11H-Perfluorotetraethylene glycol	100	A		D
G	8	PFAS-362	330562-44-2	1H,1H,11H,11H-Perfluorotetraethylene glycol	100	C		D
G	8	PFAS-362	330562-44-2	1H,1H,11H,11H-Perfluorotetraethylene glycol	100	A		D
G	8	PFAS-363	330562-44-2	1H,1H,11H,11H-Perfluorotetraethylene glycol	100	C		D
G	8	PFAS-363	330562-44-2	1H,1H,11H,11H-Perfluorotetraethylene glycol	100	A		D
B	9	PFAS-346	2043-55-2	1H,1H,2H,2H-Perfluorohexyl iodide	100	C		L		A			M
B	9	PFAS-346	2043-55-2	1H,1H,2H,2H-Perfluorohexyl iodide	100	A		L		A			M
B	9	PFAS-347	2043-55-2	1H,1H,2H,2H-Perfluorohexyl iodide	100	C		L		N
B	9	PFAS-347	2043-55-2	1H,1H,2H,2H-Perfluorohexyl iodide	100	A		L		N
B	9	PFAS-348	2043-55-2	1H,1H,2H,2H-Perfluorohexyl iodide	100	C		L		N
B	9	PFAS-348	2043-55-2	1H,1H,2H,2H-Perfluorohexyl iodide	100	A		L		N
B	9	PFAS-349	2043-55-2	1H,1H,2H,2H-Perfluorohexyl iodide	100	C		L		N
B	9	PFAS-349	2043-55-2	1H,1H,2H,2H-Perfluorohexyl iodide	100	A		L		N
B	9	PFAS-350	2043-55-2	1H,1H,2H,2H-Perfluorohexyl iodide	100	C		L		N
B	9	PFAS-350	2043-55-2	1H,1H,2H,2H-Perfluorohexyl iodide	100	A		L		N
B	9	PFAS-351	2043-55-2	1H,1H,2H,2H-Perfluorohexyl iodide	100	C		L		N
B	9	PFAS-351	2043-55-2	1H,1H,2H,2H-Perfluorohexyl iodide	100	A		L		N
A	3	PFAS-346	21652-58-4	1H,1H,2H-Perfluoro-1-decene	100	C		L		N
A	3	PFAS-346	21652-58-4	1H,1H,2H-Perfluoro-1-decene	100	A		L		N
A	3	PFAS-347	21652-58-4	1H,1H,2H-Perfluoro-1-decene	100	C		L		N
A	3	PFAS-347	21652-58-4	1H,1H,2H-Perfluoro-1-decene	100	A		L		N
A	3	PFAS-348	21652-58-4	1H,1H,2H-Perfluoro-1-decene	100	C		L		N
A	3	PFAS-348	21652-58-4	1H,1H,2H-Perfluoro-1-decene	100	A		L		N
A	3	PFAS-349	21652-58-4	1H,1H,2H-Perfluoro-1-decene	100	C		L		N
A	3	PFAS-349	21652-58-4	1H,1H,2H-Perfluoro-1-decene	100	A		L		N
A	3	PFAS-350	21652-58-4	1H,1H,2H-Perfluoro-1-decene	100	C		L		N
A	3	PFAS-350	21652-58-4	1H,1H,2H-Perfluoro-1-decene	100	A		L		N
A	3	PFAS-351	21652-58-4	1H,1H,2H-Perfluoro-1-decene	100	C		L		N
A	3	PFAS-351	21652-58-4	1H,1H,2H-Perfluoro-1-decene	100	A		L		N
H	2	PFAS-334	678-95-5	1H,1H,5H,5H-Perfluoro-1,5-pentanediol diacrylate	0.03	B		L		N
H	2	PFAS-334	678-95-5	1H,1H,5H,5H-Perfluoro-1,5-pentanediol diacrylate	0.03	C		L		N
H	2	PFAS-335	678-95-5	1H,1H,5H,5H-Perfluoro-1,5-pentanediol diacrylate	0.03	B		L		N
H	2	PFAS-335	678-95-5	1H,1H,5H,5H-Perfluoro-1,5-pentanediol diacrylate	0.03	C		L		N
H	2	PFAS-336	678-95-5	1H,1H,5H,5H-Perfluoro-1,5-pentanediol diacrylate	0.03	B		L		N
H	2	PFAS-336	678-95-5	1H,1H,5H,5H-Perfluoro-1,5-pentanediol diacrylate	0.03	C		L		N
H	2	PFAS-337	678-95-5	1H,1H,5H,5H-Perfluoro-1,5-pentanediol diacrylate	0.03	B		L		N
H	2	PFAS-337	678-95-5	1H,1H,5H,5H-Perfluoro-1,5-pentanediol diacrylate	0.03	C		L		N
H	2	PFAS-338	678-95-5	1H,1H,5H,5H-Perfluoro-1,5-pentanediol diacrylate	0.03	B		L		N
H	2	PFAS-338	678-95-5	1H,1H,5H,5H-Perfluoro-1,5-pentanediol diacrylate	0.03	C		L		N
H	2	PFAS-339	678-95-5	1H,1H,5H,5H-Perfluoro-1,5-pentanediol diacrylate	0.03	B		L		N
H	2	PFAS-339	678-95-5	1H,1H,5H,5H-Perfluoro-1,5-pentanediol diacrylate	0.03	C		L		N
G	2	PFAS-334	678-95-5	1H,1H,5H,5H-Perfluoro-1,5-pentanediol diacrylate	0.1	B		L		N
G	2	PFAS-334	678-95-5	1H,1H,5H,5H-Perfluoro-1,5-pentanediol diacrylate	0.1	C		L		N
G	2	PFAS-335	678-95-5	1H,1H,5H,5H-Perfluoro-1,5-pentanediol diacrylate	0.1	B		L		N
G	2	PFAS-335	678-95-5	1H,1H,5H,5H-Perfluoro-1,5-pentanediol diacrylate	0.1	C		L		N
G	2	PFAS-336	678-95-5	1H,1H,5H,5H-Perfluoro-1,5-pentanediol diacrylate	0.1	B		L		N
G	2	PFAS-336	678-95-5	1H,1H,5H,5H-Perfluoro-1,5-pentanediol diacrylate	0.1	C		L		N
G	2	PFAS-337	678-95-5	1H,1H,5H,5H-Perfluoro-1,5-pentanediol diacrylate	0.1	B		L		N
G	2	PFAS-337	678-95-5	1H,1H,5H,5H-Perfluoro-1,5-pentanediol diacrylate	0.1	C		L		N
G	2	PFAS-338	678-95-5	1H,1H,5H,5H-Perfluoro-1,5-pentanediol diacrylate	0.1	B		L		N
G	2	PFAS-338	678-95-5	1H,1H,5H,5H-Perfluoro-1,5-pentanediol diacrylate	0.1	C		L		N
G	2	PFAS-339	678-95-5	1H,1H,5H,5H-Perfluoro-1,5-pentanediol diacrylate	0.1	B		L		N
G	2	PFAS-339	678-95-5	1H,1H,5H,5H-Perfluoro-1,5-pentanediol diacrylate	0.1	C		L		N
F	2	PFAS-334	678-95-5	1H,1H,5H,5H-Perfluoro-1,5-pentanediol diacrylate	0.3	B		L		N
F	2	PFAS-334	678-95-5	1H,1H,5H,5H-Perfluoro-1,5-pentanediol diacrylate	0.3	C		L		N
F	2	PFAS-335	678-95-5	1H,1H,5H,5H-Perfluoro-1,5-pentanediol diacrylate	0.3	B		L		N
F	2	PFAS-335	678-95-5	1H,1H,5H,5H-Perfluoro-1,5-pentanediol diacrylate	0.3	C		L		N
F	2	PFAS-336	678-95-5	1H,1H,5H,5H-Perfluoro-1,5-pentanediol diacrylate	0.3	B		L		N
F	2	PFAS-336	678-95-5	1H,1H,5H,5H-Perfluoro-1,5-pentanediol diacrylate	0.3	C		L		N
F	2	PFAS-337	678-95-5	1H,1H,5H,5H-Perfluoro-1,5-pentanediol diacrylate	0.3	B		L		N
F	2	PFAS-337	678-95-5	1H,1H,5H,5H-Perfluoro-1,5-pentanediol diacrylate	0.3	C		L		N
F	2	PFAS-338	678-95-5	1H,1H,5H,5H-Perfluoro-1,5-pentanediol diacrylate	0.3	B		L		N
F	2	PFAS-338	678-95-5	1H,1H,5H,5H-Perfluoro-1,5-pentanediol diacrylate	0.3	C		L		N
F	2	PFAS-339	678-95-5	1H,1H,5H,5H-Perfluoro-1,5-pentanediol diacrylate	0.3	B		L		N
F	2	PFAS-339	678-95-5	1H,1H,5H,5H-Perfluoro-1,5-pentanediol diacrylate	0.3	C		L		N
E	2	PFAS-334	678-95-5	1H,1H,5H,5H-Perfluoro-1,5-pentanediol diacrylate	1	B		L		N
E	2	PFAS-334	678-95-5	1H,1H,5H,5H-Perfluoro-1,5-pentanediol diacrylate	1	C		L		N
E	2	PFAS-335	678-95-5	1H,1H,5H,5H-Perfluoro-1,5-pentanediol diacrylate	1	B		L		N
E	2	PFAS-335	678-95-5	1H,1H,5H,5H-Perfluoro-1,5-pentanediol diacrylate	1	C		L		N
E	2	PFAS-336	678-95-5	1H,1H,5H,5H-Perfluoro-1,5-pentanediol diacrylate	1	B		L		N
E	2	PFAS-336	678-95-5	1H,1H,5H,5H-Perfluoro-1,5-pentanediol diacrylate	1	C		L		N
E	2	PFAS-337	678-95-5	1H,1H,5H,5H-Perfluoro-1,5-pentanediol diacrylate	1	B		L		N
E	2	PFAS-337	678-95-5	1H,1H,5H,5H-Perfluoro-1,5-pentanediol diacrylate	1	C		L		N
E	2	PFAS-338	678-95-5	1H,1H,5H,5H-Perfluoro-1,5-pentanediol diacrylate	1	B		L		N
E	2	PFAS-338	678-95-5	1H,1H,5H,5H-Perfluoro-1,5-pentanediol diacrylate	1	C		L		N
E	2	PFAS-339	678-95-5	1H,1H,5H,5H-Perfluoro-1,5-pentanediol diacrylate	1	B		L		N
E	2	PFAS-339	678-95-5	1H,1H,5H,5H-Perfluoro-1,5-pentanediol diacrylate	1	C		L		N
D	2	PFAS-334	678-95-5	1H,1H,5H,5H-Perfluoro-1,5-pentanediol diacrylate	3	B		L		N
D	2	PFAS-334	678-95-5	1H,1H,5H,5H-Perfluoro-1,5-pentanediol diacrylate	3	C		L		N
D	2	PFAS-335	678-95-5	1H,1H,5H,5H-Perfluoro-1,5-pentanediol diacrylate	3	B		L		N
D	2	PFAS-335	678-95-5	1H,1H,5H,5H-Perfluoro-1,5-pentanediol diacrylate	3	C		L		N
D	2	PFAS-336	678-95-5	1H,1H,5H,5H-Perfluoro-1,5-pentanediol diacrylate	3	B		L		N
D	2	PFAS-336	678-95-5	1H,1H,5H,5H-Perfluoro-1,5-pentanediol diacrylate	3	C		L		N
D	2	PFAS-337	678-95-5	1H,1H,5H,5H-Perfluoro-1,5-pentanediol diacrylate	3	B		L		N
D	2	PFAS-337	678-95-5	1H,1H,5H,5H-Perfluoro-1,5-pentanediol diacrylate	3	C		L		N
D	2	PFAS-338	678-95-5	1H,1H,5H,5H-Perfluoro-1,5-pentanediol diacrylate	3	B		L		N
D	2	PFAS-338	678-95-5	1H,1H,5H,5H-Perfluoro-1,5-pentanediol diacrylate	3	C		L		N
D	2	PFAS-339	678-95-5	1H,1H,5H,5H-Perfluoro-1,5-pentanediol diacrylate	3	B		L		N
D	2	PFAS-339	678-95-5	1H,1H,5H,5H-Perfluoro-1,5-pentanediol diacrylate	3	C		L		N
C	2	PFAS-334	678-95-5	1H,1H,5H,5H-Perfluoro-1,5-pentanediol diacrylate	10	B		L		N
C	2	PFAS-334	678-95-5	1H,1H,5H,5H-Perfluoro-1,5-pentanediol diacrylate	10	C		L		N
C	2	PFAS-335	678-95-5	1H,1H,5H,5H-Perfluoro-1,5-pentanediol diacrylate	10	B		L		A		Y	M	Y			K
C	2	PFAS-335	678-95-5	1H,1H,5H,5H-Perfluoro-1,5-pentanediol diacrylate	10	C		L		SA	NI	Y	S				K, SH
C	2	PFAS-336	678-95-5	1H,1H,5H,5H-Perfluoro-1,5-pentanediol diacrylate	10	B		D
C	2	PFAS-336	678-95-5	1H,1H,5H,5H-Perfluoro-1,5-pentanediol diacrylate	10	C		D
C	2	PFAS-337	678-95-5	1H,1H,5H,5H-Perfluoro-1,5-pentanediol diacrylate	10	B		D
C	2	PFAS-337	678-95-5	1H,1H,5H,5H-Perfluoro-1,5-pentanediol diacrylate	10	C		D
C	2	PFAS-338	678-95-5	1H,1H,5H,5H-Perfluoro-1,5-pentanediol diacrylate	10	B		D
C	2	PFAS-338	678-95-5	1H,1H,5H,5H-Perfluoro-1,5-pentanediol diacrylate	10	C		D
C	2	PFAS-339	678-95-5	1H,1H,5H,5H-Perfluoro-1,5-pentanediol diacrylate	10	B		L		N
C	2	PFAS-339	678-95-5	1H,1H,5H,5H-Perfluoro-1,5-pentanediol diacrylate	10	C		L		A			M
B	2	PFAS-334	678-95-5	1H,1H,5H,5H-Perfluoro-1,5-pentanediol diacrylate	30	B		D
B	2	PFAS-334	678-95-5	1H,1H,5H,5H-Perfluoro-1,5-pentanediol diacrylate	30	C		D
B	2	PFAS-335	678-95-5	1H,1H,5H,5H-Perfluoro-1,5-pentanediol diacrylate	30	B		D
B	2	PFAS-335	678-95-5	1H,1H,5H,5H-Perfluoro-1,5-pentanediol diacrylate	30	C		D
B	2	PFAS-336	678-95-5	1H,1H,5H,5H-Perfluoro-1,5-pentanediol diacrylate	30	B		D
B	2	PFAS-336	678-95-5	1H,1H,5H,5H-Perfluoro-1,5-pentanediol diacrylate	30	C		D
B	2	PFAS-337	678-95-5	1H,1H,5H,5H-Perfluoro-1,5-pentanediol diacrylate	30	B		D
B	2	PFAS-337	678-95-5	1H,1H,5H,5H-Perfluoro-1,5-pentanediol diacrylate	30	C		D
B	2	PFAS-338	678-95-5	1H,1H,5H,5H-Perfluoro-1,5-pentanediol diacrylate	30	B		D
B	2	PFAS-338	678-95-5	1H,1H,5H,5H-Perfluoro-1,5-pentanediol diacrylate	30	C		D
B	2	PFAS-339	678-95-5	1H,1H,5H,5H-Perfluoro-1,5-pentanediol diacrylate	30	B		D
B	2	PFAS-339	678-95-5	1H,1H,5H,5H-Perfluoro-1,5-pentanediol diacrylate	30	C		D
A	2	PFAS-334	678-95-5	1H,1H,5H,5H-Perfluoro-1,5-pentanediol diacrylate	100	B		D
A	2	PFAS-334	678-95-5	1H,1H,5H,5H-Perfluoro-1,5-pentanediol diacrylate	100	C		D
A	2	PFAS-335	678-95-5	1H,1H,5H,5H-Perfluoro-1,5-pentanediol diacrylate	100	B		D
A	2	PFAS-335	678-95-5	1H,1H,5H,5H-Perfluoro-1,5-pentanediol diacrylate	100	C		D
A	2	PFAS-336	678-95-5	1H,1H,5H,5H-Perfluoro-1,5-pentanediol diacrylate	100	B		D
A	2	PFAS-336	678-95-5	1H,1H,5H,5H-Perfluoro-1,5-pentanediol diacrylate	100	C		D
A	2	PFAS-337	678-95-5	1H,1H,5H,5H-Perfluoro-1,5-pentanediol diacrylate	100	B		D
A	2	PFAS-337	678-95-5	1H,1H,5H,5H-Perfluoro-1,5-pentanediol diacrylate	100	C		D
A	2	PFAS-338	678-95-5	1H,1H,5H,5H-Perfluoro-1,5-pentanediol diacrylate	100	B		D
A	2	PFAS-338	678-95-5	1H,1H,5H,5H-Perfluoro-1,5-pentanediol diacrylate	100	C		D
A	2	PFAS-339	678-95-5	1H,1H,5H,5H-Perfluoro-1,5-pentanediol diacrylate	100	B		D
A	2	PFAS-339	678-95-5	1H,1H,5H,5H-Perfluoro-1,5-pentanediol diacrylate	100	C		D
H	7	PFAS-352	678-95-5	1H,1H,5H,5H-Perfluoro-1,5-pentanediol diacrylate	100	C		D
H	7	PFAS-352	678-95-5	1H,1H,5H,5H-Perfluoro-1,5-pentanediol diacrylate	100	A		D
H	7	PFAS-353	678-95-5	1H,1H,5H,5H-Perfluoro-1,5-pentanediol diacrylate	100	C		D
H	7	PFAS-353	678-95-5	1H,1H,5H,5H-Perfluoro-1,5-pentanediol diacrylate	100	A		D
H	7	PFAS-354	678-95-5	1H,1H,5H,5H-Perfluoro-1,5-pentanediol diacrylate	100	C		D
H	7	PFAS-354	678-95-5	1H,1H,5H,5H-Perfluoro-1,5-pentanediol diacrylate	100	A		D
H	7	PFAS-355	678-95-5	1H,1H,5H,5H-Perfluoro-1,5-pentanediol diacrylate	100	C		D
H	7	PFAS-355	678-95-5	1H,1H,5H,5H-Perfluoro-1,5-pentanediol diacrylate	100	A		D
H	7	PFAS-356	678-95-5	1H,1H,5H,5H-Perfluoro-1,5-pentanediol diacrylate	100	C		D
H	7	PFAS-356	678-95-5	1H,1H,5H,5H-Perfluoro-1,5-pentanediol diacrylate	100	A		D
H	7	PFAS-357	678-95-5	1H,1H,5H,5H-Perfluoro-1,5-pentanediol diacrylate	100	C		D
H	7	PFAS-357	678-95-5	1H,1H,5H,5H-Perfluoro-1,5-pentanediol diacrylate	100	A		D
C	2	PFAS-346	355-80-6	1H,1H,5H-Perfluoropentanol	100	C		L		N
C	2	PFAS-346	355-80-6	1H,1H,5H-Perfluoropentanol	100	A		L		N
C	2	PFAS-347	355-80-6	1H,1H,5H-Perfluoropentanol	100	C		L		N
C	2	PFAS-347	355-80-6	1H,1H,5H-Perfluoropentanol	100	A		L		N
C	2	PFAS-348	355-80-6	1H,1H,5H-Perfluoropentanol	100	C		D
C	2	PFAS-348	355-80-6	1H,1H,5H-Perfluoropentanol	100	A		D
C	2	PFAS-349	355-80-6	1H,1H,5H-Perfluoropentanol	100	C		L		N
C	2	PFAS-349	355-80-6	1H,1H,5H-Perfluoropentanol	100	A		L		N
C	2	PFAS-350	355-80-6	1H,1H,5H-Perfluoropentanol	100	C		L		N
C	2	PFAS-350	355-80-6	1H,1H,5H-Perfluoropentanol	100	A		L		N
C	2	PFAS-351	355-80-6	1H,1H,5H-Perfluoropentanol	100	C		L		N
C	2	PFAS-351	355-80-6	1H,1H,5H-Perfluoropentanol	100	A		L		N
H	3	PFAS-364	355-93-1	1H,1H,5H-Perfluoropentyl methacrylate	0.03	A		L		N
H	3	PFAS-364	355-93-1	1H,1H,5H-Perfluoropentyl methacrylate	0.03	C		L		N
H	3	PFAS-365	355-93-1	1H,1H,5H-Perfluoropentyl methacrylate	0.03	A		L		N
H	3	PFAS-365	355-93-1	1H,1H,5H-Perfluoropentyl methacrylate	0.03	C		L		N
H	3	PFAS-366	355-93-1	1H,1H,5H-Perfluoropentyl methacrylate	0.03	A		L		N
H	3	PFAS-366	355-93-1	1H,1H,5H-Perfluoropentyl methacrylate	0.03	C		L		N
H	3	PFAS-367	355-93-1	1H,1H,5H-Perfluoropentyl methacrylate	0.03	A		L		N
H	3	PFAS-367	355-93-1	1H,1H,5H-Perfluoropentyl methacrylate	0.03	C		L		N
H	3	PFAS-368	355-93-1	1H,1H,5H-Perfluoropentyl methacrylate	0.03	A		L		N
H	3	PFAS-368	355-93-1	1H,1H,5H-Perfluoropentyl methacrylate	0.03	C		L		N
H	3	PFAS-369	355-93-1	1H,1H,5H-Perfluoropentyl methacrylate	0.03	A		L		N
H	3	PFAS-369	355-93-1	1H,1H,5H-Perfluoropentyl methacrylate	0.03	C		L		N
G	3	PFAS-364	355-93-1	1H,1H,5H-Perfluoropentyl methacrylate	0.1	A		L		N
G	3	PFAS-364	355-93-1	1H,1H,5H-Perfluoropentyl methacrylate	0.1	C		L		N
G	3	PFAS-365	355-93-1	1H,1H,5H-Perfluoropentyl methacrylate	0.1	A		L		N
G	3	PFAS-365	355-93-1	1H,1H,5H-Perfluoropentyl methacrylate	0.1	C		L		N
G	3	PFAS-366	355-93-1	1H,1H,5H-Perfluoropentyl methacrylate	0.1	A		L		N
G	3	PFAS-366	355-93-1	1H,1H,5H-Perfluoropentyl methacrylate	0.1	C		L		N
G	3	PFAS-367	355-93-1	1H,1H,5H-Perfluoropentyl methacrylate	0.1	A		L		N
G	3	PFAS-367	355-93-1	1H,1H,5H-Perfluoropentyl methacrylate	0.1	C		L		N
G	3	PFAS-368	355-93-1	1H,1H,5H-Perfluoropentyl methacrylate	0.1	A		L		N
G	3	PFAS-368	355-93-1	1H,1H,5H-Perfluoropentyl methacrylate	0.1	C		L		N
G	3	PFAS-369	355-93-1	1H,1H,5H-Perfluoropentyl methacrylate	0.1	A		L		N
G	3	PFAS-369	355-93-1	1H,1H,5H-Perfluoropentyl methacrylate	0.1	C		L		N
F	3	PFAS-364	355-93-1	1H,1H,5H-Perfluoropentyl methacrylate	0.3	A		L		N
F	3	PFAS-364	355-93-1	1H,1H,5H-Perfluoropentyl methacrylate	0.3	C		L		N
F	3	PFAS-365	355-93-1	1H,1H,5H-Perfluoropentyl methacrylate	0.3	A		L		N
F	3	PFAS-365	355-93-1	1H,1H,5H-Perfluoropentyl methacrylate	0.3	C		L		N
F	3	PFAS-366	355-93-1	1H,1H,5H-Perfluoropentyl methacrylate	0.3	A		L		N
F	3	PFAS-366	355-93-1	1H,1H,5H-Perfluoropentyl methacrylate	0.3	C		L		N
F	3	PFAS-367	355-93-1	1H,1H,5H-Perfluoropentyl methacrylate	0.3	A		L		N
F	3	PFAS-367	355-93-1	1H,1H,5H-Perfluoropentyl methacrylate	0.3	C		L		N
F	3	PFAS-368	355-93-1	1H,1H,5H-Perfluoropentyl methacrylate	0.3	A		L		N
F	3	PFAS-368	355-93-1	1H,1H,5H-Perfluoropentyl methacrylate	0.3	C		L		N
F	3	PFAS-369	355-93-1	1H,1H,5H-Perfluoropentyl methacrylate	0.3	A		L		N
F	3	PFAS-369	355-93-1	1H,1H,5H-Perfluoropentyl methacrylate	0.3	C		L		N
E	3	PFAS-364	355-93-1	1H,1H,5H-Perfluoropentyl methacrylate	1	A		L		N
E	3	PFAS-364	355-93-1	1H,1H,5H-Perfluoropentyl methacrylate	1	C		L		N
E	3	PFAS-365	355-93-1	1H,1H,5H-Perfluoropentyl methacrylate	1	A		L		N
E	3	PFAS-365	355-93-1	1H,1H,5H-Perfluoropentyl methacrylate	1	C		L		N
E	3	PFAS-366	355-93-1	1H,1H,5H-Perfluoropentyl methacrylate	1	A		L		N
E	3	PFAS-366	355-93-1	1H,1H,5H-Perfluoropentyl methacrylate	1	C		L		N
E	3	PFAS-367	355-93-1	1H,1H,5H-Perfluoropentyl methacrylate	1	A		L		N
E	3	PFAS-367	355-93-1	1H,1H,5H-Perfluoropentyl methacrylate	1	C		L		N
E	3	PFAS-368	355-93-1	1H,1H,5H-Perfluoropentyl methacrylate	1	A		L		N
E	3	PFAS-368	355-93-1	1H,1H,5H-Perfluoropentyl methacrylate	1	C		L		N
E	3	PFAS-369	355-93-1	1H,1H,5H-Perfluoropentyl methacrylate	1	A		L		N
E	3	PFAS-369	355-93-1	1H,1H,5H-Perfluoropentyl methacrylate	1	C		L		N
D	3	PFAS-364	355-93-1	1H,1H,5H-Perfluoropentyl methacrylate	3	A		L		N
D	3	PFAS-364	355-93-1	1H,1H,5H-Perfluoropentyl methacrylate	3	C		L		N
D	3	PFAS-365	355-93-1	1H,1H,5H-Perfluoropentyl methacrylate	3	A		L		N
D	3	PFAS-365	355-93-1	1H,1H,5H-Perfluoropentyl methacrylate	3	C		L		N
D	3	PFAS-366	355-93-1	1H,1H,5H-Perfluoropentyl methacrylate	3	A		L		N
D	3	PFAS-366	355-93-1	1H,1H,5H-Perfluoropentyl methacrylate	3	C		L		N
D	3	PFAS-367	355-93-1	1H,1H,5H-Perfluoropentyl methacrylate	3	A		L		N
D	3	PFAS-367	355-93-1	1H,1H,5H-Perfluoropentyl methacrylate	3	C		L		N
D	3	PFAS-368	355-93-1	1H,1H,5H-Perfluoropentyl methacrylate	3	A		L		N
D	3	PFAS-368	355-93-1	1H,1H,5H-Perfluoropentyl methacrylate	3	C		L		N
D	3	PFAS-369	355-93-1	1H,1H,5H-Perfluoropentyl methacrylate	3	A		L		N
D	3	PFAS-369	355-93-1	1H,1H,5H-Perfluoropentyl methacrylate	3	C		L		N
C	3	PFAS-364	355-93-1	1H,1H,5H-Perfluoropentyl methacrylate	10	A		L		N
C	3	PFAS-364	355-93-1	1H,1H,5H-Perfluoropentyl methacrylate	10	C		L		N
C	3	PFAS-365	355-93-1	1H,1H,5H-Perfluoropentyl methacrylate	10	A		L		N
C	3	PFAS-365	355-93-1	1H,1H,5H-Perfluoropentyl methacrylate	10	C		L		N
C	3	PFAS-366	355-93-1	1H,1H,5H-Perfluoropentyl methacrylate	10	A		L		N
C	3	PFAS-366	355-93-1	1H,1H,5H-Perfluoropentyl methacrylate	10	C		L		N
C	3	PFAS-367	355-93-1	1H,1H,5H-Perfluoropentyl methacrylate	10	A		L		N
C	3	PFAS-367	355-93-1	1H,1H,5H-Perfluoropentyl methacrylate	10	C		L		N
C	3	PFAS-368	355-93-1	1H,1H,5H-Perfluoropentyl methacrylate	10	A		L		N
C	3	PFAS-368	355-93-1	1H,1H,5H-Perfluoropentyl methacrylate	10	C		L		N
C	3	PFAS-369	355-93-1	1H,1H,5H-Perfluoropentyl methacrylate	10	A		L	DNH
C	3	PFAS-369	355-93-1	1H,1H,5H-Perfluoropentyl methacrylate	10	C		L	DNH
B	3	PFAS-364	355-93-1	1H,1H,5H-Perfluoropentyl methacrylate	30	A		L		N
B	3	PFAS-364	355-93-1	1H,1H,5H-Perfluoropentyl methacrylate	30	C		L		N
B	3	PFAS-365	355-93-1	1H,1H,5H-Perfluoropentyl methacrylate	30	A		L		SA	NI	Y	S				K, SH
B	3	PFAS-365	355-93-1	1H,1H,5H-Perfluoropentyl methacrylate	30	C		L		SA	NI	Y	S	Y			K, SH
B	3	PFAS-366	355-93-1	1H,1H,5H-Perfluoropentyl methacrylate	30	A		L		N
B	3	PFAS-366	355-93-1	1H,1H,5H-Perfluoropentyl methacrylate	30	C		L		N
B	3	PFAS-367	355-93-1	1H,1H,5H-Perfluoropentyl methacrylate	30	A		L		N
B	3	PFAS-367	355-93-1	1H,1H,5H-Perfluoropentyl methacrylate	30	C		L		N
B	3	PFAS-368	355-93-1	1H,1H,5H-Perfluoropentyl methacrylate	30	A		L		N
B	3	PFAS-368	355-93-1	1H,1H,5H-Perfluoropentyl methacrylate	30	C		L		N
B	3	PFAS-369	355-93-1	1H,1H,5H-Perfluoropentyl methacrylate	30	A		L		A	NI		M
B	3	PFAS-369	355-93-1	1H,1H,5H-Perfluoropentyl methacrylate	30	C		L		A	NI		M
A	3	PFAS-364	355-93-1	1H,1H,5H-Perfluoropentyl methacrylate	100	A		D
A	3	PFAS-364	355-93-1	1H,1H,5H-Perfluoropentyl methacrylate	100	C		D
A	3	PFAS-365	355-93-1	1H,1H,5H-Perfluoropentyl methacrylate	100	A		D
A	3	PFAS-365	355-93-1	1H,1H,5H-Perfluoropentyl methacrylate	100	C		D
A	3	PFAS-366	355-93-1	1H,1H,5H-Perfluoropentyl methacrylate	100	A		L		N
A	3	PFAS-366	355-93-1	1H,1H,5H-Perfluoropentyl methacrylate	100	C		L		N
A	3	PFAS-367	355-93-1	1H,1H,5H-Perfluoropentyl methacrylate	100	A		D
A	3	PFAS-367	355-93-1	1H,1H,5H-Perfluoropentyl methacrylate	100	C		D
A	3	PFAS-368	355-93-1	1H,1H,5H-Perfluoropentyl methacrylate	100	A		L		N
A	3	PFAS-368	355-93-1	1H,1H,5H-Perfluoropentyl methacrylate	100	C		L		N
A	3	PFAS-369	355-93-1	1H,1H,5H-Perfluoropentyl methacrylate	100	A		D
A	3	PFAS-369	355-93-1	1H,1H,5H-Perfluoropentyl methacrylate	100	C		D
H	7	PFAS-322	2264-01-9	1H,1H,6H,6H-Perfluorohexane-1,6-diol diacrylate	0.03	C		L		N
H	7	PFAS-322	2264-01-9	1H,1H,6H,6H-Perfluorohexane-1,6-diol diacrylate	0.03	A		L		N
H	7	PFAS-323	2264-01-9	1H,1H,6H,6H-Perfluorohexane-1,6-diol diacrylate	0.03	C		L		N
H	7	PFAS-323	2264-01-9	1H,1H,6H,6H-Perfluorohexane-1,6-diol diacrylate	0.03	A		L		N
H	7	PFAS-324	2264-01-9	1H,1H,6H,6H-Perfluorohexane-1,6-diol diacrylate	0.03	C		L		N
H	7	PFAS-324	2264-01-9	1H,1H,6H,6H-Perfluorohexane-1,6-diol diacrylate	0.03	A		L		N
H	7	PFAS-325	2264-01-9	1H,1H,6H,6H-Perfluorohexane-1,6-diol diacrylate	0.03	C		L		N
H	7	PFAS-325	2264-01-9	1H,1H,6H,6H-Perfluorohexane-1,6-diol diacrylate	0.03	A		L		N
H	7	PFAS-326	2264-01-9	1H,1H,6H,6H-Perfluorohexane-1,6-diol diacrylate	0.03	C		L		N
H	7	PFAS-326	2264-01-9	1H,1H,6H,6H-Perfluorohexane-1,6-diol diacrylate	0.03	A		L		N
H	7	PFAS-327	2264-01-9	1H,1H,6H,6H-Perfluorohexane-1,6-diol diacrylate	0.03	C		L		N
H	7	PFAS-327	2264-01-9	1H,1H,6H,6H-Perfluorohexane-1,6-diol diacrylate	0.03	A		L		N
G	7	PFAS-322	2264-01-9	1H,1H,6H,6H-Perfluorohexane-1,6-diol diacrylate	0.1	C		L		N
G	7	PFAS-322	2264-01-9	1H,1H,6H,6H-Perfluorohexane-1,6-diol diacrylate	0.1	A		L		N
G	7	PFAS-323	2264-01-9	1H,1H,6H,6H-Perfluorohexane-1,6-diol diacrylate	0.1	C		L		SA	NI		M
G	7	PFAS-323	2264-01-9	1H,1H,6H,6H-Perfluorohexane-1,6-diol diacrylate	0.1	A		L		SA	NI		M			LS
G	7	PFAS-324	2264-01-9	1H,1H,6H,6H-Perfluorohexane-1,6-diol diacrylate	0.1	C		L		N
G	7	PFAS-324	2264-01-9	1H,1H,6H,6H-Perfluorohexane-1,6-diol diacrylate	0.1	A		L		N
G	7	PFAS-325	2264-01-9	1H,1H,6H,6H-Perfluorohexane-1,6-diol diacrylate	0.1	C		L		N
G	7	PFAS-325	2264-01-9	1H,1H,6H,6H-Perfluorohexane-1,6-diol diacrylate	0.1	A		L		N
G	7	PFAS-326	2264-01-9	1H,1H,6H,6H-Perfluorohexane-1,6-diol diacrylate	0.1	C		L		N
G	7	PFAS-326	2264-01-9	1H,1H,6H,6H-Perfluorohexane-1,6-diol diacrylate	0.1	A		L		N
G	7	PFAS-327	2264-01-9	1H,1H,6H,6H-Perfluorohexane-1,6-diol diacrylate	0.1	C		L		N
G	7	PFAS-327	2264-01-9	1H,1H,6H,6H-Perfluorohexane-1,6-diol diacrylate	0.1	A		L		N
F	7	PFAS-322	2264-01-9	1H,1H,6H,6H-Perfluorohexane-1,6-diol diacrylate	0.3	C		L		N
F	7	PFAS-322	2264-01-9	1H,1H,6H,6H-Perfluorohexane-1,6-diol diacrylate	0.3	A		L		N
F	7	PFAS-323	2264-01-9	1H,1H,6H,6H-Perfluorohexane-1,6-diol diacrylate	0.3	C		L		N
F	7	PFAS-323	2264-01-9	1H,1H,6H,6H-Perfluorohexane-1,6-diol diacrylate	0.3	A		L		N
F	7	PFAS-324	2264-01-9	1H,1H,6H,6H-Perfluorohexane-1,6-diol diacrylate	0.3	C		L		A			M
F	7	PFAS-324	2264-01-9	1H,1H,6H,6H-Perfluorohexane-1,6-diol diacrylate	0.3	A		L		A			M
F	7	PFAS-325	2264-01-9	1H,1H,6H,6H-Perfluorohexane-1,6-diol diacrylate	0.3	C		L		N
F	7	PFAS-325	2264-01-9	1H,1H,6H,6H-Perfluorohexane-1,6-diol diacrylate	0.3	A		L		N
F	7	PFAS-326	2264-01-9	1H,1H,6H,6H-Perfluorohexane-1,6-diol diacrylate	0.3	C		L		N
F	7	PFAS-326	2264-01-9	1H,1H,6H,6H-Perfluorohexane-1,6-diol diacrylate	0.3	A		L		N
F	7	PFAS-327	2264-01-9	1H,1H,6H,6H-Perfluorohexane-1,6-diol diacrylate	0.3	C		L		N
F	7	PFAS-327	2264-01-9	1H,1H,6H,6H-Perfluorohexane-1,6-diol diacrylate	0.3	A		L		N
E	7	PFAS-322	2264-01-9	1H,1H,6H,6H-Perfluorohexane-1,6-diol diacrylate	1	C		L		N
E	7	PFAS-322	2264-01-9	1H,1H,6H,6H-Perfluorohexane-1,6-diol diacrylate	1	A		L		N
E	7	PFAS-323	2264-01-9	1H,1H,6H,6H-Perfluorohexane-1,6-diol diacrylate	1	C		L		A	NI
E	7	PFAS-323	2264-01-9	1H,1H,6H,6H-Perfluorohexane-1,6-diol diacrylate	1	A		L		A	NI
E	7	PFAS-324	2264-01-9	1H,1H,6H,6H-Perfluorohexane-1,6-diol diacrylate	1	C		L		N
E	7	PFAS-324	2264-01-9	1H,1H,6H,6H-Perfluorohexane-1,6-diol diacrylate	1	A		L		N
E	7	PFAS-325	2264-01-9	1H,1H,6H,6H-Perfluorohexane-1,6-diol diacrylate	1	C		L		N
E	7	PFAS-325	2264-01-9	1H,1H,6H,6H-Perfluorohexane-1,6-diol diacrylate	1	A		L		N
E	7	PFAS-326	2264-01-9	1H,1H,6H,6H-Perfluorohexane-1,6-diol diacrylate	1	C		L		N
E	7	PFAS-326	2264-01-9	1H,1H,6H,6H-Perfluorohexane-1,6-diol diacrylate	1	A		L		N
E	7	PFAS-327	2264-01-9	1H,1H,6H,6H-Perfluorohexane-1,6-diol diacrylate	1	C		L		N
E	7	PFAS-327	2264-01-9	1H,1H,6H,6H-Perfluorohexane-1,6-diol diacrylate	1	A		L		N
D	7	PFAS-322	2264-01-9	1H,1H,6H,6H-Perfluorohexane-1,6-diol diacrylate	3	C		L		N
D	7	PFAS-322	2264-01-9	1H,1H,6H,6H-Perfluorohexane-1,6-diol diacrylate	3	A		L		N
D	7	PFAS-323	2264-01-9	1H,1H,6H,6H-Perfluorohexane-1,6-diol diacrylate	3	C		L		N
D	7	PFAS-323	2264-01-9	1H,1H,6H,6H-Perfluorohexane-1,6-diol diacrylate	3	A		L		N
D	7	PFAS-324	2264-01-9	1H,1H,6H,6H-Perfluorohexane-1,6-diol diacrylate	3	C		L		A	NI	Y	M
D	7	PFAS-324	2264-01-9	1H,1H,6H,6H-Perfluorohexane-1,6-diol diacrylate	3	A		L		A	NI		M
D	7	PFAS-325	2264-01-9	1H,1H,6H,6H-Perfluorohexane-1,6-diol diacrylate	3	C		L		N
D	7	PFAS-325	2264-01-9	1H,1H,6H,6H-Perfluorohexane-1,6-diol diacrylate	3	A		L		N
D	7	PFAS-326	2264-01-9	1H,1H,6H,6H-Perfluorohexane-1,6-diol diacrylate	3	C		L		N
D	7	PFAS-326	2264-01-9	1H,1H,6H,6H-Perfluorohexane-1,6-diol diacrylate	3	A		L		N
D	7	PFAS-327	2264-01-9	1H,1H,6H,6H-Perfluorohexane-1,6-diol diacrylate	3	C		L		N
D	7	PFAS-327	2264-01-9	1H,1H,6H,6H-Perfluorohexane-1,6-diol diacrylate	3	A		L		N
C	7	PFAS-322	2264-01-9	1H,1H,6H,6H-Perfluorohexane-1,6-diol diacrylate	10	C		D
C	7	PFAS-322	2264-01-9	1H,1H,6H,6H-Perfluorohexane-1,6-diol diacrylate	10	A		D
C	7	PFAS-323	2264-01-9	1H,1H,6H,6H-Perfluorohexane-1,6-diol diacrylate	10	C		L		N
C	7	PFAS-323	2264-01-9	1H,1H,6H,6H-Perfluorohexane-1,6-diol diacrylate	10	A		L		N
C	7	PFAS-324	2264-01-9	1H,1H,6H,6H-Perfluorohexane-1,6-diol diacrylate	10	C		L		A	NI		M
C	7	PFAS-324	2264-01-9	1H,1H,6H,6H-Perfluorohexane-1,6-diol diacrylate	10	A		L		A	NI		M
C	7	PFAS-325	2264-01-9	1H,1H,6H,6H-Perfluorohexane-1,6-diol diacrylate	10	C		D
C	7	PFAS-325	2264-01-9	1H,1H,6H,6H-Perfluorohexane-1,6-diol diacrylate	10	A		D
C	7	PFAS-326	2264-01-9	1H,1H,6H,6H-Perfluorohexane-1,6-diol diacrylate	10	C		D
C	7	PFAS-326	2264-01-9	1H,1H,6H,6H-Perfluorohexane-1,6-diol diacrylate	10	A		D
C	7	PFAS-327	2264-01-9	1H,1H,6H,6H-Perfluorohexane-1,6-diol diacrylate	10	C		D
C	7	PFAS-327	2264-01-9	1H,1H,6H,6H-Perfluorohexane-1,6-diol diacrylate	10	A		D
B	7	PFAS-322	2264-01-9	1H,1H,6H,6H-Perfluorohexane-1,6-diol diacrylate	30	C		D
B	7	PFAS-322	2264-01-9	1H,1H,6H,6H-Perfluorohexane-1,6-diol diacrylate	30	A		D
B	7	PFAS-323	2264-01-9	1H,1H,6H,6H-Perfluorohexane-1,6-diol diacrylate	30	C		D
B	7	PFAS-323	2264-01-9	1H,1H,6H,6H-Perfluorohexane-1,6-diol diacrylate	30	A		D
B	7	PFAS-324	2264-01-9	1H,1H,6H,6H-Perfluorohexane-1,6-diol diacrylate	30	C		D
B	7	PFAS-324	2264-01-9	1H,1H,6H,6H-Perfluorohexane-1,6-diol diacrylate	30	A		D
B	7	PFAS-325	2264-01-9	1H,1H,6H,6H-Perfluorohexane-1,6-diol diacrylate	30	C		D
B	7	PFAS-325	2264-01-9	1H,1H,6H,6H-Perfluorohexane-1,6-diol diacrylate	30	A		D
B	7	PFAS-326	2264-01-9	1H,1H,6H,6H-Perfluorohexane-1,6-diol diacrylate	30	C		D
B	7	PFAS-326	2264-01-9	1H,1H,6H,6H-Perfluorohexane-1,6-diol diacrylate	30	A		D
B	7	PFAS-327	2264-01-9	1H,1H,6H,6H-Perfluorohexane-1,6-diol diacrylate	30	C		D
B	7	PFAS-327	2264-01-9	1H,1H,6H,6H-Perfluorohexane-1,6-diol diacrylate	30	A		D
A	7	PFAS-322	2264-01-9	1H,1H,6H,6H-Perfluorohexane-1,6-diol diacrylate	100	C		D
A	7	PFAS-322	2264-01-9	1H,1H,6H,6H-Perfluorohexane-1,6-diol diacrylate	100	A		D
A	7	PFAS-323	2264-01-9	1H,1H,6H,6H-Perfluorohexane-1,6-diol diacrylate	100	C		D
A	7	PFAS-323	2264-01-9	1H,1H,6H,6H-Perfluorohexane-1,6-diol diacrylate	100	A		D
A	7	PFAS-324	2264-01-9	1H,1H,6H,6H-Perfluorohexane-1,6-diol diacrylate	100	C		D
A	7	PFAS-324	2264-01-9	1H,1H,6H,6H-Perfluorohexane-1,6-diol diacrylate	100	A		D
A	7	PFAS-325	2264-01-9	1H,1H,6H,6H-Perfluorohexane-1,6-diol diacrylate	100	C		D
A	7	PFAS-325	2264-01-9	1H,1H,6H,6H-Perfluorohexane-1,6-diol diacrylate	100	A		D
A	7	PFAS-326	2264-01-9	1H,1H,6H,6H-Perfluorohexane-1,6-diol diacrylate	100	C		D
A	7	PFAS-326	2264-01-9	1H,1H,6H,6H-Perfluorohexane-1,6-diol diacrylate	100	A		D
A	7	PFAS-327	2264-01-9	1H,1H,6H,6H-Perfluorohexane-1,6-diol diacrylate	100	C		D
A	7	PFAS-327	2264-01-9	1H,1H,6H,6H-Perfluorohexane-1,6-diol diacrylate	100	A		D
E	6	PFAS-352	2264-01-9	1H,1H,6H,6H-Perfluorohexane-1,6-diol diacrylate	100	C		D
E	6	PFAS-352	2264-01-9	1H,1H,6H,6H-Perfluorohexane-1,6-diol diacrylate	100	A		D
E	6	PFAS-353	2264-01-9	1H,1H,6H,6H-Perfluorohexane-1,6-diol diacrylate	100	C		D
E	6	PFAS-353	2264-01-9	1H,1H,6H,6H-Perfluorohexane-1,6-diol diacrylate	100	A		D
E	6	PFAS-354	2264-01-9	1H,1H,6H,6H-Perfluorohexane-1,6-diol diacrylate	100	C		D
E	6	PFAS-354	2264-01-9	1H,1H,6H,6H-Perfluorohexane-1,6-diol diacrylate	100	A		D
E	6	PFAS-355	2264-01-9	1H,1H,6H,6H-Perfluorohexane-1,6-diol diacrylate	100	C		D
E	6	PFAS-355	2264-01-9	1H,1H,6H,6H-Perfluorohexane-1,6-diol diacrylate	100	A		D
E	6	PFAS-356	2264-01-9	1H,1H,6H,6H-Perfluorohexane-1,6-diol diacrylate	100	C		D
E	6	PFAS-356	2264-01-9	1H,1H,6H,6H-Perfluorohexane-1,6-diol diacrylate	100	A		D
E	6	PFAS-357	2264-01-9	1H,1H,6H,6H-Perfluorohexane-1,6-diol diacrylate	100	C		D
E	6	PFAS-357	2264-01-9	1H,1H,6H,6H-Perfluorohexane-1,6-diol diacrylate	100	A		D
C	9	PFAS-352	335-99-9	1H,1H,7H-Dodecafluoro-1-heptanol	100	C		L		A			M
C	9	PFAS-352	335-99-9	1H,1H,7H-Dodecafluoro-1-heptanol	100	A		L		A			M
C	9	PFAS-353	335-99-9	1H,1H,7H-Dodecafluoro-1-heptanol	100	C		L		N
C	9	PFAS-353	335-99-9	1H,1H,7H-Dodecafluoro-1-heptanol	100	A		L		N
C	9	PFAS-354	335-99-9	1H,1H,7H-Dodecafluoro-1-heptanol	100	C		L		N
C	9	PFAS-354	335-99-9	1H,1H,7H-Dodecafluoro-1-heptanol	100	A		L		N
C	9	PFAS-355	335-99-9	1H,1H,7H-Dodecafluoro-1-heptanol	100	C		L		N
C	9	PFAS-355	335-99-9	1H,1H,7H-Dodecafluoro-1-heptanol	100	A		L		N
C	9	PFAS-356	335-99-9	1H,1H,7H-Dodecafluoro-1-heptanol	100	C		L		N
C	9	PFAS-356	335-99-9	1H,1H,7H-Dodecafluoro-1-heptanol	100	A		L		N
C	9	PFAS-357	335-99-9	1H,1H,7H-Dodecafluoro-1-heptanol	100	C		L		N
C	9	PFAS-357	335-99-9	1H,1H,7H-Dodecafluoro-1-heptanol	100	A		L		N
H	3	PFAS-334	424-16-8	1H,1H,7H-Perfluoroheptyl 4-methylbenzenesulfonate	0.03	B		L		N
H	3	PFAS-334	424-16-8	1H,1H,7H-Perfluoroheptyl 4-methylbenzenesulfonate	0.03	C		L		N
H	3	PFAS-335	424-16-8	1H,1H,7H-Perfluoroheptyl 4-methylbenzenesulfonate	0.03	B		L		N
H	3	PFAS-335	424-16-8	1H,1H,7H-Perfluoroheptyl 4-methylbenzenesulfonate	0.03	C		L		N
H	3	PFAS-336	424-16-8	1H,1H,7H-Perfluoroheptyl 4-methylbenzenesulfonate	0.03	B		L		N
H	3	PFAS-336	424-16-8	1H,1H,7H-Perfluoroheptyl 4-methylbenzenesulfonate	0.03	C		L		N
H	3	PFAS-337	424-16-8	1H,1H,7H-Perfluoroheptyl 4-methylbenzenesulfonate	0.03	B		L		N
H	3	PFAS-337	424-16-8	1H,1H,7H-Perfluoroheptyl 4-methylbenzenesulfonate	0.03	C		L		N
H	3	PFAS-338	424-16-8	1H,1H,7H-Perfluoroheptyl 4-methylbenzenesulfonate	0.03	B		L		N
H	3	PFAS-338	424-16-8	1H,1H,7H-Perfluoroheptyl 4-methylbenzenesulfonate	0.03	C		L		N
H	3	PFAS-339	424-16-8	1H,1H,7H-Perfluoroheptyl 4-methylbenzenesulfonate	0.03	B		L		N
H	3	PFAS-339	424-16-8	1H,1H,7H-Perfluoroheptyl 4-methylbenzenesulfonate	0.03	C		L		N
G	3	PFAS-334	424-16-8	1H,1H,7H-Perfluoroheptyl 4-methylbenzenesulfonate	0.1	B		L		N
G	3	PFAS-334	424-16-8	1H,1H,7H-Perfluoroheptyl 4-methylbenzenesulfonate	0.1	C		L		N
G	3	PFAS-335	424-16-8	1H,1H,7H-Perfluoroheptyl 4-methylbenzenesulfonate	0.1	B		L		N
G	3	PFAS-335	424-16-8	1H,1H,7H-Perfluoroheptyl 4-methylbenzenesulfonate	0.1	C		L		N
G	3	PFAS-336	424-16-8	1H,1H,7H-Perfluoroheptyl 4-methylbenzenesulfonate	0.1	B		L		N
G	3	PFAS-336	424-16-8	1H,1H,7H-Perfluoroheptyl 4-methylbenzenesulfonate	0.1	C		L		N
G	3	PFAS-337	424-16-8	1H,1H,7H-Perfluoroheptyl 4-methylbenzenesulfonate	0.1	B		L		N
G	3	PFAS-337	424-16-8	1H,1H,7H-Perfluoroheptyl 4-methylbenzenesulfonate	0.1	C		L		N
G	3	PFAS-338	424-16-8	1H,1H,7H-Perfluoroheptyl 4-methylbenzenesulfonate	0.1	B		L		N
G	3	PFAS-338	424-16-8	1H,1H,7H-Perfluoroheptyl 4-methylbenzenesulfonate	0.1	C		L		N
G	3	PFAS-339	424-16-8	1H,1H,7H-Perfluoroheptyl 4-methylbenzenesulfonate	0.1	B		L		N
G	3	PFAS-339	424-16-8	1H,1H,7H-Perfluoroheptyl 4-methylbenzenesulfonate	0.1	C		L		N
F	3	PFAS-334	424-16-8	1H,1H,7H-Perfluoroheptyl 4-methylbenzenesulfonate	0.3	B		L		N
F	3	PFAS-334	424-16-8	1H,1H,7H-Perfluoroheptyl 4-methylbenzenesulfonate	0.3	C		L		N
F	3	PFAS-335	424-16-8	1H,1H,7H-Perfluoroheptyl 4-methylbenzenesulfonate	0.3	B		L		N
F	3	PFAS-335	424-16-8	1H,1H,7H-Perfluoroheptyl 4-methylbenzenesulfonate	0.3	C		L		N
F	3	PFAS-336	424-16-8	1H,1H,7H-Perfluoroheptyl 4-methylbenzenesulfonate	0.3	B		L		N
F	3	PFAS-336	424-16-8	1H,1H,7H-Perfluoroheptyl 4-methylbenzenesulfonate	0.3	C		L		N
F	3	PFAS-337	424-16-8	1H,1H,7H-Perfluoroheptyl 4-methylbenzenesulfonate	0.3	B		L		N
F	3	PFAS-337	424-16-8	1H,1H,7H-Perfluoroheptyl 4-methylbenzenesulfonate	0.3	C		L		N
F	3	PFAS-338	424-16-8	1H,1H,7H-Perfluoroheptyl 4-methylbenzenesulfonate	0.3	B		L		N
F	3	PFAS-338	424-16-8	1H,1H,7H-Perfluoroheptyl 4-methylbenzenesulfonate	0.3	C		L		N
F	3	PFAS-339	424-16-8	1H,1H,7H-Perfluoroheptyl 4-methylbenzenesulfonate	0.3	B		L		N
F	3	PFAS-339	424-16-8	1H,1H,7H-Perfluoroheptyl 4-methylbenzenesulfonate	0.3	C		L		N
E	3	PFAS-334	424-16-8	1H,1H,7H-Perfluoroheptyl 4-methylbenzenesulfonate	1	B		L		N
E	3	PFAS-334	424-16-8	1H,1H,7H-Perfluoroheptyl 4-methylbenzenesulfonate	1	C		L		N
E	3	PFAS-335	424-16-8	1H,1H,7H-Perfluoroheptyl 4-methylbenzenesulfonate	1	B		L		N
E	3	PFAS-335	424-16-8	1H,1H,7H-Perfluoroheptyl 4-methylbenzenesulfonate	1	C		L		N
E	3	PFAS-336	424-16-8	1H,1H,7H-Perfluoroheptyl 4-methylbenzenesulfonate	1	B		L		N
E	3	PFAS-336	424-16-8	1H,1H,7H-Perfluoroheptyl 4-methylbenzenesulfonate	1	C		L		N
E	3	PFAS-337	424-16-8	1H,1H,7H-Perfluoroheptyl 4-methylbenzenesulfonate	1	B		L		N
E	3	PFAS-337	424-16-8	1H,1H,7H-Perfluoroheptyl 4-methylbenzenesulfonate	1	C		L		N
E	3	PFAS-338	424-16-8	1H,1H,7H-Perfluoroheptyl 4-methylbenzenesulfonate	1	B		L		N
E	3	PFAS-338	424-16-8	1H,1H,7H-Perfluoroheptyl 4-methylbenzenesulfonate	1	C		L		N
E	3	PFAS-339	424-16-8	1H,1H,7H-Perfluoroheptyl 4-methylbenzenesulfonate	1	B		L		N
E	3	PFAS-339	424-16-8	1H,1H,7H-Perfluoroheptyl 4-methylbenzenesulfonate	1	C		L		N
D	3	PFAS-334	424-16-8	1H,1H,7H-Perfluoroheptyl 4-methylbenzenesulfonate	3	B		L		N
D	3	PFAS-334	424-16-8	1H,1H,7H-Perfluoroheptyl 4-methylbenzenesulfonate	3	C		L		N
D	3	PFAS-335	424-16-8	1H,1H,7H-Perfluoroheptyl 4-methylbenzenesulfonate	3	B		L		N
D	3	PFAS-335	424-16-8	1H,1H,7H-Perfluoroheptyl 4-methylbenzenesulfonate	3	C		L		N
D	3	PFAS-336	424-16-8	1H,1H,7H-Perfluoroheptyl 4-methylbenzenesulfonate	3	B		L		N
D	3	PFAS-336	424-16-8	1H,1H,7H-Perfluoroheptyl 4-methylbenzenesulfonate	3	C		L		N
D	3	PFAS-337	424-16-8	1H,1H,7H-Perfluoroheptyl 4-methylbenzenesulfonate	3	B		L		N
D	3	PFAS-337	424-16-8	1H,1H,7H-Perfluoroheptyl 4-methylbenzenesulfonate	3	C		L		N
D	3	PFAS-338	424-16-8	1H,1H,7H-Perfluoroheptyl 4-methylbenzenesulfonate	3	B		L		N
D	3	PFAS-338	424-16-8	1H,1H,7H-Perfluoroheptyl 4-methylbenzenesulfonate	3	C		L		N
D	3	PFAS-339	424-16-8	1H,1H,7H-Perfluoroheptyl 4-methylbenzenesulfonate	3	B		L		N
D	3	PFAS-339	424-16-8	1H,1H,7H-Perfluoroheptyl 4-methylbenzenesulfonate	3	C		L		N
C	3	PFAS-334	424-16-8	1H,1H,7H-Perfluoroheptyl 4-methylbenzenesulfonate	10	B		L		N
C	3	PFAS-334	424-16-8	1H,1H,7H-Perfluoroheptyl 4-methylbenzenesulfonate	10	C		L		N
C	3	PFAS-335	424-16-8	1H,1H,7H-Perfluoroheptyl 4-methylbenzenesulfonate	10	B		L		SA	NI			Y		LS
C	3	PFAS-335	424-16-8	1H,1H,7H-Perfluoroheptyl 4-methylbenzenesulfonate	10	C		L		A	NI
C	3	PFAS-336	424-16-8	1H,1H,7H-Perfluoroheptyl 4-methylbenzenesulfonate	10	B		L		N
C	3	PFAS-336	424-16-8	1H,1H,7H-Perfluoroheptyl 4-methylbenzenesulfonate	10	C		L		N
C	3	PFAS-337	424-16-8	1H,1H,7H-Perfluoroheptyl 4-methylbenzenesulfonate	10	B		L		A	NI
C	3	PFAS-337	424-16-8	1H,1H,7H-Perfluoroheptyl 4-methylbenzenesulfonate	10	C		L		A	NI
C	3	PFAS-338	424-16-8	1H,1H,7H-Perfluoroheptyl 4-methylbenzenesulfonate	10	B		L		N
C	3	PFAS-338	424-16-8	1H,1H,7H-Perfluoroheptyl 4-methylbenzenesulfonate	10	C		L		A	NI
C	3	PFAS-339	424-16-8	1H,1H,7H-Perfluoroheptyl 4-methylbenzenesulfonate	10	B		L		N
C	3	PFAS-339	424-16-8	1H,1H,7H-Perfluoroheptyl 4-methylbenzenesulfonate	10	C		L		N
B	3	PFAS-334	424-16-8	1H,1H,7H-Perfluoroheptyl 4-methylbenzenesulfonate	30	B		L		N
B	3	PFAS-334	424-16-8	1H,1H,7H-Perfluoroheptyl 4-methylbenzenesulfonate	30	C		L		A			M
B	3	PFAS-335	424-16-8	1H,1H,7H-Perfluoroheptyl 4-methylbenzenesulfonate	30	B		L		A	NI
B	3	PFAS-335	424-16-8	1H,1H,7H-Perfluoroheptyl 4-methylbenzenesulfonate	30	C		L		A	NI		M
B	3	PFAS-336	424-16-8	1H,1H,7H-Perfluoroheptyl 4-methylbenzenesulfonate	30	B		L		N
B	3	PFAS-336	424-16-8	1H,1H,7H-Perfluoroheptyl 4-methylbenzenesulfonate	30	C		L		N
B	3	PFAS-337	424-16-8	1H,1H,7H-Perfluoroheptyl 4-methylbenzenesulfonate	30	B		L		A	NI
B	3	PFAS-337	424-16-8	1H,1H,7H-Perfluoroheptyl 4-methylbenzenesulfonate	30	C		L		A	NI
B	3	PFAS-338	424-16-8	1H,1H,7H-Perfluoroheptyl 4-methylbenzenesulfonate	30	B		L		A	NI
B	3	PFAS-338	424-16-8	1H,1H,7H-Perfluoroheptyl 4-methylbenzenesulfonate	30	C		L		A	NI
B	3	PFAS-339	424-16-8	1H,1H,7H-Perfluoroheptyl 4-methylbenzenesulfonate	30	B		L		A	NI		M
B	3	PFAS-339	424-16-8	1H,1H,7H-Perfluoroheptyl 4-methylbenzenesulfonate	30	C		L		A	NI		M
A	3	PFAS-334	424-16-8	1H,1H,7H-Perfluoroheptyl 4-methylbenzenesulfonate	100	B		L		A	NI		M
A	3	PFAS-334	424-16-8	1H,1H,7H-Perfluoroheptyl 4-methylbenzenesulfonate	100	C		L		SA	NI	Y	M
A	3	PFAS-335	424-16-8	1H,1H,7H-Perfluoroheptyl 4-methylbenzenesulfonate	100	B		L		N
A	3	PFAS-335	424-16-8	1H,1H,7H-Perfluoroheptyl 4-methylbenzenesulfonate	100	C		L		N
A	3	PFAS-336	424-16-8	1H,1H,7H-Perfluoroheptyl 4-methylbenzenesulfonate	100	B		L		N
A	3	PFAS-336	424-16-8	1H,1H,7H-Perfluoroheptyl 4-methylbenzenesulfonate	100	C		L		N
A	3	PFAS-337	424-16-8	1H,1H,7H-Perfluoroheptyl 4-methylbenzenesulfonate	100	B		L		A	NI
A	3	PFAS-337	424-16-8	1H,1H,7H-Perfluoroheptyl 4-methylbenzenesulfonate	100	C		L		A	NI					LS
A	3	PFAS-338	424-16-8	1H,1H,7H-Perfluoroheptyl 4-methylbenzenesulfonate	100	B		L		A	NI
A	3	PFAS-338	424-16-8	1H,1H,7H-Perfluoroheptyl 4-methylbenzenesulfonate	100	C		L		A	NI		M
A	3	PFAS-339	424-16-8	1H,1H,7H-Perfluoroheptyl 4-methylbenzenesulfonate	100	B		L		A	NI	Y	M
A	3	PFAS-339	424-16-8	1H,1H,7H-Perfluoroheptyl 4-methylbenzenesulfonate	100	C		L		A	NI	Y	M
C	7	PFAS-358	424-16-8	1H,1H,7H-Perfluoroheptyl 4-methylbenzenesulfonate	100	C		L		A	NI
C	7	PFAS-358	424-16-8	1H,1H,7H-Perfluoroheptyl 4-methylbenzenesulfonate	100	A		L		A	NI
C	7	PFAS-359	424-16-8	1H,1H,7H-Perfluoroheptyl 4-methylbenzenesulfonate	100	C		L		A	NI
C	7	PFAS-359	424-16-8	1H,1H,7H-Perfluoroheptyl 4-methylbenzenesulfonate	100	A		L		A	NI
C	7	PFAS-360	424-16-8	1H,1H,7H-Perfluoroheptyl 4-methylbenzenesulfonate	100	C		L		N
C	7	PFAS-360	424-16-8	1H,1H,7H-Perfluoroheptyl 4-methylbenzenesulfonate	100	A		L		N
C	7	PFAS-361	424-16-8	1H,1H,7H-Perfluoroheptyl 4-methylbenzenesulfonate	100	C		L		A	NI
C	7	PFAS-361	424-16-8	1H,1H,7H-Perfluoroheptyl 4-methylbenzenesulfonate	100	A		L		A	NI	Y
C	7	PFAS-362	424-16-8	1H,1H,7H-Perfluoroheptyl 4-methylbenzenesulfonate	100	C		L		A	NI		M
C	7	PFAS-362	424-16-8	1H,1H,7H-Perfluoroheptyl 4-methylbenzenesulfonate	100	A		L		A	NI		M
C	7	PFAS-363	424-16-8	1H,1H,7H-Perfluoroheptyl 4-methylbenzenesulfonate	100	C		L		A	NI
C	7	PFAS-363	424-16-8	1H,1H,7H-Perfluoroheptyl 4-methylbenzenesulfonate	100	A		L		A	NI
F	7	PFAS-352	129301-42-4	1H,1H,8H,8H-Perfluoro-3,6-dioxaoctane-1,8-diol	100	C		L		N
F	7	PFAS-352	129301-42-4	1H,1H,8H,8H-Perfluoro-3,6-dioxaoctane-1,8-diol	100	A		L		N
F	7	PFAS-353	129301-42-4	1H,1H,8H,8H-Perfluoro-3,6-dioxaoctane-1,8-diol	100	C		L		N
F	7	PFAS-353	129301-42-4	1H,1H,8H,8H-Perfluoro-3,6-dioxaoctane-1,8-diol	100	A		L		N
F	7	PFAS-354	129301-42-4	1H,1H,8H,8H-Perfluoro-3,6-dioxaoctane-1,8-diol	100	C		L		N
F	7	PFAS-354	129301-42-4	1H,1H,8H,8H-Perfluoro-3,6-dioxaoctane-1,8-diol	100	A		L		N
F	7	PFAS-355	129301-42-4	1H,1H,8H,8H-Perfluoro-3,6-dioxaoctane-1,8-diol	100	C		L		N
F	7	PFAS-355	129301-42-4	1H,1H,8H,8H-Perfluoro-3,6-dioxaoctane-1,8-diol	100	A		L		N
F	7	PFAS-356	129301-42-4	1H,1H,8H,8H-Perfluoro-3,6-dioxaoctane-1,8-diol	100	C		L		N
F	7	PFAS-356	129301-42-4	1H,1H,8H,8H-Perfluoro-3,6-dioxaoctane-1,8-diol	100	A		L		N
F	7	PFAS-357	129301-42-4	1H,1H,8H,8H-Perfluoro-3,6-dioxaoctane-1,8-diol	100	C		L		N
F	7	PFAS-357	129301-42-4	1H,1H,8H,8H-Perfluoro-3,6-dioxaoctane-1,8-diol	100	A		L		N
H	7	PFAS-334	90177-96-1	1H,1H,8H,8H-Perfluorooctane-1,8-diol	0.03	B		L		N
H	7	PFAS-334	90177-96-1	1H,1H,8H,8H-Perfluorooctane-1,8-diol	0.03	C		L		N
H	7	PFAS-335	90177-96-1	1H,1H,8H,8H-Perfluorooctane-1,8-diol	0.03	B		L		N
H	7	PFAS-335	90177-96-1	1H,1H,8H,8H-Perfluorooctane-1,8-diol	0.03	C		L		N
H	7	PFAS-336	90177-96-1	1H,1H,8H,8H-Perfluorooctane-1,8-diol	0.03	B		L		N
H	7	PFAS-336	90177-96-1	1H,1H,8H,8H-Perfluorooctane-1,8-diol	0.03	C		L		N
H	7	PFAS-337	90177-96-1	1H,1H,8H,8H-Perfluorooctane-1,8-diol	0.03	B		L		N
H	7	PFAS-337	90177-96-1	1H,1H,8H,8H-Perfluorooctane-1,8-diol	0.03	C		L		N
H	7	PFAS-338	90177-96-1	1H,1H,8H,8H-Perfluorooctane-1,8-diol	0.03	B		L		N
H	7	PFAS-338	90177-96-1	1H,1H,8H,8H-Perfluorooctane-1,8-diol	0.03	C		L		N
H	7	PFAS-339	90177-96-1	1H,1H,8H,8H-Perfluorooctane-1,8-diol	0.03	B		L		N
H	7	PFAS-339	90177-96-1	1H,1H,8H,8H-Perfluorooctane-1,8-diol	0.03	C		L		N
G	7	PFAS-334	90177-96-1	1H,1H,8H,8H-Perfluorooctane-1,8-diol	0.1	B		L		N
G	7	PFAS-334	90177-96-1	1H,1H,8H,8H-Perfluorooctane-1,8-diol	0.1	C		L		N
G	7	PFAS-335	90177-96-1	1H,1H,8H,8H-Perfluorooctane-1,8-diol	0.1	B		L		N
G	7	PFAS-335	90177-96-1	1H,1H,8H,8H-Perfluorooctane-1,8-diol	0.1	C		L		N
G	7	PFAS-336	90177-96-1	1H,1H,8H,8H-Perfluorooctane-1,8-diol	0.1	B		L		N
G	7	PFAS-336	90177-96-1	1H,1H,8H,8H-Perfluorooctane-1,8-diol	0.1	C		L		N
G	7	PFAS-337	90177-96-1	1H,1H,8H,8H-Perfluorooctane-1,8-diol	0.1	B		L		N
G	7	PFAS-337	90177-96-1	1H,1H,8H,8H-Perfluorooctane-1,8-diol	0.1	C		L		N
G	7	PFAS-338	90177-96-1	1H,1H,8H,8H-Perfluorooctane-1,8-diol	0.1	B		L		N
G	7	PFAS-338	90177-96-1	1H,1H,8H,8H-Perfluorooctane-1,8-diol	0.1	C		L		N
G	7	PFAS-339	90177-96-1	1H,1H,8H,8H-Perfluorooctane-1,8-diol	0.1	B		L	DNH
G	7	PFAS-339	90177-96-1	1H,1H,8H,8H-Perfluorooctane-1,8-diol	0.1	C		L	DNH
F	7	PFAS-334	90177-96-1	1H,1H,8H,8H-Perfluorooctane-1,8-diol	0.3	B		L		N
F	7	PFAS-334	90177-96-1	1H,1H,8H,8H-Perfluorooctane-1,8-diol	0.3	C		L		N
F	7	PFAS-335	90177-96-1	1H,1H,8H,8H-Perfluorooctane-1,8-diol	0.3	B		L		N
F	7	PFAS-335	90177-96-1	1H,1H,8H,8H-Perfluorooctane-1,8-diol	0.3	C		L		N
F	7	PFAS-336	90177-96-1	1H,1H,8H,8H-Perfluorooctane-1,8-diol	0.3	B		L		N
F	7	PFAS-336	90177-96-1	1H,1H,8H,8H-Perfluorooctane-1,8-diol	0.3	C		L		N
F	7	PFAS-337	90177-96-1	1H,1H,8H,8H-Perfluorooctane-1,8-diol	0.3	B		L		N
F	7	PFAS-337	90177-96-1	1H,1H,8H,8H-Perfluorooctane-1,8-diol	0.3	C		L		N
F	7	PFAS-338	90177-96-1	1H,1H,8H,8H-Perfluorooctane-1,8-diol	0.3	B		L		N
F	7	PFAS-338	90177-96-1	1H,1H,8H,8H-Perfluorooctane-1,8-diol	0.3	C		L		N
F	7	PFAS-339	90177-96-1	1H,1H,8H,8H-Perfluorooctane-1,8-diol	0.3	B		L		N
F	7	PFAS-339	90177-96-1	1H,1H,8H,8H-Perfluorooctane-1,8-diol	0.3	C		L		N
E	7	PFAS-334	90177-96-1	1H,1H,8H,8H-Perfluorooctane-1,8-diol	1	B		L		N
E	7	PFAS-334	90177-96-1	1H,1H,8H,8H-Perfluorooctane-1,8-diol	1	C		L		N
E	7	PFAS-335	90177-96-1	1H,1H,8H,8H-Perfluorooctane-1,8-diol	1	B		L		N
E	7	PFAS-335	90177-96-1	1H,1H,8H,8H-Perfluorooctane-1,8-diol	1	C		L		N
E	7	PFAS-336	90177-96-1	1H,1H,8H,8H-Perfluorooctane-1,8-diol	1	B		L		N
E	7	PFAS-336	90177-96-1	1H,1H,8H,8H-Perfluorooctane-1,8-diol	1	C		L		N
E	7	PFAS-337	90177-96-1	1H,1H,8H,8H-Perfluorooctane-1,8-diol	1	B		L		N
E	7	PFAS-337	90177-96-1	1H,1H,8H,8H-Perfluorooctane-1,8-diol	1	C		L		N
E	7	PFAS-338	90177-96-1	1H,1H,8H,8H-Perfluorooctane-1,8-diol	1	B		L		N
E	7	PFAS-338	90177-96-1	1H,1H,8H,8H-Perfluorooctane-1,8-diol	1	C		L		A			M
E	7	PFAS-339	90177-96-1	1H,1H,8H,8H-Perfluorooctane-1,8-diol	1	B		L		N
E	7	PFAS-339	90177-96-1	1H,1H,8H,8H-Perfluorooctane-1,8-diol	1	C		L		N
D	7	PFAS-334	90177-96-1	1H,1H,8H,8H-Perfluorooctane-1,8-diol	3	B		L		N
D	7	PFAS-334	90177-96-1	1H,1H,8H,8H-Perfluorooctane-1,8-diol	3	C		L		N
D	7	PFAS-335	90177-96-1	1H,1H,8H,8H-Perfluorooctane-1,8-diol	3	B		L		N
D	7	PFAS-335	90177-96-1	1H,1H,8H,8H-Perfluorooctane-1,8-diol	3	C		L		N
D	7	PFAS-336	90177-96-1	1H,1H,8H,8H-Perfluorooctane-1,8-diol	3	B		L		N
D	7	PFAS-336	90177-96-1	1H,1H,8H,8H-Perfluorooctane-1,8-diol	3	C		L		N
D	7	PFAS-337	90177-96-1	1H,1H,8H,8H-Perfluorooctane-1,8-diol	3	B		L		N
D	7	PFAS-337	90177-96-1	1H,1H,8H,8H-Perfluorooctane-1,8-diol	3	C		L		N
D	7	PFAS-338	90177-96-1	1H,1H,8H,8H-Perfluorooctane-1,8-diol	3	B		L		N
D	7	PFAS-338	90177-96-1	1H,1H,8H,8H-Perfluorooctane-1,8-diol	3	C		L		N
D	7	PFAS-339	90177-96-1	1H,1H,8H,8H-Perfluorooctane-1,8-diol	3	B		L		N
D	7	PFAS-339	90177-96-1	1H,1H,8H,8H-Perfluorooctane-1,8-diol	3	C		L		N
C	7	PFAS-334	90177-96-1	1H,1H,8H,8H-Perfluorooctane-1,8-diol	10	B		L		N
C	7	PFAS-334	90177-96-1	1H,1H,8H,8H-Perfluorooctane-1,8-diol	10	C		L		A			M
C	7	PFAS-335	90177-96-1	1H,1H,8H,8H-Perfluorooctane-1,8-diol	10	B		L		N
C	7	PFAS-335	90177-96-1	1H,1H,8H,8H-Perfluorooctane-1,8-diol	10	C		L		N
C	7	PFAS-336	90177-96-1	1H,1H,8H,8H-Perfluorooctane-1,8-diol	10	B		L		N
C	7	PFAS-336	90177-96-1	1H,1H,8H,8H-Perfluorooctane-1,8-diol	10	C		L		N
C	7	PFAS-337	90177-96-1	1H,1H,8H,8H-Perfluorooctane-1,8-diol	10	B		L		N
C	7	PFAS-337	90177-96-1	1H,1H,8H,8H-Perfluorooctane-1,8-diol	10	C		L		N
C	7	PFAS-338	90177-96-1	1H,1H,8H,8H-Perfluorooctane-1,8-diol	10	B		L		SA	NI	Y	M	Y		LS
C	7	PFAS-338	90177-96-1	1H,1H,8H,8H-Perfluorooctane-1,8-diol	10	C		L		SA	NI	Y	S	Y		LS
C	7	PFAS-339	90177-96-1	1H,1H,8H,8H-Perfluorooctane-1,8-diol	10	B		L		N
C	7	PFAS-339	90177-96-1	1H,1H,8H,8H-Perfluorooctane-1,8-diol	10	C		L		N
B	7	PFAS-334	90177-96-1	1H,1H,8H,8H-Perfluorooctane-1,8-diol	30	B		L		N
B	7	PFAS-334	90177-96-1	1H,1H,8H,8H-Perfluorooctane-1,8-diol	30	C		L		A			M
B	7	PFAS-335	90177-96-1	1H,1H,8H,8H-Perfluorooctane-1,8-diol	30	B		L		N
B	7	PFAS-335	90177-96-1	1H,1H,8H,8H-Perfluorooctane-1,8-diol	30	C		L		N
B	7	PFAS-336	90177-96-1	1H,1H,8H,8H-Perfluorooctane-1,8-diol	30	B		L		N
B	7	PFAS-336	90177-96-1	1H,1H,8H,8H-Perfluorooctane-1,8-diol	30	C		L		N
B	7	PFAS-337	90177-96-1	1H,1H,8H,8H-Perfluorooctane-1,8-diol	30	B		L		N
[truncated: 14,129 more rows]
