# Supplementary material for: Using Zebrafish to Screen Developmental Toxicity of Per- and Polyfluoroalkyl Substances (PFAS)
Source: Toxics. 2024 Jul 10;12(7):501. doi: 10.3390/toxics12070501 (PMC11281043; doi:10.3390/toxics12070501)
Supplement: Supplementary file 1 [file toxics-12-00501-s001.zip › Supplemental Table S2 Data to make Network PFAS ZF summary data 3-6-24.xlsx]

## Sheet: Definitions
Column	Column Heading	Definition
A	DTXSID	Identification ID that links to the EPA Comptox dashboard website
B	CAS Number	Unique identification number assigned by the Chemical Abstracts Service (CAS) for each chemical
C	Chemical Name	Full name of the chemical/substance
D	SPID	Sample ID assigned respective to our individual lab
E	Nickname	Abbreviation or synonym for chemical name, if applicable
F	Structural Category	Refers to OECD structural category based on relevant functional class groupings of each chemical
G	Quality Control (P = pass, F = fail	Quality control data (QC) verdict (Smeltz et al. 2023)
H	Vapor Pressure	A measure of a substances ability to change into a vapor or gaseous state. Substances above 100 mm Hg were considered "volatile" indicating a higher ability for them to evaporate out of solution. OPERA model prediction values obtained from https://comptox.epa.gov/dashboard/ (last accessed 3/6/24)
I	Number of Endpoints that were Hits	Refers to our list of 11 endpoints assessed: mortality (score.living), uninflated swim bladder (score.swim_bladder), craniofacial defects (score.craniofacial), edema (score.edema), spinal defects (score.spine), decreased pigmentation (score.pigmentation), abnormal position in water column (score.position), tail defects (score.tail), or blood pooling (score.blood_pooling). The highest number of en…
J	BMC	Benchmark concentration (BMC) is the value used by our laboratory in order to determine at what point the concentration causes a change in the response rate of an adverse effect. Lower values indicate higher potency of a substance.
K	Endpoint with the Lowest BMC	Refers to the most sensitive endpoint of each chemical tested that resulted in the lowest BMC value
L	txp.list	ToxPrint structure based categories derived from Patlewicz et al. 2022 (https://www.sciencedirect.com/science/article/pii/S246811132200038X [last accessed 3/6/24])
	Yellow highlighted rows indicate our three duplicate chemicals

## Sheet: Suppl. Table S2
DTXSID	CAS Number	Chemical Name	SPID	Abbreviation/Synonym	Structural Category	Quality Control (P = pass, F = fail	Vapor Pressure (mm Hg)	Number of Endpoints that were Hits	BMC (µM)	Endpoint with the Lowest BMC	txp.list
DTXSID3038939	754-91-6	Perfluorooctanesulfonamide	1210314723	PFOSA	PFAA precursors gte7	P	0.244848	5	0.26053	score.any	TxP_PFAS_sulfonyl;TxP_PFAS_sulfonamide;TxP_PFAS_perFoctyl
DTXSID1067629	31506-32-8	N-Methylperfluorooctanesulfonamide	1210314647	N-MeFOSA	FASA based PFAA precursors gte7	P	0.000120408	4	0.439074	score.swim_bladder	TxP_PFAS_sulfonyl;TxP_PFAS_sulfonamide;TxP_PFAS_perFoctyl
DTXSID30627108	80220-63-9	((Perfluorooctyl)ethyl)phosphonic acid	1210314719		Other aliphatics gte7	P	0.00012677	6	0.578474	score.any	TxP_PFAS_oxidehydroxy;TxP_PFAS_perFoctyl
DTXSID50375114	330562-41-9	Perfluoro-3,6,9-trioxatridecanoic acid	1210314712		PFAAs lt7	P	6.61012e-05	6	1.30223	score.swim_bladder	TxP_PFAS_COOH;TxP_PFAS_COOH_ether;TxP_PFAS_ether
DTXSID50469320	41997-13-1	Perfluorohexanesulfonamide	1210314693	FHxSA	PFAA precursors lt7	P	0.000249407	7	1.44888	score.any	TxP_PFAS_sulfonyl;TxP_PFAS_sulfonamide;TxP_PFAS_perFhexyl
DTXSID80379721	2264-01-9	1H,1H,6H,6H-Perfluorohexane-1,6-diol diacrylate	1210313762		Other aliphatics lt7	P	0.00505697	4	1.51869	score.any	TxP_PFAS_acrylate
DTXSID90190949	375-80-4	1,6-Diiodoperfluorohexane	1208990454		Other aliphatics lt7	P	0.29107	9	1.85118	score.any	TxP_PFAS_perFhexyl
DTXSID60238701	918-21-8	Perfluoropinacol	1208990458		other	P	1.41462	6	1.93941	score.any	TxP_PFAS_alcohol;TxP_PFAS_alcohol_polyF
DTXSID1032646	4151-50-2	N-Ethylperfluorooctane sulfonamide	1210314704	NEtFOSA	FASA based PFAA precursors gte7	P	5.02406e-06	5	2.36777	score.any	TxP_PFAS_sulfonyl;TxP_PFAS_sulfonamide;TxP_PFAS_perFoctyl
DTXSID8047553	2058-94-8	Perfluoroundecanoic acid	1210314681	PFUnDA	PFAAs gte7	P	0.000647724	4	2.73704	score.general	TxP_PFAS_COOH;TxP_PFAS_perFoctyl
DTXSID8037706	2795-39-3	Potassium perfluorooctanesulfonate	1210314685	PFOS-K	PFAAs gte7	P	2.47722e-06	10	2.77145	score.any	TxP_PFAS_sulfonyl;TxP_PFAS_sulfonate;TxP_PFAS_perFoctyl
DTXSID7060332	559-94-4	(Perfluorobutyryl)-2-thenoylmethane	1210314716		Side-chain aromatics lt7	P	0.0423131	2	3.10992	score.any	TxP_PFAS_ketone
DTXSID5044572	647-42-7	2-(Perfluorohexyl)ethanol	1210314641	6:2 FTOH	Fluorotelomer PFAA precursors lt7	P	0.601138	5	3.37111	score.edema	TxP_PFAS_alcohol;TxP_PFAS_alcohol_primary;TxP_PFAS_alcohol_primary_FTn2;TxP_PFAS_perFhexyl
DTXSID50369896	754-96-1	1H,1H,10H,10H-Perfluorodecane-1,10-diol	1208990455		Other aliphatics gte7	P	0.0313966	4	3.46849	score.swim_bladder	TxP_PFAS_alcohol;TxP_PFAS_alcohol_primary;TxP_PFAS_alcohol_primary_FTn1;TxP_PFAS_perFoctyl
DTXSID80881157	94159-84-9	1-(Perfluorofluorooctyl)propane-2,3-diol	1210313769		Other aliphatics gte7	F	0.0127305	6	4.42235	score.any	TxP_PFAS_alcohol;TxP_PFAS_alcohol_primary;TxP_PFAS_alcohol_primary_FT_diol;TxP_PFAS_perFoctyl
DTXSID90190949	375-80-4	1,6-Diiodoperfluorohexane	1210314540		Other aliphatics lt7	P	0.29107	7	6.09008	score.general	TxP_PFAS_perFhexyl
DTXSID30382104	865-79-2	9-Chloro-perfluorononanoic acid	1210314682	Cl-PFNA	Other aliphatics gte7	P	0.0117021	7	6.38027	score.swim_bladder	TxP_PFAS_COOH;TxP_PFAS_perFoctyl
DTXSID7027831	24448-09-7	N-Methyl-N-(2-hydroxyethyl)perfluorooctanesulfonamide	1210313755	N-MeFOSE	FASA based PFAA precursors gte7	F	1.0099e-05	2	7.05666	score.any	TxP_PFAS_alcohol;TxP_PFAS_alcohol_primary;TxP_PFAS_alcohol_sulfonylamide;TxP_PFAS_sulfonyl;TxP_PFAS_sulfonamide;TxP_PFAS_sulfonamide_alcohol;TxP_PFAS_perFoctyl
DTXSID3031864	1763-23-1	Perfluorooctanesulfonic acid	1210314702	PFOS	PFAAs gte7	P	2.47722e-06	7	7.47857	score.any	TxP_PFAS_sulfonyl;TxP_PFAS_sulfonate;TxP_PFAS_oxidehydroxy;TxP_PFAS_perFoctyl
DTXSID5060986	678-95-5	1H,1H,5H,5H-Perfluoro-1,5-pentanediol diacrylate	1208990436		Other aliphatics lt7	P	0.0166546	2	7.61582	score.any	TxP_PFAS_acrylate
DTXSID10224331	7383-71-3	2,2,3,3-Tetrafluoropropyl acrylate	1208990439		Other aliphatics lt7	F	3.51379	4	7.81408	score.general	TxP_PFAS_acrylate
DTXSID70379917	27854-30-4	3-(Perfluorohexyl)propanoic acid	1210314542	6:3 FTCA	Fluorotelomer PFAA precursors lt7	P	0.106331	2	8.19672	score.any	TxP_PFAS_COOH;TxP_PFAS_COOH_FT;TxP_PFAS_perFhexyl
DTXSID20874028	914637-49-3	2H,2H,3H,3H-Perfluorooctanoic acid	1210314680	5:3 PFOA	Fluorotelomer PFAA precursors lt7	P	0.438939	6	8.77262	score.any	TxP_PFAS_COOH;TxP_PFAS_COOH_FT
DTXSID30340244	424-16-8	1H,1H,7H-Perfluoroheptyl 4-methylbenzenesulfonate	1208990445		Side-chain aromatics lt7	P	0.0001947	3	8.96835	score.swim_bladder	TxP_PFAS_sulfonyl;TxP_PFAS_perFhexyl
DTXSID70379295	77953-71-0	3H-Perfluoro-2,2,4,4-tetrahydroxypentane	1210314659		other	F	3.89218e-08	7	9.29101	score.any	TxP_PFAS_alcohol;TxP_PFAS_alcohol_polyF
DTXSID3031860	335-76-2	Perfluorodecanoic acid	1210314671	PFDA	PFAAs gte7	P	0.00146458	4	9.33709	score.any	TxP_PFAS_COOH;TxP_PFAS_perFoctyl
DTXSID30396867	90177-96-1	1H,1H,8H,8H-Perfluorooctane-1,8-diol	1208990447		Other aliphatics lt7	P	0.117554	5	10.3731	score.swim_bladder	TxP_PFAS_alcohol;TxP_PFAS_alcohol_primary;TxP_PFAS_alcohol_primary_FTn1;TxP_PFAS_perFhexyl
DTXSID90315130	423-60-9	Perfluoro-1-octanesulfonyl chloride	1210314639		Other aliphatics gte7	P	17.5315	7	10.4206	score.swim_bladder	TxP_PFAS_sulfonyl;TxP_PFAS_sulfonylhalide;TxP_PFAS_perFoctyl
DTXSID70880230	19932-26-4	((2,2,3,3-Tetrafluoropropoxy)methyl)oxirane	1210314673		Other aliphatics lt7	P	3.13206	4	10.4375	score.general	TxP_PFAS_ether
DTXSID5059828	335-58-0	1-Iodopentadecafluoroheptane	1210314489		PFAA precursors gte7	P	103.842	3	10.8902	score.any	TxP_PFAS_perFhexyl
DTXSID5061954	1765-48-6	11-H-Perfluoroundecanoic acid	1208990433	H-PFUnA	Other aliphatics gte7	P	0.00136726	4	11.1662	score.living	TxP_PFAS_COOH;TxP_PFAS_perFoctyl
DTXSID00379925	52447-23-1	Perfluorononanoyl chloride	1210314545		Other aliphatics gte7	P	232.778	2	13.1018	score.general	TxP_PFAS_acylhalide;TxP_PFAS_perFoctyl
DTXSID30190948	375-50-8	Perfluoro-1,4-diiodobutane	1210309387		Other aliphatics lt7	P	33.155	5	14.8038	score.any	-
DTXSID8059920	375-92-8	Perfluoroheptanesulfonic acid	1210313757	PFHpS	PFAAs gte7	P	3.33109e-07	8	15.5498	score.swim_bladder	TxP_PFAS_sulfonyl;TxP_PFAS_sulfonate;TxP_PFAS_oxidehydroxy;TxP_PFAS_perFhexyl
DTXSID70381151	307-31-3	Perfluorooctanamidine	1210314637		Other aliphatics gte7	P	0.311584	2	19.4518	score.any	TxP_PFAS_perFhexyl
DTXSID8051419	1652-63-7	N-[(Perfluorooctylsulfonamido)propyl]-N,N,N-trimethylammonium iodide	1210314480		Other aliphatics gte7	P	0.000117233	2	19.7508	score.living	TxP_PFAS_sulfonyl;TxP_PFAS_sulfonamide;TxP_PFAS_perFoctyl
DTXSID1068772	52591-27-2	2-(Perfluorobutyl)ethyl acrylate	1208990446		Fluorotelomer PFAA precursors lt7	P	0.939403	4	20.7359	score.living	TxP_PFAS_acrylate
DTXSID40380797	147492-57-7	1H,1H-Perfluoro-3,6,9-trioxadecan-1-ol	1210314711		Other aliphatics lt7	F	0.0164005	7	21.2488	score.craniofacial	TxP_PFAS_alcohol;TxP_PFAS_alcohol_primary;TxP_PFAS_alcohol_primary_FTn1;TxP_PFAS_ether
DTXSID20179883	252237-40-4	2-(Perfluorohexyl)ethylphosphonic acid	1210314687		Other aliphatics lt7	P	3.39998e-06	4	21.9037	score.any	TxP_PFAS_oxidehydroxy;TxP_PFAS_perFhexyl
DTXSID3066215	17587-22-3	(Heptafluorobutanoyl)pivaloylmethane	1210314649		Other aliphatics lt7	P	0.100873	7	22.9664	score.swim_bladder	TxP_PFAS_ketone
DTXSID8031863	375-95-1	Perfluorononanoic acid	1210314724	PFNA	PFAAs gte7	P	0.00843675	6	25.4514	score.swim_bladder	TxP_PFAS_COOH;TxP_PFAS_perFoctyl
DTXSID60377821	3792-02-7	4:4 Fluorotelomer alcohol	1210314634	4:4 FTOH	Other aliphatics lt7	P	6.278	6	25.5285	score.any	TxP_PFAS_alcohol;TxP_PFAS_alcohol_primary;TxP_PFAS_alcohol_primary_FTn2
DTXSID50379930	355-47-5	1H,1H-Perfluorononylamine	1210314547		Other aliphatics gte7	P	0.0966552	2	27.2293	score.any	TxP_PFAS_amine;TxP_PFAS_amine_primary;TxP_PFAS_perFoctyl
DTXSID80371164	14548-74-4	Perfluoro(2-(2-propoxypropoxy)-1H,1H-propan-1-ol)	1208990449		Other aliphatics lt7	F	0.0014312	2	27.3718	score.any	TxP_PFAS_alcohol;TxP_PFAS_alcohol_primary;TxP_PFAS_alcohol_primary_FTn1;TxP_PFAS_ether
DTXSID90880131	355-93-1	1H,1H,5H-Perfluoropentyl methacrylate	1210314550		Other aliphatics lt7	P	0.438851	1	27.8919	score.any	TxP_PFAS_acrylate
DTXSID9061881	1682-31-1	1-Iodo-1H,1H,2H,2H-perfluoroheptane	1210313761		Fluorotelomer PFAA precursors lt7	P	0.853626	4	29.3357	score.any	TxP_PFAS_alkylXprimary
DTXSID60380390	79963-95-4	2,2,2-Trifluoroethyl perfluorobutanesulfonate	1210314643		Other aliphatics lt7	P	30.1442	5	29.3616	score.any	TxP_PFAS_sulfonyl
DTXSID7040150	355-46-4	Perfluorohexanesulfonic acid	1210313756	PFHxS	PFAAs lt7	P	8.19408e-09	6	30.1513	score.any	TxP_PFAS_sulfonyl;TxP_PFAS_sulfonate;TxP_PFAS_oxidehydroxy;TxP_PFAS_perFhexyl
DTXSID00380798	330562-44-2	1H,1H,11H,11H-Perfluorotetraethylene glycol	1208990432		Other aliphatics lt7	P	7.84615e-06	1	31.2709	score.living	TxP_PFAS_alcohol;TxP_PFAS_alcohol_primary;TxP_PFAS_alcohol_primary_FTn1;TxP_PFAS_ether
DTXSID3037709	3871-99-6	Potassium perfluorohexanesulfonate	1210314700	PFHS-K	PFAAs lt7	P	8.19408e-09	1	31.2975	score.any	TxP_PFAS_sulfonyl;TxP_PFAS_sulfonate;TxP_PFAS_perFhexyl
DTXSID50382621	25600-66-2	7:3 Fluorotelomer alcohol	1210314666	7:3 FTOH	Other aliphatics gte7	P	0.300365	3	38.3191	score.any	TxP_PFAS_alcohol;TxP_PFAS_alcohol_primary;TxP_PFAS_alcohol_primary_FTn2;TxP_PFAS_perFhexyl
DTXSID00190950	375-82-6	6:1 Fluorotelomer alcohol	1210314494	6:1 FTOH	Fluorotelomer PFAA precursors lt7	P	0.5049	4	73.3489	score.any	TxP_PFAS_alcohol;TxP_PFAS_alcohol_primary;TxP_PFAS_alcohol_primary_FTn1;TxP_PFAS_perFhexyl
DTXSID50381073	137780-69-9	Perfluoro-3,6-dioxadecanoic acid	1208990457		PFAAs lt7	P	0.00342394	1	75.2814	score.living	TxP_PFAS_COOH;TxP_PFAS_COOH_ether;TxP_PFAS_ether
DTXSID10379835	423-49-4	1H,1H-Perfluoroheptylamine	1210314544		Other aliphatics lt7	P	0.500834	3	79.1742	score.general	TxP_PFAS_amine;TxP_PFAS_amine_primary;TxP_PFAS_perFhexyl
DTXSID00379268	356-02-5	3:3 Fluorotelomer carboxylic acid	1210314676	3:3 FTCA	Fluorotelomer PFAA precursors lt7	P	0.518819	1	87.7944	score.any	TxP_PFAS_COOH;TxP_PFAS_COOH_FT
DTXSID7029904	678-39-7	2-(Perfluorooctyl)ethanol	1210314708	8:2 FTOH	Fluorotelomer PFAA precursors gte7	P	0.207088	1	89.032	score.living	TxP_PFAS_alcohol;TxP_PFAS_alcohol_primary;TxP_PFAS_alcohol_primary_FTn2;TxP_PFAS_perFoctyl
DTXSID10461880	1005-73-8	1H,2H-Hexafluorocyclopentene	1210314674		Other aliphatics lt7	F	514.933	0	1000		-
DTXSID50379814	113507-82-7	Perfluoro-2-ethoxyethanesulfonic acid	1208990429	PES	PFAAs lt7	P	1.24992e-06	0	1000		TxP_PFAS_sulfonyl;TxP_PFAS_sulfonate;TxP_PFAS_ether;TxP_PFAS_oxidehydroxy
DTXSID10382147	125070-38-4	3-(Perfluoro-2-butyl)propane-1,2-diol	1210314696		Other aliphatics lt7	F	0.0421817	0	1000		TxP_PFAS_alcohol;TxP_PFAS_alcohol_primary;TxP_PFAS_alcohol_primary_FT_diol
DTXSID70381090	129301-42-4	1H,1H,8H,8H-Perfluoro-3,6-dioxaoctane-1,8-diol	1210313764		Other aliphatics lt7	P	0.000171577	0	1000		TxP_PFAS_alcohol;TxP_PFAS_alcohol_primary;TxP_PFAS_alcohol_primary_FTn1;TxP_PFAS_ether
DTXSID20881338	132182-92-4	3-Methoxyperfluoro(2-methylpentane)	1210314485		Other aliphatics lt7	F	356.44	0	1000		TxP_PFAS_ether;TxP_PFAS_alkylXtertiaryxCO
DTXSID70880215	13252-13-6	Perfluoro-2-methyl-3-oxahexanoic acid	1210314699	GenX	PFAAs lt7	F	0.241198	0	1000		TxP_PFAS_COOH;TxP_PFAS_COOH_ether;TxP_PFAS_ether
DTXSID00892442	13252-14-7	Perfluoro-2,5-dimethyl-3,6-dioxanonanoic acid	1210313752		PFAAs lt7	F	0.00137736	0	1000		TxP_PFAS_COOH;TxP_PFAS_COOH_ether;TxP_PFAS_ether
DTXSID20440585	133331-77-8	1-(Perfluorohexyl)octane	1208990443		Fluorotelomer PFAA precursors lt7	P	0.00267386	0	1000		TxP_PFAS_perFhexyl
DTXSID60400587	13485-61-5	Nonafluoropentanamide	1210314483		Other aliphatics lt7	P	4.95647	0	1000		TxP_PFAS_carboxamide
DTXSID3065586	13695-31-3	(Perfluoropropyl)methyl methacrylate	1210314661		Other aliphatics lt7	P	1.18972	0	1000		TxP_PFAS_acrylate
DTXSID70565479	13973-14-3	8H-Perfluorooctanoic acid	1210314541	H-PFOA	Other aliphatics gte7	P	0.0535434	0	1000		TxP_PFAS_COOH;TxP_PFAS_perFhexyl
DTXSID30382063	151772-58-6	Perfluoro-3,6-dioxaheptanoic acid	1210314662	PFECA B	PFAAs lt7	P	0.000689778	0	1000		TxP_PFAS_COOH;TxP_PFAS_COOH_ether;TxP_PFAS_ether
DTXSID80380837	151772-59-7	Perfluoro-3,6,9-trioxadecanoic acid	1210314551		PFAAs lt7	P	0.000319623	0	1000		TxP_PFAS_COOH;TxP_PFAS_COOH_ether;TxP_PFAS_ether
DTXSID4061753	1522-22-1	1,1,1,5,5,5-Hexafluoro-2,4-pentanedione	1210314654		other	-	280.721	0	1000		-
DTXSID10370988	15242-17-8	Allyl perfluoroisopropyl ether	1210314665		Other aliphatics lt7	F	272.77	0	1000		TxP_PFAS_ether;TxP_PFAS_ethylene_xCO
DTXSID70481246	1619-92-7	2-Amino-2H-perfluoropropane	1210314484		other	F	135.654	0	1000		TxP_PFAS_amine;TxP_PFAS_amine_primary
DTXSID0061826	1623-05-8	Perfluoropropyl trifluorovinyl ether	1210314491	PPVE	Other aliphatics lt7	F	213.042	0	1000		TxP_PFAS_ethylene_xCO
DTXSID0073118	163702-05-4	Ethyl perfluorobutyl ether	1210314709		Other aliphatics lt7	F	188.848	0	1000		TxP_PFAS_ether
DTXSID10379991	1651-41-8	3-(Perfluorooctyl)propanol	1208990426	8:3 FTOH	Other aliphatics gte7	P	0.0739035	0	1000		TxP_PFAS_alcohol;TxP_PFAS_alcohol_primary;TxP_PFAS_alcohol_primary_FTn2;TxP_PFAS_perFoctyl
DTXSID6027426	1691-99-2	N-Ethyl-N-(2-hydroxyethyl)perfluorooctane sulfonamide	1210314689	N-EtFOSE	FASA based PFAA precursors gte7	P	0.000878464	0	1000		TxP_PFAS_alcohol;TxP_PFAS_alcohol_primary;TxP_PFAS_alcohol_sulfonylamide;TxP_PFAS_sulfonyl;TxP_PFAS_sulfonamide;TxP_PFAS_sulfonamide_alcohol;TxP_PFAS_perFoctyl
DTXSID30170109	1763-28-6	3,3-Bis(trifluoromethyl)-2-propenoic acid	1210314717		other	P	2.54641	0	1000		TxP_PFAS_COOH;TxP_PFAS_COOH_ethylene
DTXSID10379254	1765-92-0	1H,1H-Heptafluorobutyl epoxide	1208990440		Other aliphatics lt7	P	158.167	0	1000		TxP_PFAS_ether
DTXSID10379850	1767-94-8	6H-Perfluorohex-1-ene	1210314686		Other aliphatics lt7	F	356.924	0	1000		TxP_PFAS_ethylene_xCO
DTXSID7061982	1805-22-7	Perfluoromethylcyclopentane	1210313760	PMCP	Non-PFAA perfluoroalkyls lt7	F	258.065	0	1000		TxP_PFAS_alkylXtertiaryxCO
DTXSID6047575	19430-93-4	(Perfluorobutyl)ethene	1210314698		Fluorotelomer PFAA precursors lt7	F	2135.17	0	1000		TxP_PFAS_ethylene_xCO
DTXSID8062101	1996-88-9	2-(Perfluorooctyl)ethyl methacrylate	1208990435	8:2 FTMAc	Fluorotelomer PFAA precursors gte7	P	0.0219834	0	1000		TxP_PFAS_acrylate;TxP_PFAS_perFoctyl
DTXSID1062122	2043-47-2	4:2 Fluorotelomer alcohol	1210314482	4:2 FTOH	Fluorotelomer PFAA precursors lt7	P	3.61698	0	1000		TxP_PFAS_alcohol;TxP_PFAS_alcohol_primary;TxP_PFAS_alcohol_primary_FTn2
DTXSID90880156	2043-52-9	1-Iodo-1H,1H,2H,2H-perfluorononane	1208990442		Fluorotelomer PFAA precursors gte7	P	0.113775	0	1000		TxP_PFAS_perFhexyl;TxP_PFAS_alkylXprimary
DTXSID1047578	2043-55-2	1H,1H,2H,2H-Perfluorohexyl iodide	1210314667		Fluorotelomer PFAA precursors lt7	P	5.37768	0	1000		-
DTXSID90174941	20825-07-4	3H,3H-Perfluoro-2,4-hexanedione	1210314668		Other aliphatics lt7	F	1245.44	0	1000		TxP_PFAS_ketone
DTXSID3047558	2144-53-8	2-(Perfluorohexyl)ethyl methacrylate	1210313768	6:2 FTMAc	Fluorotelomer PFAA precursors lt7	P	0.0432381	0	1000		TxP_PFAS_acrylate;TxP_PFAS_perFhexyl
DTXSID7074616	21652-58-4	1H,1H,2H-Perfluoro-1-decene	1210314642		Fluorotelomer PFAA precursors gte7	F	406.569	0	1000		TxP_PFAS_perFoctyl;TxP_PFAS_ethylene_xCO
DTXSID00880026	2395-00-8	Potassium perfluorooctanoate	1208990434	PFOA-K	PFAAs gte7	P	0.11083	0	1000		TxP_PFAS_COOH;TxP_PFAS_perFhexyl
DTXSID80380256	243139-62-0	4,4-bis(Trifluoromethyl)-4-fluoropropanoic acid	1208990427		Fluorotelomer PFAA precursors lt7	P	1.74328	0	1000		TxP_PFAS_COOH;TxP_PFAS_COOH_FT
DTXSID40380257	243139-64-2	3-(Perfluoroisopropyl)-2-propenoic acid	1210314655		Fluorotelomer PFAA precursors lt7	P	2.67909	0	1000		TxP_PFAS_COOH;TxP_PFAS_COOH_ethylene
DTXSID20337466	2648-47-7	5H-Perfluoropentanal	1210314648		Other aliphatics lt7	F	1037.1	0	1000		TxP_PFAS_aldehydeanhydride
DTXSID6062599	2706-90-3	Perfluoropentanoic acid	1210314636	PFPeA	PFAAs lt7	P	6.62374	0	1000		TxP_PFAS_COOH
DTXSID6067331	27619-97-2	6:2 Fluorotelomer sulfonic acid	1210314493	6:2 FTSA	Fluorotelomer PFAA precursors lt7	P	8.23689e-07	0	1000		TxP_PFAS_sulfonyl;TxP_PFAS_sulfonate;TxP_PFAS_sulfonate_FTn2;TxP_PFAS_oxidehydroxy;TxP_PFAS_perFhexyl
DTXSID5067348	27905-45-9	2-(Perfluorooctyl)ethyl acrylate	1210314677	8:2 FTAc	Fluorotelomer PFAA precursors gte7	P	0.152957	0	1000		TxP_PFAS_acrylate;TxP_PFAS_perFoctyl
DTXSID8046614	28523-86-6	Sevoflurane	1210314663		other	F	194.068	0	1000		TxP_PFAS_ether
DTXSID3037707	29420-49-3	Potassium perfluorobutanesulfonate	1210314652	KPFBS	PFAAs lt7	P	1.13625e-08	0	1000		TxP_PFAS_sulfonyl;TxP_PFAS_sulfonate
DTXSID3031862	307-24-4	Perfluorohexanoic acid	1210314727	PFHxA	PFAAs lt7	P	0.903417	0	1000		TxP_PFAS_COOH
DTXSID50184723	307-29-9	1H,1H-Perfluorooctylamine	1208990425		Other aliphatics gte7	P	0.106454	0	1000		TxP_PFAS_amine;TxP_PFAS_amine_primary;TxP_PFAS_perFhexyl
DTXSID50184723	307-29-9	1H,1H-Perfluorooctylamine	1223291257		Other aliphatics gte7	P	0.106454	0	1000		TxP_PFAS_amine;TxP_PFAS_amine_primary;TxP_PFAS_perFhexyl
DTXSID0059794	307-34-6	Perfluorooctane	1210314695		Non-PFAA perfluoroalkyls gte7	F	9340.31	0	1000		TxP_PFAS_perFoctyl
DTXSID5027140	307-35-7	Perfluorooctanesulfonyl fluoride	1210313766	PFOS-F	PFAA precursors gte7	F	25.2683	0	1000		TxP_PFAS_sulfonyl;TxP_PFAS_sulfonylhalide;TxP_PFAS_perFoctyl
DTXSID5059799	307-98-2	1H,1H-Perfluorooctyl acrylate	1210314481		Other aliphatics gte7	P	6.30744	0	1000		TxP_PFAS_acrylate;TxP_PFAS_perFhexyl
DTXSID80382093	31253-34-6	2-Aminohexafluoropropan-2-ol	1210314714		other	F	0.244594	0	1000		TxP_PFAS_alcohol;TxP_PFAS_alcohol_polyF;TxP_PFAS_amine;TxP_PFAS_amine_primary
DTXSID00442840	329710-76-1	2-(Trifluoromethoxy)ethyl trifluoromethanesulfonate	1210314729		other	F	0.417689	0	1000		TxP_PFAS_sulfonyl;TxP_PFAS_ether
DTXSID8052017	3330-15-2	Perfluoro-3-(1H-perfluoroethoxy)propane	1210314644	Freon E1	Other aliphatics lt7	F	361.243	0	1000		TxP_PFAS_ether
DTXSID5046516	333-36-8	Flurothyl	1210314721		other	F	157.017	0	1000		TxP_PFAS_ether
DTXSID0036926	335-27-3	Perfluoro-1,3-dimethylcyclohexane	1210314672		Non-PFAA perfluoroalkyls lt7	F	360.285	0	1000		TxP_PFAS_alkylXtertiaryxCO
DTXSID40187142	335-64-8	Pentadecafluorooctanoyl chloride	1210314549		Other aliphatics gte7	P	99.9936	0	1000		TxP_PFAS_acylhalide;TxP_PFAS_perFhexyl
DTXSID0059829	335-66-0	Perfluorooctanoyl fluoride	1210314546	PFOA-F	PFAA precursors gte7	P	325.543	0	1000		TxP_PFAS_acylhalide;TxP_PFAS_perFhexyl
DTXSID8031865	335-67-1	Perfluorooctanoic acid	1210314640	PFOA	PFAAs gte7	P	0.11083	0	1000		TxP_PFAS_COOH;TxP_PFAS_perFhexyl
DTXSID40880025	335-95-5	Sodium perfluorooctanoate	1208990430	PFOA-Na	PFAAs gte7	P	0.11083	0	1000		TxP_PFAS_COOH;TxP_PFAS_perFhexyl
DTXSID9059832	335-99-9	1H,1H,7H-Dodecafluoro-1-heptanol	1210313765		Other aliphatics lt7	P	0.618343	0	1000		TxP_PFAS_alcohol;TxP_PFAS_alcohol_primary;TxP_PFAS_alcohol_primary_FTn1;TxP_PFAS_perFhexyl
DTXSID4059833	336-08-3	Perfluorohexanedioic acid	1210314718		Other aliphatics lt7	P	7.27806e-05	0	1000		TxP_PFAS_COOH
DTXSID9059834	338-83-0	Perfluamine	1210314638	FTPA	Other aliphatics lt7	F	194.24	0	1000		TxP_PFAS_amine
DTXSID20337446	34143-74-3	2-(Perfluorooctyl)ethanthiol	1210313758		Other aliphatics gte7	P	0.0490096	0	1000		TxP_PFAS_perFoctyl
DTXSID20379947	34451-26-8	2-(Perfluorohexyl)ethanethiol	1210314538	6:2 FtSH	Other aliphatics lt7	P	2.01228	0	1000		TxP_PFAS_perFhexyl
DTXSID0059871	354-76-7	Pentafluoropropionamide	1208990456		Other aliphatics lt7	P	0.388777	0	1000		TxP_PFAS_carboxamide
DTXSID60377826	355-27-1	1H,1H-Perfluoropentylamine	1210314657		Other aliphatics lt7	F	42.1628	0	1000		TxP_PFAS_amine;TxP_PFAS_amine_primary
DTXSID7047566	355-43-1	Perfluoro-1-iodohexane	1210314653		PFAA precursors lt7	P	287.798	0	1000		TxP_PFAS_perFhexyl
DTXSID80310730	355-66-8	Octafluoroadipamide	1210314651		Other aliphatics lt7	P	5.98532e-08	0	1000		TxP_PFAS_carboxamide
DTXSID0059879	355-80-6	1H,1H,5H-Perfluoropentanol	1210314683		Other aliphatics lt7	P	28.4527	0	1000		TxP_PFAS_alcohol;TxP_PFAS_alcohol_primary;TxP_PFAS_alcohol_primary_FTn1
DTXSID70366226	355-81-7	Perfluoropentanamide	1210314713		Other aliphatics lt7	P	0.0521909	0	1000		TxP_PFAS_carboxamide
DTXSID70379270	355-95-3	1-Propenylperfluoropropane	1210314720		Fluorotelomer PFAA precursors lt7	F	2453.96	0	1000		TxP_PFAS_ethylene_xCO
DTXSID70870515	356-42-3	Pentafluoropropanoic anhydride	1210314703		Other aliphatics lt7	F	124.125	0	1000		TxP_PFAS_aldehydeanhydride
DTXSID70870515	356-42-3	Pentafluoropropanoic anhydride	1210314710		Other aliphatics lt7	F	124.125	0	1000		TxP_PFAS_aldehydeanhydride
DTXSID70880134	374-40-3	1-Pentafluoroethylethanol	1210314492		Other aliphatics lt7	F	39.5159	0	1000		TxP_PFAS_alcohol;TxP_PFAS_alcohol_polyF
DTXSID4059912	374-98-1	Heptafluorobutyl iodide	1210314706		Other aliphatics lt7	P	106.569	0	1000		TxP_PFAS_alkylXprimary
DTXSID4059914	375-01-9	3:1 Fluorotelomer alcohol	1210314650		Fluorotelomer PFAA precursors lt7	P	33.183	0	1000		TxP_PFAS_alcohol;TxP_PFAS_alcohol_primary;TxP_PFAS_alcohol_primary_FTn1
DTXSID10190946	375-02-0	Perfluorobutyraldehyde	1210314656		PFAA precursors lt7	F	2605.04	0	1000		TxP_PFAS_aldehydeanhydride
DTXSID4059916	375-22-4	Perfluorobutanoic acid	1210314645	PFBA	PFAAs lt7	P	33.6124	0	1000		TxP_PFAS_COOH
DTXSID20861913	375-72-4	Perfluorobutanesulfonyl fluoride	1210314707	PFBS-F	PFAA precursors lt7	F	3930.31	0	1000		TxP_PFAS_sulfonyl;TxP_PFAS_sulfonylhalide
DTXSID5030030	375-73-5	Perfluorobutanesulfonic acid	1210314487	PFBS	PFAAs lt7	P	1.13625e-08	0	1000		TxP_PFAS_sulfonyl;TxP_PFAS_sulfonate;TxP_PFAS_oxidehydroxy
DTXSID1037303	375-85-9	Perfluoroheptanoic acid	1210314670	PFHpA	PFAAs lt7	P	0.0667766	0	1000		TxP_PFAS_COOH;TxP_PFAS_perFhexyl
DTXSID9059919	375-88-2	1-Bromopentadecafluoroheptane	1210313759		Other aliphatics gte7	F	292.932	0	1000		TxP_PFAS_perFhexyl
DTXSID3059921	376-06-7	Perfluorotetradecanoic acid	1210314499	PFTeDA	PFAAs gte7	P	0.00102242	0	1000		TxP_PFAS_COOH;TxP_PFAS_perFoctyl
DTXSID8059926	376-73-8	Perfluoropentanedioic acid	1208990423		Other aliphatics lt7	P	8.31998e-05	0	1000		TxP_PFAS_COOH
DTXSID3059927	376-90-9	Hexafluoroamylene glycol	1210313767		Other aliphatics lt7	P	0.124999	0	1000		TxP_PFAS_alcohol;TxP_PFAS_alcohol_primary;TxP_PFAS_alcohol_primary_FTn1
DTXSID8059928	377-38-8	Perfluorobutanedioic acid	1208990441		Other aliphatics lt7	P	9.24025e-05	0	1000		TxP_PFAS_COOH
DTXSID70191136	377-73-1	Perfluoro-3-methoxypropanoic acid	1210314675	PFMOPrA	PFAAs lt7	P	0.0693027	0	1000		TxP_PFAS_COOH;TxP_PFAS_COOH_ether;TxP_PFAS_ether
DTXSID7059933	382-28-5	Perfluoro(N-methylmorpholine)	1210314692		Other aliphatics lt7	F	72.7466	0	1000		TxP_PFAS_amine;TxP_PFAS_amine_ether;TxP_PFAS_ether
DTXSID8037708	3825-26-1	Ammonium perfluorooctanoate	1210313763	PFOAA	PFAAs gte7	P	0.11083	0	1000		TxP_PFAS_COOH;TxP_PFAS_perFhexyl
DTXSID70400078	3834-42-2	(Heptafluoropropyl)trimethylsilane	1210314728		Silicon PFASs lt7	F	127.942	0	1000		TxP_PFAS_silane
DTXSID30880413	38565-52-5	3-(Perfluorohexyl)-1,2-epoxypropane	1210314658		Other aliphatics lt7	F	29.486	0	1000		TxP_PFAS_ether;TxP_PFAS_perFhexyl
DTXSID00192353	39108-34-4	8:2 Fluorotelomer sulfonic acid	1210314486	8:2 FTS	Fluorotelomer PFAA precursors gte7	P	1.00273e-05	0	1000		TxP_PFAS_sulfonyl;TxP_PFAS_sulfonate;TxP_PFAS_sulfonate_FTn2;TxP_PFAS_oxidehydroxy;TxP_PFAS_perFoctyl
DTXSID5063235	3934-23-4	(Perfluoroheptyl)methyl methacrylate	1208990453		Other aliphatics gte7	P	4.03107	0	1000		TxP_PFAS_acrylate;TxP_PFAS_perFhexyl
DTXSID5073901	406-58-6	1,1,1,3,3-Pentafluorobutane	1210314678		other	F	2809.32	0	1000		-
DTXSID00194615	4180-26-1	1H,1H,9H-Perfluorononyl acrylate	1210314660		Other aliphatics gte7	P	0.705554	0	1000		TxP_PFAS_acrylate;TxP_PFAS_perFoctyl
DTXSID9059969	422-63-9	1H-Perfluoro-1,1-propanediol	1208990424		Other aliphatics lt7	F	0.140516	0	1000		TxP_PFAS_alcohol;TxP_PFAS_alcohol_polyF
DTXSID8059970	422-64-0	Perfluoropropanoic acid	1210314726	PPF	PFAAs lt7	P	10.3356	0	1000		TxP_PFAS_COOH
DTXSID60195123	423-54-1	Perfluorooctanamide	1210314684		Other aliphatics gte7	P	0.114133	0	1000		TxP_PFAS_carboxamide;TxP_PFAS_perFhexyl
DTXSID80375107	423-65-4	11:1 Fluorotelomer alcohol	1210314498	11:1 FTOH	Fluorotelomer PFAA precursors gte7	P	0.00415617	0	1000		TxP_PFAS_alcohol;TxP_PFAS_alcohol_primary;TxP_PFAS_alcohol_primary_FTn1;TxP_PFAS_perFoctyl
DTXSID20335700	424-18-0	Methyl perfluorohexanoate	1210309400		Other aliphatics lt7	P	61.9688	0	1000		TxP_PFAS_COOR
DTXSID60379901	50836-66-3	(Perfluoro-5-methylhexyl)ethyl 2-methylprop-2-enoate	1210314664		Fluorotelomer PFAA precursors lt7	P	0.0112759	0	1000		TxP_PFAS_acrylate
DTXSID1074915	51851-37-7	Triethoxy((perfluorohexyl)ethyl)silane	1210314496		Silicon PFASs lt7	F	0.122692	0	1000		TxP_PFAS_silane;TxP_PFAS_perFhexyl
DTXSID80382154	52447-22-0	Perfluoroheptanoyl chloride	1210314548		Other aliphatics lt7	P	67.1144	0	1000		TxP_PFAS_acylhalide;TxP_PFAS_perFhexyl
DTXSID40379666	53296-64-3	N-Methyl-N-trimethylsilylheptafluorobutyramide	1208990444		Silicon PFASs lt7	P	0.375899	0	1000		TxP_PFAS_silane;TxP_PFAS_carboxamide
DTXSID00379884	54009-81-3	3-(Perfluoro-3-methylbutyl)-1,2-propenoxide	1208990451		Other aliphatics lt7	P	49.811	0	1000		TxP_PFAS_ether;TxP_PFAS_alkylXtertiaryxCO
DTXSID20375106	55621-21-1	Perfluoro-3,6-dioxaoctane-1,8-dioic acid	1210314690		Other aliphatics lt7	P	6.78047e-05	0	1000		TxP_PFAS_COOH;TxP_PFAS_COOH_ether;TxP_PFAS_ether
DTXSID40204489	559-14-8	Perfluorooct-1-ene	1210314669		Non-PFAA perfluoroalkyls lt7	F	297.786	0	1000		TxP_PFAS_perFhexyl;TxP_PFAS_ethylene_xCO
DTXSID70537191	568550-25-4	Methyl 3H-perfluoroisopropyl ether	1208990428		Other aliphatics lt7	F	408.197	0	1000		TxP_PFAS_ether
DTXSID90558000	57678-01-0	6:2 Fluorotelomer phosphate monoester	1208990431	6:2 monoPAP	Fluorotelomer PFAA precursors lt7	P	1.32121e-06	0	1000		TxP_PFAS_oxidehydroxy;TxP_PFAS_perFhexyl
DTXSID30395037	58244-27-2	tris(Trifluoroethoxy)methane	1210314646		other	P	0.454719	0	1000		TxP_PFAS_ether
DTXSID8044969	63863-43-4	Methyl perfluoro(3-(1-ethenyloxypropan-2-yloxy)propanoate)	1210313753	EVE	Other aliphatics lt7	P	0.112376	0	1000		TxP_PFAS_COOR;TxP_PFAS_ether
DTXSID70276659	65294-16-8	Perfluoro-(2,5,8-trimethyl-3,6,9-trioxadodecanoic) acid	1210314497		PFAAs lt7	F	7.54551e-05	0	1000		TxP_PFAS_COOH;TxP_PFAS_COOH_ether;TxP_PFAS_ether
DTXSID80379781	6588-63-2	Perfluorocyclohexanecarbonyl fluoride	1210314679		PFAA precursors lt7	F	61.0248	0	1000		TxP_PFAS_acylhalide
DTXSID2060965	662-50-0	Heptafluorobutyramide	1210309401		Other aliphatics lt7	P	0.215478	0	1000		TxP_PFAS_carboxamide
DTXSID20880144	663-35-4	Ethyl pentafluoropropionyl acetate	1208990437		Other aliphatics lt7	P	1.0814	0	1000		TxP_PFAS_ketone;TxP_PFAS_COOR
DTXSID0060985	678-77-3	Hexafluoroglutaryl chloride	1210314725		Other aliphatics lt7	P	305.13	0	1000		TxP_PFAS_acylhalide
DTXSID50218052	678-78-4	Perfluoroglutaryl difluoride	1210314715		Other aliphatics lt7	F	8636.51	0	1000		TxP_PFAS_acylhalide
DTXSID60379269	679-02-7	3-(Perfluoropropyl)propanol	1210314697		Other aliphatics lt7	F	16.9574	0	1000		TxP_PFAS_alcohol;TxP_PFAS_alcohol_primary;TxP_PFAS_alcohol_primary_FTn2
DTXSID50892417	679-12-9	4H-Perfluorobutanoic acid	1210314490		Other aliphatics lt7	P	1.39508	0	1000		TxP_PFAS_COOH
DTXSID6061022	699-30-9	Perfluorosuccinic anhydride	1210314691		Other aliphatics lt7	F	97.1095	0	1000		TxP_PFAS_aldehydeanhydride
DTXSID90868151	72629-94-8	Perfluorotridecanoic acid	1210314495	PFTriDA	PFAAs gte7	P	0.000660493	0	1000		TxP_PFAS_COOH;TxP_PFAS_perFoctyl
DTXSID00223797	73609-36-6	Dichloromethyl((perfluorohexyl)ethyl)silane	1208990438		Silicon PFASs lt7	F	0.113149	0	1000		TxP_PFAS_silane;TxP_PFAS_perFhexyl
DTXSID30622698	74359-06-1	2H-Perfluoroisopropyl 2-fluoroacrylate	1208990452		other	F	288.212	0	1000		TxP_PFAS_acrylate
DTXSID30378880	74427-22-8	2,2-Difluoroethyl triflate	1210314488		other	F	19.3706	0	1000		TxP_PFAS_sulfonyl
DTXSID30891564	757124-72-4	4:2 Fluorotelomer sulfonic acid	1210314694	4:2 FTSA	Fluorotelomer PFAA precursors lt7	P	1.32178e-06	0	1000		TxP_PFAS_sulfonyl;TxP_PFAS_sulfonate;TxP_PFAS_sulfonate_FTn2;TxP_PFAS_oxidehydroxy
DTXSID50226894	76-21-1	9H-Perfluorononanoic acid	1208990448	H-PFNA	Other aliphatics gte7	P	0.0262186	0	1000		TxP_PFAS_COOH;TxP_PFAS_perFoctyl
DTXSID60663110	801212-59-9	Perfluoro-4-isopropoxybutanoic acid	1210314688	PFECA G	PFAAs lt7	P	0.0435322	0	1000		TxP_PFAS_COOH;TxP_PFAS_COOH_ether;TxP_PFAS_ether
DTXSID90382620	812-70-4	3-(Perfluoroheptyl)propanoic acid	1210313754	7:3 FTCA	Fluorotelomer PFAA precursors gte7	F	0.005469	0	1000		TxP_PFAS_COOH;TxP_PFAS_COOH_FT;TxP_PFAS_perFhexyl
DTXSID40235137	85857-17-6	Dimethoxymethyl((perfluorohexyl)ethyl)silane	1208990450		Silicon PFASs lt7	P	0.0836903	0	1000		TxP_PFAS_silane;TxP_PFAS_perFhexyl
DTXSID60500450	863090-89-5	Perfluoro(4-methoxybutanoic acid)	1210314701	PFMOBA	PFAAs lt7	P	1.7468	0	1000		TxP_PFAS_COOH;TxP_PFAS_COOH_ether;TxP_PFAS_ether
DTXSID50381992	883498-76-8	Bis(1H,1H-perfluoropropyl)amine	1210314705		Other aliphatics lt7	P	1.4153	0	1000		TxP_PFAS_amine
DTXSID20335129	918-22-9	1,6-Dibromododecafluorohexane	1210314543		Other aliphatics lt7	P	83.8272	0	1000		TxP_PFAS_perFhexyl
