# Supplementary material for: Using Zebrafish to Screen Developmental Toxicity of Per- and Polyfluoroalkyl Substances (PFAS)
Source: Toxics. 2024 Jul 10;12(7):501. doi: 10.3390/toxics12070501 (PMC11281043; doi:10.3390/toxics12070501)
Supplement: Supplementary file 1 [file toxics-12-00501-s001.zip › Supplemental Table S3 Data to make BMC Curves 2-26-24.xlsx]

## Sheet: Definitions
	Definition source and for more info:	https://clowder.edap-cluster.com/files/659c5239e4b063812d5d00cc?dataset=64b81ac2e4b08a6b5a3c2528&space=647f710ee4b08a6b394e426b
Column	Column Heading	Definition
A	spid	Sample ID assigned respective to our individual lab and can link to chemical source (ID typically blindedly provided to vendors)
B	chid	Chemical ID; this is an index specific to invitrodb (DSSTox GSID 1:1 with CASN)
C	cas number (casn)	Unique registry number assigned by the Chemical Abstracts Service (CAS) for each chemical
D	chemical name	Full name of the chemical/substance
E	dtxsid	Identification ID that links to the EPA Comptox dashboard website (also known as DSSTox_substance_id)
F	code	CAS registry number (excel protected)
G	aeid	Assay endpoint id; unique numeric id for each assay endpoint
H	assay	Developmental endpoint assessed on 6 days post fertilization (dpf)
I	m5id	Unique id for level 5 processing
J	m4id	Unique id for level 4 processing
K	bmad	Baseline median absolute deviation (noise around baseline) using either the lowest two test or neutral control wells as defined by user
L	resp_max	Maximal single replicate response
M	resp_min	Minimal single replicate response
N	max_mean	Maximal mean response at a given concentration
O	max_mean_conc	Corresponding concentration of max_mean
P	min_mean	Minimal mean response at a given concentration
Q	min_mean_conc	Corresponding concentration of min_mean
R	max_med	Maximal median response at a given concentration
S	max_med_conc	Corresponding concentration of max_med
T	min_med	Minimal median response at a given concentration
U	min_med_conc	Corresponding concentration of min_med
V	max_med_diff	Maximal median difference
W	max_med_diff_conc	Corresponding concentration of max_med_diff
X	logc_max	Maximum tested log concentration, log uM
Y	logc_min	Minimum tested log concentration, log uM
Z	nconc	Number of tested concentrations
AA	npts	Number of data points
AB	nrep	Number of replicates
AC	nmed_gtbl_pos	Number of median response values greater than baseline of 3bmad cnst_success
AD	nmed_gtbl_neg	Number of median response values greater than baseline of 3bmad cnst_success
AE	hitc	Continuous activity hit call value. For research applications, hitc >= 0.9 is considered active whereas hitc < 0.9 is inactive
AF	fit_method	Type of curve fit
AG	fitc	Fit category to describe model fitting
AH	cutoff (coff)	User-defined response cutoff used to set the activity hitcall and acc
AI	bmr	Benchmark response (1.349 standard deviations from baseline as defined by the lowest two test concentrations), units of y-axis response
AJ	hitcall	Continuous activity hit call value. For research applications, hitc >= 0.9 is considered active whereas hitc < 0.9 is inactive
AK	top_over_cutoff	Ratio of top divided by cutoff
AL	rmse	Root mean square error of the data points modeled by the winning model curve
AM	tp	Model fitting parameter to represent top in hill, gnls, exp4, or exp5 models (see tcplfit2::fithill, fitgnls, fitexp4, fitexp5)
AN	ga	Model fitting parameter to represent gain AC50 in hill and gnls models (see tcplfit2::fithill, fitgnls)
AO	er	Fitted error term for plotting error bars
AP	caikwt	Akaike weight of constant model relative to the winning model, used as a proportional weight in the definition of the hitc (see tcplfit2::hitcontinner)
AQ	mll	Maximum log-likelihood of winning model; used to inform a proportional weight in the definition of hitc (see tcplfit2::hitcontinner)
AR	ac50	Concentration at 50% of maximal activity, uM
AS	top	Top of the curve, equivalent to tp parameter or calculated as model value at max conc when there is no tp parameter is present
AT	p	Model fitting parameter to represent gain power in hill, gnls, or pow models (see tcplfit2::fithill, fitgnls, fitpow)
AU	bmdl	Lower bound estimate (5%) on the 90% confidence interval for the BMD, uM
AV	bmdu	Upper bound estimate (95%) on the 90% confidence interval for the BMD, uM
AW	ac5	Concentration at 5% of maximal activity, uM
AX	ac10	Concentration at 10% of maximal activity, uM
AY	ac20	Concentration at 20% of maximal activity, uM
AZ	acc	Concentration at user-defined cutoff (threshold) for a positive response, uM
BA	ac1sd	Concentration at 1 standard deviation from baseline, uM
BB	bmc (µM)	Benchmark concentration (BMC) is the value used by our laboratory in order to determine at what point the concentration causes a change in the response rate of an adverse effect. Lower values indicate higher potency of a substance.
BC	q	Model fitting parameter to represent loss power in gnls model (see tcplfit2:: fitgnls)
BD	la	Model fitting parameter to represent loss AC50 in gnls model (see tcplfit2::fitgnls)
BE	ac50_loss	Model fitting parameter to represent loss AC50 in gnls model (see tcplfit2::fitgnls)
BF	resp_unit	Response units based on normalized_data_type
BG	conc_unit	Tested concentration unit, typically in uM
BH	mc6_flags	Concatenated list of flag names
BI	flag_length	Flag count
BJ	endpoint	Developmental endpoint assessed on 6 days post fertilization (dpf)
BK	conc (µM)	Tested concentrations for each individual chemical
BL	resp	Percent of activity at each tested concentration
BM	screen	Year screen was ran, all 2022
BN	qc_score	Quality control data (QC) verdict (Smeltz et al. 2023)
BO	abbreviation/synonym	Nickname for chemical name, if applicable
BP	resp.living	Percent of mortality at each tested concentration

## Sheet: Data
spid	chid	CAS Number (casn)	Chemical Name (chnm)	dtxsid	code	aeid	assay	m5id	m4id	bmad	resp_max	resp_min	max_mean	max_mean_conc	min_mean	min_mean_conc	max_med	max_med_conc	min_med	min_med_conc	max_med_diff	max_med_diff_conc	logc_max	logc_min	nconc	npts	nrep	nmed_gtbl_pos	nmed_gtbl_neg	hitc	fit_method	fitc	cutoff	bmr	hitcall	top_over_cutoff	rmse	tp	ga	er	caikwt	mll	ac50	top	p	bmdl	bmdu	ac5	ac10
1208990423	59926	376-73-8	Perfluoropentanedioic acid	DTXSID8059926	C376738	3211	score.living	8462074	6670535	5	0	0	0	2	0	2	0	2	0	2	0	2	2	2	1	1	1	0	0	0	none	2	16	21.584	0
1208990423	59926	376-73-8	Perfluoropentanedioic acid	DTXSID8059926	C376738	3212	score.hatched	8462261	6670722	5	0	0	0	2	0	2	0	2	0	2	0	2	2	2	1	1	1	0	0	0	none	2	16	21.584	0
1208990423	59926	376-73-8	Perfluoropentanedioic acid	DTXSID8059926	C376738	3213	score.general	8462448	6670909	5	0	0	0	2	0	2	0	2	0	2	0	2	2	2	1	1	1	0	0	0	none	2	16	21.584	0
1208990423	59926	376-73-8	Perfluoropentanedioic acid	DTXSID8059926	C376738	3214	score.swim_bladder	8462635	6671096	5	0	0	0	2	0	2	0	2	0	2	0	2	2	2	1	1	1	0	0	0	none	2	16	21.584	0
1208990423	59926	376-73-8	Perfluoropentanedioic acid	DTXSID8059926	C376738	3215	score.craniofacial	8462822	6671283	5	0	0	0	2	0	2	0	2	0	2	0	2	2	2	1	1	1	0	0	0	none	2	16	21.584	0
1208990423	59926	376-73-8	Perfluoropentanedioic acid	DTXSID8059926	C376738	3216	score.edema	8463009	6671470	5	0	0	0	2	0	2	0	2	0	2	0	2	2	2	1	1	1	0	0	0	none	2	16	21.584	0
1208990423	59926	376-73-8	Perfluoropentanedioic acid	DTXSID8059926	C376738	3217	score.spine	8463196	6671657	5	0	0	0	2	0	2	0	2	0	2	0	2	2	2	1	1	1	0	0	0	none	2	16	21.584	0
1208990423	59926	376-73-8	Perfluoropentanedioic acid	DTXSID8059926	C376738	3218	score.pigmentation	8463383	6671844	5	0	0	0	2	0	2	0	2	0	2	0	2	2	2	1	1	1	0	0	0	none	2	16	21.584	0
1208990423	59926	376-73-8	Perfluoropentanedioic acid	DTXSID8059926	C376738	3219	score.position	8463570	6672031	5	0	0	0	2	0	2	0	2	0	2	0	2	2	2	1	1	1	0	0	0	none	2	16	21.584	0
1208990423	59926	376-73-8	Perfluoropentanedioic acid	DTXSID8059926	C376738	3220	score.tail	8463757	6672218	5	0	0	0	2	0	2	0	2	0	2	0	2	2	2	1	1	1	0	0	0	none	2	16	21.584	0
1208990423	59926	376-73-8	Perfluoropentanedioic acid	DTXSID8059926	C376738	3221	score.blood_pooling	8463944	6672405	5	0	0	0	2	0	2	0	2	0	2	0	2	2	2	1	1	1	0	0	0	none	2	16	21.584	0
1208990423	59926	376-73-8	Perfluoropentanedioic acid	DTXSID8059926	C376738	3222	score.any	8464131	6672592	5	0	0	0	2	0	2	0	2	0	2	0	2	2	2	1	1	1	0	0	0	none	2	16	21.584	0
1208990424	59969	422-63-9	1H-Perfluoro-1,1-propanediol	DTXSID9059969	C422639	3211	score.living	8462075	6670536	5	0	0	0	2	0	2	0	2	0	2	0	2	2	2	1	1	1	0	0	0	none	2	16	21.584	0
1208990424	59969	422-63-9	1H-Perfluoro-1,1-propanediol	DTXSID9059969	C422639	3212	score.hatched	8462262	6670723	5	0	0	0	2	0	2	0	2	0	2	0	2	2	2	1	1	1	0	0	0	none	2	16	21.584	0
1208990424	59969	422-63-9	1H-Perfluoro-1,1-propanediol	DTXSID9059969	C422639	3213	score.general	8462449	6670910	5	0	0	0	2	0	2	0	2	0	2	0	2	2	2	1	1	1	0	0	0	none	2	16	21.584	0
1208990424	59969	422-63-9	1H-Perfluoro-1,1-propanediol	DTXSID9059969	C422639	3214	score.swim_bladder	8462636	6671097	5	0	0	0	2	0	2	0	2	0	2	0	2	2	2	1	1	1	0	0	0	none	2	16	21.584	0
1208990424	59969	422-63-9	1H-Perfluoro-1,1-propanediol	DTXSID9059969	C422639	3215	score.craniofacial	8462823	6671284	5	0	0	0	2	0	2	0	2	0	2	0	2	2	2	1	1	1	0	0	0	none	2	16	21.584	0
1208990424	59969	422-63-9	1H-Perfluoro-1,1-propanediol	DTXSID9059969	C422639	3216	score.edema	8463010	6671471	5	0	0	0	2	0	2	0	2	0	2	0	2	2	2	1	1	1	0	0	0	none	2	16	21.584	0
1208990424	59969	422-63-9	1H-Perfluoro-1,1-propanediol	DTXSID9059969	C422639	3217	score.spine	8463197	6671658	5	0	0	0	2	0	2	0	2	0	2	0	2	2	2	1	1	1	0	0	0	none	2	16	21.584	0
1208990424	59969	422-63-9	1H-Perfluoro-1,1-propanediol	DTXSID9059969	C422639	3218	score.pigmentation	8463384	6671845	5	0	0	0	2	0	2	0	2	0	2	0	2	2	2	1	1	1	0	0	0	none	2	16	21.584	0
1208990424	59969	422-63-9	1H-Perfluoro-1,1-propanediol	DTXSID9059969	C422639	3219	score.position	8463571	6672032	5	0	0	0	2	0	2	0	2	0	2	0	2	2	2	1	1	1	0	0	0	none	2	16	21.584	0
1208990424	59969	422-63-9	1H-Perfluoro-1,1-propanediol	DTXSID9059969	C422639	3220	score.tail	8463758	6672219	5	0	0	0	2	0	2	0	2	0	2	0	2	2	2	1	1	1	0	0	0	none	2	16	21.584	0
1208990424	59969	422-63-9	1H-Perfluoro-1,1-propanediol	DTXSID9059969	C422639	3221	score.blood_pooling	8463945	6672406	5	0	0	0	2	0	2	0	2	0	2	0	2	2	2	1	1	1	0	0	0	none	2	16	21.584	0
1208990424	59969	422-63-9	1H-Perfluoro-1,1-propanediol	DTXSID9059969	C422639	3222	score.any	8464132	6672593	5	0	0	0	2	0	2	0	2	0	2	0	2	2	2	1	1	1	0	0	0	none	2	16	21.584	0
1208990425	184723	307-29-9	1H,1H-Perfluorooctylamine	DTXSID50184723	C307299	3211	score.living	8462076	6670537	5	0	0	0	2	0	2	0	2	0	2	0	2	2	2	1	1	1	0	0	0	none	2	16	21.584	0
1208990425	184723	307-29-9	1H,1H-Perfluorooctylamine	DTXSID50184723	C307299	3212	score.hatched	8462263	6670724	5	0	0	0	2	0	2	0	2	0	2	0	2	2	2	1	1	1	0	0	0	none	2	16	21.584	0
1208990425	184723	307-29-9	1H,1H-Perfluorooctylamine	DTXSID50184723	C307299	3213	score.general	8462450	6670911	5	0	0	0	2	0	2	0	2	0	2	0	2	2	2	1	1	1	0	0	0	none	2	16	21.584	0
1208990425	184723	307-29-9	1H,1H-Perfluorooctylamine	DTXSID50184723	C307299	3214	score.swim_bladder	8462637	6671098	5	0	0	0	2	0	2	0	2	0	2	0	2	2	2	1	1	1	0	0	0	none	2	16	21.584	0
1208990425	184723	307-29-9	1H,1H-Perfluorooctylamine	DTXSID50184723	C307299	3215	score.craniofacial	8462824	6671285	5	0	0	0	2	0	2	0	2	0	2	0	2	2	2	1	1	1	0	0	0	none	2	16	21.584	0
1208990425	184723	307-29-9	1H,1H-Perfluorooctylamine	DTXSID50184723	C307299	3216	score.edema	8463011	6671472	5	0	0	0	2	0	2	0	2	0	2	0	2	2	2	1	1	1	0	0	0	none	2	16	21.584	0
1208990425	184723	307-29-9	1H,1H-Perfluorooctylamine	DTXSID50184723	C307299	3217	score.spine	8463198	6671659	5	0	0	0	2	0	2	0	2	0	2	0	2	2	2	1	1	1	0	0	0	none	2	16	21.584	0
1208990425	184723	307-29-9	1H,1H-Perfluorooctylamine	DTXSID50184723	C307299	3218	score.pigmentation	8463385	6671846	5	0	0	0	2	0	2	0	2	0	2	0	2	2	2	1	1	1	0	0	0	none	2	16	21.584	0
1208990425	184723	307-29-9	1H,1H-Perfluorooctylamine	DTXSID50184723	C307299	3219	score.position	8463572	6672033	5	0	0	0	2	0	2	0	2	0	2	0	2	2	2	1	1	1	0	0	0	none	2	16	21.584	0
1208990425	184723	307-29-9	1H,1H-Perfluorooctylamine	DTXSID50184723	C307299	3220	score.tail	8463759	6672220	5	0	0	0	2	0	2	0	2	0	2	0	2	2	2	1	1	1	0	0	0	none	2	16	21.584	0
1208990425	184723	307-29-9	1H,1H-Perfluorooctylamine	DTXSID50184723	C307299	3221	score.blood_pooling	8463946	6672407	5	0	0	0	2	0	2	0	2	0	2	0	2	2	2	1	1	1	0	0	0	none	2	16	21.584	0
1208990425	184723	307-29-9	1H,1H-Perfluorooctylamine	DTXSID50184723	C307299	3222	score.any	8464133	6672594	5	0	0	0	2	0	2	0	2	0	2	0	2	2	2	1	1	1	0	0	0	none	2	16	21.584	0
1208990426	379991	1651-41-8	3-(Perfluorooctyl)propanol	DTXSID10379991	C1651418	3211	score.living	8462077	6670538	5	0	0	0	2	0	2	0	2	0	2	0	2	2	2	1	1	1	0	0	0	none	2	16	21.584	0
1208990426	379991	1651-41-8	3-(Perfluorooctyl)propanol	DTXSID10379991	C1651418	3212	score.hatched	8462264	6670725	5	0	0	0	2	0	2	0	2	0	2	0	2	2	2	1	1	1	0	0	0	none	2	16	21.584	0
1208990426	379991	1651-41-8	3-(Perfluorooctyl)propanol	DTXSID10379991	C1651418	3213	score.general	8462451	6670912	5	0	0	0	2	0	2	0	2	0	2	0	2	2	2	1	1	1	0	0	0	none	2	16	21.584	0
1208990426	379991	1651-41-8	3-(Perfluorooctyl)propanol	DTXSID10379991	C1651418	3214	score.swim_bladder	8462638	6671099	5	0	0	0	2	0	2	0	2	0	2	0	2	2	2	1	1	1	0	0	0	none	2	16	21.584	0
1208990426	379991	1651-41-8	3-(Perfluorooctyl)propanol	DTXSID10379991	C1651418	3215	score.craniofacial	8462825	6671286	5	0	0	0	2	0	2	0	2	0	2	0	2	2	2	1	1	1	0	0	0	none	2	16	21.584	0
1208990426	379991	1651-41-8	3-(Perfluorooctyl)propanol	DTXSID10379991	C1651418	3216	score.edema	8463012	6671473	5	0	0	0	2	0	2	0	2	0	2	0	2	2	2	1	1	1	0	0	0	none	2	16	21.584	0
1208990426	379991	1651-41-8	3-(Perfluorooctyl)propanol	DTXSID10379991	C1651418	3217	score.spine	8463199	6671660	5	0	0	0	2	0	2	0	2	0	2	0	2	2	2	1	1	1	0	0	0	none	2	16	21.584	0
1208990426	379991	1651-41-8	3-(Perfluorooctyl)propanol	DTXSID10379991	C1651418	3218	score.pigmentation	8463386	6671847	5	0	0	0	2	0	2	0	2	0	2	0	2	2	2	1	1	1	0	0	0	none	2	16	21.584	0
1208990426	379991	1651-41-8	3-(Perfluorooctyl)propanol	DTXSID10379991	C1651418	3219	score.position	8463573	6672034	5	0	0	0	2	0	2	0	2	0	2	0	2	2	2	1	1	1	0	0	0	none	2	16	21.584	0
1208990426	379991	1651-41-8	3-(Perfluorooctyl)propanol	DTXSID10379991	C1651418	3220	score.tail	8463760	6672221	5	0	0	0	2	0	2	0	2	0	2	0	2	2	2	1	1	1	0	0	0	none	2	16	21.584	0
1208990426	379991	1651-41-8	3-(Perfluorooctyl)propanol	DTXSID10379991	C1651418	3221	score.blood_pooling	8463947	6672408	5	0	0	0	2	0	2	0	2	0	2	0	2	2	2	1	1	1	0	0	0	none	2	16	21.584	0
1208990426	379991	1651-41-8	3-(Perfluorooctyl)propanol	DTXSID10379991	C1651418	3222	score.any	8464134	6672595	5	0	0	0	2	0	2	0	2	0	2	0	2	2	2	1	1	1	0	0	0	none	2	16	21.584	0
1208990427	380256	243139-62-0	4,4-bis(Trifluoromethyl)-4-fluoropropanoic acid	DTXSID80380256	C243139620	3211	score.living	8462078	6670539	5	16.6667	0	16.6667	1	0	-1.52288	16.6667	1	0	-1.52288	16.6667	1	2	-1.52288	8	8	1	1	0	0	exp4	13	16	21.584	0	0	5.89256	0	316.226	-706.969	0	2102.46	316.226	0
1208990427	380256	243139-62-0	4,4-bis(Trifluoromethyl)-4-fluoropropanoic acid	DTXSID80380256	C243139620	3212	score.hatched	8462265	6670726	5	0	0	0	-1.52288	0	-1.52288	0	-1.52288	0	-1.52288	0	-1.52288	2	-1.52288	8	8	1	0	0	0	exp5	13	16	21.584	0	6.25e-08	0	1e-06	0.00385119	-49.9066	0	391.406	0.00385119	1e-06	8
1208990427	380256	243139-62-0	4,4-bis(Trifluoromethyl)-4-fluoropropanoic acid	DTXSID80380256	C243139620	3213	score.general	8462452	6670913	5	0	0	0	-1.52288	0	-1.52288	0	-1.52288	0	-1.52288	0	-1.52288	2	-1.52288	8	8	1	0	0	0	exp5	13	16	21.584	0	6.25e-08	0	1e-06	0.00385119	-49.9066	0	391.406	0.00385119	1e-06	8
1208990427	380256	243139-62-0	4,4-bis(Trifluoromethyl)-4-fluoropropanoic acid	DTXSID80380256	C243139620	3214	score.swim_bladder	8462639	6671100	5	0	0	0	-1.52288	0	-1.52288	0	-1.52288	0	-1.52288	0	-1.52288	2	-1.52288	8	8	1	0	0	0	exp5	13	16	21.584	0	6.25e-08	0	1e-06	0.00385119	-49.9066	0	391.406	0.00385119	1e-06	8
1208990427	380256	243139-62-0	4,4-bis(Trifluoromethyl)-4-fluoropropanoic acid	DTXSID80380256	C243139620	3215	score.craniofacial	8462826	6671287	5	0	0	0	-1.52288	0	-1.52288	0	-1.52288	0	-1.52288	0	-1.52288	2	-1.52288	8	8	1	0	0	0	exp5	13	16	21.584	0	6.25e-08	0	1e-06	0.00385119	-49.9066	0	391.406	0.00385119	1e-06	8
1208990427	380256	243139-62-0	4,4-bis(Trifluoromethyl)-4-fluoropropanoic acid	DTXSID80380256	C243139620	3216	score.edema	8463013	6671474	5	0	0	0	-1.52288	0	-1.52288	0	-1.52288	0	-1.52288	0	-1.52288	2	-1.52288	8	8	1	0	0	0	exp5	13	16	21.584	0	6.25e-08	0	1e-06	0.00385119	-49.9066	0	391.406	0.00385119	1e-06	8
1208990427	380256	243139-62-0	4,4-bis(Trifluoromethyl)-4-fluoropropanoic acid	DTXSID80380256	C243139620	3217	score.spine	8463200	6671661	5	0	0	0	-1.52288	0	-1.52288	0	-1.52288	0	-1.52288	0	-1.52288	2	-1.52288	8	8	1	0	0	0	exp5	13	16	21.584	0	6.25e-08	0	1e-06	0.00385119	-49.9066	0	391.406	0.00385119	1e-06	8
1208990427	380256	243139-62-0	4,4-bis(Trifluoromethyl)-4-fluoropropanoic acid	DTXSID80380256	C243139620	3218	score.pigmentation	8463387	6671848	5	0	0	0	-1.52288	0	-1.52288	0	-1.52288	0	-1.52288	0	-1.52288	2	-1.52288	8	8	1	0	0	0	exp5	13	16	21.584	0	6.25e-08	0	1e-06	0.00385119	-49.9066	0	391.406	0.00385119	1e-06	8
1208990427	380256	243139-62-0	4,4-bis(Trifluoromethyl)-4-fluoropropanoic acid	DTXSID80380256	C243139620	3219	score.position	8463574	6672035	5	0	0	0	-1.52288	0	-1.52288	0	-1.52288	0	-1.52288	0	-1.52288	2	-1.52288	8	8	1	0	0	0	exp5	13	16	21.584	0	6.25e-08	0	1e-06	0.00385119	-49.9066	0	391.406	0.00385119	1e-06	8
1208990427	380256	243139-62-0	4,4-bis(Trifluoromethyl)-4-fluoropropanoic acid	DTXSID80380256	C243139620	3220	score.tail	8463761	6672222	5	0	0	0	-1.52288	0	-1.52288	0	-1.52288	0	-1.52288	0	-1.52288	2	-1.52288	8	8	1	0	0	0	exp5	13	16	21.584	0	6.25e-08	0	1e-06	0.00385119	-49.9066	0	391.406	0.00385119	1e-06	8
1208990427	380256	243139-62-0	4,4-bis(Trifluoromethyl)-4-fluoropropanoic acid	DTXSID80380256	C243139620	3221	score.blood_pooling	8463948	6672409	5	0	0	0	-1.52288	0	-1.52288	0	-1.52288	0	-1.52288	0	-1.52288	2	-1.52288	8	8	1	0	0	0	exp5	13	16	21.584	0	6.25e-08	0	1e-06	0.00385119	-49.9066	0	391.406	0.00385119	1e-06	8
1208990427	380256	243139-62-0	4,4-bis(Trifluoromethyl)-4-fluoropropanoic acid	DTXSID80380256	C243139620	3222	score.any	8464135	6672596	5	16.6667	0	16.6667	1	0	-1.52288	16.6667	1	0	-1.52288	16.6667	1	2	-1.52288	8	8	1	1	0	0	exp4	13	16	21.584	0	0	5.89256	0	316.226	-706.969	0	2102.46	316.226	0
1208990428	537191	568550-25-4	Methyl 3H-perfluoroisopropyl ether	DTXSID70537191	C568550254	3211	score.living	8462079	6670540	5	0	0	0	2	0	2	0	2	0	2	0	2	2	2	1	1	1	0	0	0	none	2	16	21.584	0
1208990428	537191	568550-25-4	Methyl 3H-perfluoroisopropyl ether	DTXSID70537191	C568550254	3212	score.hatched	8462266	6670727	5	0	0	0	2	0	2	0	2	0	2	0	2	2	2	1	1	1	0	0	0	none	2	16	21.584	0
1208990428	537191	568550-25-4	Methyl 3H-perfluoroisopropyl ether	DTXSID70537191	C568550254	3213	score.general	8462453	6670914	5	0	0	0	2	0	2	0	2	0	2	0	2	2	2	1	1	1	0	0	0	none	2	16	21.584	0
1208990428	537191	568550-25-4	Methyl 3H-perfluoroisopropyl ether	DTXSID70537191	C568550254	3214	score.swim_bladder	8462640	6671101	5	0	0	0	2	0	2	0	2	0	2	0	2	2	2	1	1	1	0	0	0	none	2	16	21.584	0
1208990428	537191	568550-25-4	Methyl 3H-perfluoroisopropyl ether	DTXSID70537191	C568550254	3215	score.craniofacial	8462827	6671288	5	0	0	0	2	0	2	0	2	0	2	0	2	2	2	1	1	1	0	0	0	none	2	16	21.584	0
1208990428	537191	568550-25-4	Methyl 3H-perfluoroisopropyl ether	DTXSID70537191	C568550254	3216	score.edema	8463014	6671475	5	0	0	0	2	0	2	0	2	0	2	0	2	2	2	1	1	1	0	0	0	none	2	16	21.584	0
1208990428	537191	568550-25-4	Methyl 3H-perfluoroisopropyl ether	DTXSID70537191	C568550254	3217	score.spine	8463201	6671662	5	0	0	0	2	0	2	0	2	0	2	0	2	2	2	1	1	1	0	0	0	none	2	16	21.584	0
1208990428	537191	568550-25-4	Methyl 3H-perfluoroisopropyl ether	DTXSID70537191	C568550254	3218	score.pigmentation	8463388	6671849	5	0	0	0	2	0	2	0	2	0	2	0	2	2	2	1	1	1	0	0	0	none	2	16	21.584	0
1208990428	537191	568550-25-4	Methyl 3H-perfluoroisopropyl ether	DTXSID70537191	C568550254	3219	score.position	8463575	6672036	5	0	0	0	2	0	2	0	2	0	2	0	2	2	2	1	1	1	0	0	0	none	2	16	21.584	0
1208990428	537191	568550-25-4	Methyl 3H-perfluoroisopropyl ether	DTXSID70537191	C568550254	3220	score.tail	8463762	6672223	5	0	0	0	2	0	2	0	2	0	2	0	2	2	2	1	1	1	0	0	0	none	2	16	21.584	0
1208990428	537191	568550-25-4	Methyl 3H-perfluoroisopropyl ether	DTXSID70537191	C568550254	3221	score.blood_pooling	8463949	6672410	5	0	0	0	2	0	2	0	2	0	2	0	2	2	2	1	1	1	0	0	0	none	2	16	21.584	0
1208990428	537191	568550-25-4	Methyl 3H-perfluoroisopropyl ether	DTXSID70537191	C568550254	3222	score.any	8464136	6672597	5	0	0	0	2	0	2	0	2	0	2	0	2	2	2	1	1	1	0	0	0	none	2	16	21.584	0
1208990429	379814	113507-82-7	Perfluoro-2-ethoxyethanesulfonic acid	DTXSID50379814	C113507827	3211	score.living	8462080	6670541	5	0	0	0	2	0	2	0	2	0	2	0	2	2	2	1	1	1	0	0	0	none	2	16	21.584	0
1208990429	379814	113507-82-7	Perfluoro-2-ethoxyethanesulfonic acid	DTXSID50379814	C113507827	3212	score.hatched	8462267	6670728	5	0	0	0	2	0	2	0	2	0	2	0	2	2	2	1	1	1	0	0	0	none	2	16	21.584	0
1208990429	379814	113507-82-7	Perfluoro-2-ethoxyethanesulfonic acid	DTXSID50379814	C113507827	3213	score.general	8462454	6670915	5	8.33333	8.33333	8.33333	2	8.33333	2	8.33333	2	8.33333	2	8.33333	2	2	2	1	1	1	0	0	0	none	2	16	21.584	0
1208990429	379814	113507-82-7	Perfluoro-2-ethoxyethanesulfonic acid	DTXSID50379814	C113507827	3214	score.swim_bladder	8462641	6671102	5	16.6667	16.6667	16.6667	2	16.6667	2	16.6667	2	16.6667	2	16.6667	2	2	2	1	1	1	1	0	0	none	2	16	21.584	0
1208990429	379814	113507-82-7	Perfluoro-2-ethoxyethanesulfonic acid	DTXSID50379814	C113507827	3215	score.craniofacial	8462828	6671289	5	0	0	0	2	0	2	0	2	0	2	0	2	2	2	1	1	1	0	0	0	none	2	16	21.584	0
1208990429	379814	113507-82-7	Perfluoro-2-ethoxyethanesulfonic acid	DTXSID50379814	C113507827	3216	score.edema	8463015	6671476	5	8.33333	8.33333	8.33333	2	8.33333	2	8.33333	2	8.33333	2	8.33333	2	2	2	1	1	1	0	0	0	none	2	16	21.584	0
1208990429	379814	113507-82-7	Perfluoro-2-ethoxyethanesulfonic acid	DTXSID50379814	C113507827	3217	score.spine	8463202	6671663	5	0	0	0	2	0	2	0	2	0	2	0	2	2	2	1	1	1	0	0	0	none	2	16	21.584	0
1208990429	379814	113507-82-7	Perfluoro-2-ethoxyethanesulfonic acid	DTXSID50379814	C113507827	3218	score.pigmentation	8463389	6671850	5	0	0	0	2	0	2	0	2	0	2	0	2	2	2	1	1	1	0	0	0	none	2	16	21.584	0
1208990429	379814	113507-82-7	Perfluoro-2-ethoxyethanesulfonic acid	DTXSID50379814	C113507827	3219	score.position	8463576	6672037	5	0	0	0	2	0	2	0	2	0	2	0	2	2	2	1	1	1	0	0	0	none	2	16	21.584	0
1208990429	379814	113507-82-7	Perfluoro-2-ethoxyethanesulfonic acid	DTXSID50379814	C113507827	3220	score.tail	8463763	6672224	5	0	0	0	2	0	2	0	2	0	2	0	2	2	2	1	1	1	0	0	0	none	2	16	21.584	0
1208990429	379814	113507-82-7	Perfluoro-2-ethoxyethanesulfonic acid	DTXSID50379814	C113507827	3221	score.blood_pooling	8463950	6672411	5	0	0	0	2	0	2	0	2	0	2	0	2	2	2	1	1	1	0	0	0	none	2	16	21.584	0
1208990429	379814	113507-82-7	Perfluoro-2-ethoxyethanesulfonic acid	DTXSID50379814	C113507827	3222	score.any	8464137	6672598	5	16.6667	16.6667	16.6667	2	16.6667	2	16.6667	2	16.6667	2	16.6667	2	2	2	1	1	1	1	0	0	none	2	16	21.584	0
1208990430	880025	335-95-5	Sodium perfluorooctanoate	DTXSID40880025	C335955	3211	score.living	8462081	6670542	5	0	0	0	2	0	2	0	2	0	2	0	2	2	2	1	1	1	0	0	0	none	2	16	21.584	0
1208990430	880025	335-95-5	Sodium perfluorooctanoate	DTXSID40880025	C335955	3212	score.hatched	8462268	6670729	5	0	0	0	2	0	2	0	2	0	2	0	2	2	2	1	1	1	0	0	0	none	2	16	21.584	0
1208990430	880025	335-95-5	Sodium perfluorooctanoate	DTXSID40880025	C335955	3213	score.general	8462455	6670916	5	0	0	0	2	0	2	0	2	0	2	0	2	2	2	1	1	1	0	0	0	none	2	16	21.584	0
1208990430	880025	335-95-5	Sodium perfluorooctanoate	DTXSID40880025	C335955	3214	score.swim_bladder	8462642	6671103	5	0	0	0	2	0	2	0	2	0	2	0	2	2	2	1	1	1	0	0	0	none	2	16	21.584	0
1208990430	880025	335-95-5	Sodium perfluorooctanoate	DTXSID40880025	C335955	3215	score.craniofacial	8462829	6671290	5	0	0	0	2	0	2	0	2	0	2	0	2	2	2	1	1	1	0	0	0	none	2	16	21.584	0
1208990430	880025	335-95-5	Sodium perfluorooctanoate	DTXSID40880025	C335955	3216	score.edema	8463016	6671477	5	0	0	0	2	0	2	0	2	0	2	0	2	2	2	1	1	1	0	0	0	none	2	16	21.584	0
1208990430	880025	335-95-5	Sodium perfluorooctanoate	DTXSID40880025	C335955	3217	score.spine	8463203	6671664	5	0	0	0	2	0	2	0	2	0	2	0	2	2	2	1	1	1	0	0	0	none	2	16	21.584	0
1208990430	880025	335-95-5	Sodium perfluorooctanoate	DTXSID40880025	C335955	3218	score.pigmentation	8463390	6671851	5	0	0	0	2	0	2	0	2	0	2	0	2	2	2	1	1	1	0	0	0	none	2	16	21.584	0
1208990430	880025	335-95-5	Sodium perfluorooctanoate	DTXSID40880025	C335955	3219	score.position	8463577	6672038	5	0	0	0	2	0	2	0	2	0	2	0	2	2	2	1	1	1	0	0	0	none	2	16	21.584	0
1208990430	880025	335-95-5	Sodium perfluorooctanoate	DTXSID40880025	C335955	3220	score.tail	8463764	6672225	5	0	0	0	2	0	2	0	2	0	2	0	2	2	2	1	1	1	0	0	0	none	2	16	21.584	0
1208990430	880025	335-95-5	Sodium perfluorooctanoate	DTXSID40880025	C335955	3221	score.blood_pooling	8463951	6672412	5	0	0	0	2	0	2	0	2	0	2	0	2	2	2	1	1	1	0	0	0	none	2	16	21.584	0
1208990430	880025	335-95-5	Sodium perfluorooctanoate	DTXSID40880025	C335955	3222	score.any	8464138	6672599	5	0	0	0	2	0	2	0	2	0	2	0	2	2	2	1	1	1	0	0	0	none	2	16	21.584	0
1208990431	558000	57678-01-0	6:2 Fluorotelomer phosphate monoester	DTXSID90558000	C57678010	3211	score.living	8462082	6670543	5	0	0	0	2	0	2	0	2	0	2	0	2	2	2	1	1	1	0	0	0	none	2	16	21.584	0
1208990431	558000	57678-01-0	6:2 Fluorotelomer phosphate monoester	DTXSID90558000	C57678010	3212	score.hatched	8462269	6670730	5	0	0	0	2	0	2	0	2	0	2	0	2	2	2	1	1	1	0	0	0	none	2	16	21.584	0
1208990431	558000	57678-01-0	6:2 Fluorotelomer phosphate monoester	DTXSID90558000	C57678010	3213	score.general	8462456	6670917	5	0	0	0	2	0	2	0	2	0	2	0	2	2	2	1	1	1	0	0	0	none	2	16	21.584	0
1208990431	558000	57678-01-0	6:2 Fluorotelomer phosphate monoester	DTXSID90558000	C57678010	3214	score.swim_bladder	8462643	6671104	5	0	0	0	2	0	2	0	2	0	2	0	2	2	2	1	1	1	0	0	0	none	2	16	21.584	0
1208990431	558000	57678-01-0	6:2 Fluorotelomer phosphate monoester	DTXSID90558000	C57678010	3215	score.craniofacial	8462830	6671291	5	0	0	0	2	0	2	0	2	0	2	0	2	2	2	1	1	1	0	0	0	none	2	16	21.584	0
1208990431	558000	57678-01-0	6:2 Fluorotelomer phosphate monoester	DTXSID90558000	C57678010	3216	score.edema	8463017	6671478	5	0	0	0	2	0	2	0	2	0	2	0	2	2	2	1	1	1	0	0	0	none	2	16	21.584	0
1208990431	558000	57678-01-0	6:2 Fluorotelomer phosphate monoester	DTXSID90558000	C57678010	3217	score.spine	8463204	6671665	5	0	0	0	2	0	2	0	2	0	2	0	2	2	2	1	1	1	0	0	0	none	2	16	21.584	0
1208990431	558000	57678-01-0	6:2 Fluorotelomer phosphate monoester	DTXSID90558000	C57678010	3218	score.pigmentation	8463391	6671852	5	0	0	0	2	0	2	0	2	0	2	0	2	2	2	1	1	1	0	0	0	none	2	16	21.584	0
1208990431	558000	57678-01-0	6:2 Fluorotelomer phosphate monoester	DTXSID90558000	C57678010	3219	score.position	8463578	6672039	5	0	0	0	2	0	2	0	2	0	2	0	2	2	2	1	1	1	0	0	0	none	2	16	21.584	0
1208990431	558000	57678-01-0	6:2 Fluorotelomer phosphate monoester	DTXSID90558000	C57678010	3220	score.tail	8463765	6672226	5	0	0	0	2	0	2	0	2	0	2	0	2	2	2	1	1	1	0	0	0	none	2	16	21.584	0
1208990431	558000	57678-01-0	6:2 Fluorotelomer phosphate monoester	DTXSID90558000	C57678010	3221	score.blood_pooling	8463952	6672413	5	0	0	0	2	0	2	0	2	0	2	0	2	2	2	1	1	1	0	0	0	none	2	16	21.584	0
1208990431	558000	57678-01-0	6:2 Fluorotelomer phosphate monoester	DTXSID90558000	C57678010	3222	score.any	8464139	6672600	5	0	0	0	2	0	2	0	2	0	2	0	2	2	2	1	1	1	0	0	0	none	2	16	21.584	0
1208990432	380798	330562-44-2	1H,1H,11H,11H-Perfluorotetraethylene glycol	DTXSID00380798	C330562442	3211	score.living	8462083	6670544	5	50	0	50	-1.52288	0	-1	50	-1.52288	0	-1	50	-1.52288	2	-1.52288	8	8	1	3	0	1	exp5	42	16	21.584	1	3.125	17.6777	50	32.0797	-6.67571	1.22031e-236	-6.20523	32.0797	50	8	31.2702	31.2715	23.1678	25.3491
1208990432	380798	330562-44-2	1H,1H,11H,11H-Perfluorotetraethylene glycol	DTXSID00380798	C330562442	3212	score.hatched	8462270	6670731	5	0	0	0	-1.52288	0	-1.52288	0	-1.52288	0	-1.52288	0	-1.52288	2	-1.52288	8	8	1	0	0	0	exp5	13	16	21.584	0	6.25e-08	0	1e-06	0.00385119	-49.9066	0	391.406	0.00385119	1e-06	8
1208990432	380798	330562-44-2	1H,1H,11H,11H-Perfluorotetraethylene glycol	DTXSID00380798	C330562442	3213	score.general	8462457	6670918	5	0	0	0	-1.52288	0	-1.52288	0	-1.52288	0	-1.52288	0	-1.52288	1.47712	-1.52288	7	7	1	0	0	0	exp5	13	16	21.584	0	6.25e-08	0	1e-06	0.0168226	-49.9393	0	342.709	0.0168226	1e-06	8
1208990432	380798	330562-44-2	1H,1H,11H,11H-Perfluorotetraethylene glycol	DTXSID00380798	C330562442	3214	score.swim_bladder	8462644	6671105	5	0	0	0	-1.52288	0	-1.52288	0	-1.52288	0	-1.52288	0	-1.52288	1.47712	-1.52288	7	7	1	0	0	0	exp5	13	16	21.584	0	6.25e-08	0	1e-06	0.0168226	-49.9393	0	342.709	0.0168226	1e-06	8
1208990432	380798	330562-44-2	1H,1H,11H,11H-Perfluorotetraethylene glycol	DTXSID00380798	C330562442	3215	score.craniofacial	8462831	6671292	5	0	0	0	-1.52288	0	-1.52288	0	-1.52288	0	-1.52288	0	-1.52288	1.47712	-1.52288	7	7	1	0	0	0	exp5	13	16	21.584	0	6.25e-08	0	1e-06	0.0168226	-49.9393	0	342.709	0.0168226	1e-06	8
1208990432	380798	330562-44-2	1H,1H,11H,11H-Perfluorotetraethylene glycol	DTXSID00380798	C330562442	3216	score.edema	8463018	6671479	5	0	0	0	-1.52288	0	-1.52288	0	-1.52288	0	-1.52288	0	-1.52288	1.47712	-1.52288	7	7	1	0	0	0	exp5	13	16	21.584	0	6.25e-08	0	1e-06	0.0168226	-49.9393	0	342.709	0.0168226	1e-06	8
1208990432	380798	330562-44-2	1H,1H,11H,11H-Perfluorotetraethylene glycol	DTXSID00380798	C330562442	3217	score.spine	8463205	6671666	5	0	0	0	-1.52288	0	-1.52288	0	-1.52288	0	-1.52288	0	-1.52288	1.47712	-1.52288	7	7	1	0	0	0	exp5	13	16	21.584	0	6.25e-08	0	1e-06	0.0168226	-49.9393	0	342.709	0.0168226	1e-06	8
1208990432	380798	330562-44-2	1H,1H,11H,11H-Perfluorotetraethylene glycol	DTXSID00380798	C330562442	3218	score.pigmentation	8463392	6671853	5	0	0	0	-1.52288	0	-1.52288	0	-1.52288	0	-1.52288	0	-1.52288	1.47712	-1.52288	7	7	1	0	0	0	exp5	13	16	21.584	0	6.25e-08	0	1e-06	0.0168226	-49.9393	0	342.709	0.0168226	1e-06	8
1208990432	380798	330562-44-2	1H,1H,11H,11H-Perfluorotetraethylene glycol	DTXSID00380798	C330562442	3219	score.position	8463579	6672040	5	0	0	0	-1.52288	0	-1.52288	0	-1.52288	0	-1.52288	0	-1.52288	1.47712	-1.52288	7	7	1	0	0	0	exp5	13	16	21.584	0	6.25e-08	0	1e-06	0.0168226	-49.9393	0	342.709	0.0168226	1e-06	8
1208990432	380798	330562-44-2	1H,1H,11H,11H-Perfluorotetraethylene glycol	DTXSID00380798	C330562442	3220	score.tail	8463766	6672227	5	0	0	0	-1.52288	0	-1.52288	0	-1.52288	0	-1.52288	0	-1.52288	1.47712	-1.52288	7	7	1	0	0	0	exp5	13	16	21.584	0	6.25e-08	0	1e-06	0.0168226	-49.9393	0	342.709	0.0168226	1e-06	8
1208990432	380798	330562-44-2	1H,1H,11H,11H-Perfluorotetraethylene glycol	DTXSID00380798	C330562442	3221	score.blood_pooling	8463953	6672414	5	0	0	0	-1.52288	0	-1.52288	0	-1.52288	0	-1.52288	0	-1.52288	1.47712	-1.52288	7	7	1	0	0	0	exp5	13	16	21.584	0	6.25e-08	0	1e-06	0.0168226	-49.9393	0	342.709	0.0168226	1e-06	8
1208990432	380798	330562-44-2	1H,1H,11H,11H-Perfluorotetraethylene glycol	DTXSID00380798	C330562442	3222	score.any	8464140	6672601	5	100	0	100	2	0	-1.52288	100	2	0	-1.52288	100	2	2	-1.52288	8	8	1	1	0	0	exp5	13	16	21.584	0	1.02701e-305	35.3553	-1.64321e-304	280.539	-705.178	0	2088.13	280.539	-1.64321e-304	6.03403
1208990433	61954	1765-48-6	11-H-Perfluoroundecanoic acid	DTXSID5061954	C1765486	3211	score.living	8462084	6670545	5	100	0	100	2	0	-1	100	2	0	-1	100	2	2	-1.52288	8	8	1	4	0	1	hill	42	16	21.584	1	6.2887	17.6789	100.619	17.4541	-1.39644	2.72769e-08	-22.0235	17.4541	100.619	2.90571	11.0915	11.2421	6.33599	8.19399
1208990433	61954	1765-48-6	11-H-Perfluoroundecanoic acid	DTXSID5061954	C1765486	3212	score.hatched	8462271	6670732	5	0	0	0	-1.52288	0	-1.52288	0	-1.52288	0	-1.52288	0	-1.52288	2	-1.52288	8	8	1	0	0	0	exp5	13	16	21.584	0	6.25e-08	0	1e-06	0.00385119	-49.9066	0	391.406	0.00385119	1e-06	8
1208990433	61954	1765-48-6	11-H-Perfluoroundecanoic acid	DTXSID5061954	C1765486	3213	score.general	8462458	6670919	5	100	0	100	1.47712	0	-1.52288	100	1.47712	0	-1.52288	100	1.47712	1.47712	-1.52288	7	7	1	1	0	1	gnls	42	16	21.584	1	6.27461	0.000121875	100.394	14.8812	-17.1526	2.16824e-135	69.9309	14.8812	100.394	7.89807	12.6306	12.6306	10.2502	11.2673
1208990433	61954	1765-48-6	11-H-Perfluoroundecanoic acid	DTXSID5061954	C1765486	3214	score.swim_bladder	8462645	6671106	5	100	0	100	1.47712	0	-1.52288	100	1.47712	0	-1.52288	100	1.47712	1.47712	-1.52288	7	7	1	1	0	0	hill	13	16	21.584	0	0	37.7964	-5.37936e-308	42.9716	-705.178	0	1383.93	42.9716	-5.37936e-308	7.67733
1208990433	61954	1765-48-6	11-H-Perfluoroundecanoic acid	DTXSID5061954	C1765486	3215	score.craniofacial	8462832	6671293	5	100	0	100	1.47712	0	-1.52288	100	1.47712	0	-1.52288	100	1.47712	1.47712	-1.52288	7	7	1	1	0	0	hill	13	16	21.584	0	0	37.7964	-5.37936e-308	42.9716	-705.178	0	1383.93	42.9716	-5.37936e-308	7.67733
1208990433	61954	1765-48-6	11-H-Perfluoroundecanoic acid	DTXSID5061954	C1765486	3216	score.edema	8463019	6671480	5	100	0	100	1.47712	0	-1.52288	100	1.47712	0	-1.52288	100	1.47712	1.47712	-1.52288	7	7	1	1	0	1	gnls	42	16	21.584	1	6.27461	0.000121875	100.394	14.8812	-17.1526	2.16824e-135	69.9309	14.8812	100.394	7.89807	12.6306	12.6306	10.2502	11.2673
1208990433	61954	1765-48-6	11-H-Perfluoroundecanoic acid	DTXSID5061954	C1765486	3217	score.spine	8463206	6671667	5	0	0	0	-1.52288	0	-1.52288	0	-1.52288	0	-1.52288	0	-1.52288	1.47712	-1.52288	7	7	1	0	0	0	exp5	13	16	21.584	0	6.25e-08	0	1e-06	0.0168226	-49.9393	0	342.709	0.0168226	1e-06	8
1208990433	61954	1765-48-6	11-H-Perfluoroundecanoic acid	DTXSID5061954	C1765486	3218	score.pigmentation	8463393	6671854	5	0	0	0	-1.52288	0	-1.52288	0	-1.52288	0	-1.52288	0	-1.52288	1.47712	-1.52288	7	7	1	0	0	0	exp5	13	16	21.584	0	6.25e-08	0	1e-06	0.0168226	-49.9393	0	342.709	0.0168226	1e-06	8
1208990433	61954	1765-48-6	11-H-Perfluoroundecanoic acid	DTXSID5061954	C1765486	3219	score.position	8463580	6672041	5	50	0	50	1.47712	0	-1.52288	50	1.47712	0	-1.52288	50	1.47712	1.47712	-1.52288	7	7	1	1	0	0	exp4	13	16	21.584	0	0	18.8982	0	87.5318	-705.871	0	1388.78	87.5318	0
1208990433	61954	1765-48-6	11-H-Perfluoroundecanoic acid	DTXSID5061954	C1765486	3220	score.tail	8463767	6672228	5	100	0	100	1.47712	0	-1.52288	100	1.47712	0	-1.52288	100	1.47712	1.47712	-1.52288	7	7	1	1	0	0	hill	13	16	21.584	0	0	37.7964	-5.37936e-308	42.9716	-705.178	0	1383.93	42.9716	-5.37936e-308	7.67733
1208990433	61954	1765-48-6	11-H-Perfluoroundecanoic acid	DTXSID5061954	C1765486	3221	score.blood_pooling	8463954	6672415	5	100	0	100	1.47712	0	-1.52288	100	1.47712	0	-1.52288	100	1.47712	1.47712	-1.52288	7	7	1	1	0	0	hill	13	16	21.584	0	0	37.7964	-5.37936e-308	42.9716	-705.178	0	1383.93	42.9716	-5.37936e-308	7.67733
1208990433	61954	1765-48-6	11-H-Perfluoroundecanoic acid	DTXSID5061954	C1765486	3222	score.any	8464141	6672602	5	100	0	100	1.47712	0	-1.52288	100	1.47712	0	-1.52288	100	1.47712	2	-1.52288	8	8	1	2	0	1	exp5	42	16	21.584	1	6.25	0.000401957	100	15.0428	-15.183	6.10787e-271	72.7748	15.0428	100	6.83384	12.9048	12.9048	10.2769	11.4185
1208990434	880026	2395-00-8	Potassium perfluorooctanoate	DTXSID00880026	C2395008	3211	score.living	8462085	6670546	5	16.6667	0	16.6667	2	0	-1.52288	16.6667	2	0	-1.52288	16.6667	2	2	-1.52288	8	8	1	1	0	0	exp4	13	16	21.584	0	0	5.89256	0	316.228	-706.969	0	2102.46	316.228	0
1208990434	880026	2395-00-8	Potassium perfluorooctanoate	DTXSID00880026	C2395008	3212	score.hatched	8462272	6670733	5	0	0	0	-1.52288	0	-1.52288	0	-1.52288	0	-1.52288	0	-1.52288	2	-1.52288	8	8	1	0	0	0	exp5	13	16	21.584	0	6.25e-08	0	1e-06	0.00385119	-49.9066	0	391.406	0.00385119	1e-06	8
1208990434	880026	2395-00-8	Potassium perfluorooctanoate	DTXSID00880026	C2395008	3213	score.general	8462459	6670920	5	9.09091	0	9.09091	2	0	-1.52288	9.09091	2	0	-1.52288	9.09091	2	2	-1.52288	8	8	1	0	0	0	exp4	13	16	21.584	0	0	3.21412	0	316.207	-707.575	0	2107.31	316.207	0
1208990434	880026	2395-00-8	Potassium perfluorooctanoate	DTXSID00880026	C2395008	3214	score.swim_bladder	8462646	6671107	5	9.09091	0	9.09091	2	0	-1.52288	9.09091	2	0	-1.52288	9.09091	2	2	-1.52288	8	8	1	0	0	0	exp4	13	16	21.584	0	0	3.21412	0	316.207	-707.575	0	2107.31	316.207	0
1208990434	880026	2395-00-8	Potassium perfluorooctanoate	DTXSID00880026	C2395008	3215	score.craniofacial	8462833	6671294	5	9.09091	0	9.09091	2	0	-1.52288	9.09091	2	0	-1.52288	9.09091	2	2	-1.52288	8	8	1	0	0	0	exp4	13	16	21.584	0	0	3.21412	0	316.207	-707.575	0	2107.31	316.207	0
1208990434	880026	2395-00-8	Potassium perfluorooctanoate	DTXSID00880026	C2395008	3216	score.edema	8463020	6671481	5	9.09091	0	9.09091	2	0	-1.52288	9.09091	2	0	-1.52288	9.09091	2	2	-1.52288	8	8	1	0	0	0	exp4	13	16	21.584	0	0	3.21412	0	316.207	-707.575	0	2107.31	316.207	0
1208990434	880026	2395-00-8	Potassium perfluorooctanoate	DTXSID00880026	C2395008	3217	score.spine	8463207	6671668	5	0	0	0	-1.52288	0	-1.52288	0	-1.52288	0	-1.52288	0	-1.52288	2	-1.52288	8	8	1	0	0	0	exp5	13	16	21.584	0	6.25e-08	0	1e-06	0.00385119	-49.9066	0	391.406	0.00385119	1e-06	8
1208990434	880026	2395-00-8	Potassium perfluorooctanoate	DTXSID00880026	C2395008	3218	score.pigmentation	8463394	6671855	5	0	0	0	-1.52288	0	-1.52288	0	-1.52288	0	-1.52288	0	-1.52288	2	-1.52288	8	8	1	0	0	0	exp5	13	16	21.584	0	6.25e-08	0	1e-06	0.00385119	-49.9066	0	391.406	0.00385119	1e-06	8
1208990434	880026	2395-00-8	Potassium perfluorooctanoate	DTXSID00880026	C2395008	3219	score.position	8463581	6672042	5	2.27273	0	2.27273	2	0	-1.52288	2.27273	2	0	-1.52288	2.27273	2	2	-1.52288	8	8	1	0	0	0	exp4	13	16	21.584	0	0	0.80353	0	316.227	-708.962	0	2118.4	316.227	0
1208990434	880026	2395-00-8	Potassium perfluorooctanoate	DTXSID00880026	C2395008	3220	score.tail	8463768	6672229	5	2.27273	0	2.27273	2	0	-1.52288	2.27273	2	0	-1.52288	2.27273	2	2	-1.52288	8	8	1	0	0	0	exp4	13	16	21.584	0	0	0.80353	0	316.227	-708.962	0	2118.4	316.227	0
1208990434	880026	2395-00-8	Potassium perfluorooctanoate	DTXSID00880026	C2395008	3221	score.blood_pooling	8463955	6672416	5	9.09091	0	9.09091	2	0	-1.52288	9.09091	2	0	-1.52288	9.09091	2	2	-1.52288	8	8	1	0	0	0	exp4	13	16	21.584	0	0	3.21412	0	316.207	-707.575	0	2107.31	316.207	0
1208990434	880026	2395-00-8	Potassium perfluorooctanoate	DTXSID00880026	C2395008	3222	score.any	8464142	6672603	5	16.6667	0	16.6667	2	0	-1.52288	16.6667	2	0	-1.52288	16.6667	2	2	-1.52288	8	8	1	1	0	0	exp4	13	16	21.584	0	0	5.89256	0	316.228	-706.969	0	2102.46	316.228	0
1208990435	62101	1996-88-9	2-(Perfluorooctyl)ethyl methacrylate	DTXSID8062101	C1996889	3211	score.living	8462086	6670547	5	0	0	0	2	0	2	0	2	0	2	0	2	2	2	1	1	1	0	0	0	none	2	16	21.584	0
1208990435	62101	1996-88-9	2-(Perfluorooctyl)ethyl methacrylate	DTXSID8062101	C1996889	3212	score.hatched	8462273	6670734	5	0	0	0	2	0	2	0	2	0	2	0	2	2	2	1	1	1	0	0	0	none	2	16	21.584	0
1208990435	62101	1996-88-9	2-(Perfluorooctyl)ethyl methacrylate	DTXSID8062101	C1996889	3213	score.general	8462460	6670921	5	0	0	0	2	0	2	0	2	0	2	0	2	2	2	1	1	1	0	0	0	none	2	16	21.584	0
1208990435	62101	1996-88-9	2-(Perfluorooctyl)ethyl methacrylate	DTXSID8062101	C1996889	3214	score.swim_bladder	8462647	6671108	5	0	0	0	2	0	2	0	2	0	2	0	2	2	2	1	1	1	0	0	0	none	2	16	21.584	0
1208990435	62101	1996-88-9	2-(Perfluorooctyl)ethyl methacrylate	DTXSID8062101	C1996889	3215	score.craniofacial	8462834	6671295	5	0	0	0	2	0	2	0	2	0	2	0	2	2	2	1	1	1	0	0	0	none	2	16	21.584	0
1208990435	62101	1996-88-9	2-(Perfluorooctyl)ethyl methacrylate	DTXSID8062101	C1996889	3216	score.edema	8463021	6671482	5	0	0	0	2	0	2	0	2	0	2	0	2	2	2	1	1	1	0	0	0	none	2	16	21.584	0
1208990435	62101	1996-88-9	2-(Perfluorooctyl)ethyl methacrylate	DTXSID8062101	C1996889	3217	score.spine	8463208	6671669	5	0	0	0	2	0	2	0	2	0	2	0	2	2	2	1	1	1	0	0	0	none	2	16	21.584	0
1208990435	62101	1996-88-9	2-(Perfluorooctyl)ethyl methacrylate	DTXSID8062101	C1996889	3218	score.pigmentation	8463395	6671856	5	0	0	0	2	0	2	0	2	0	2	0	2	2	2	1	1	1	0	0	0	none	2	16	21.584	0
1208990435	62101	1996-88-9	2-(Perfluorooctyl)ethyl methacrylate	DTXSID8062101	C1996889	3219	score.position	8463582	6672043	5	0	0	0	2	0	2	0	2	0	2	0	2	2	2	1	1	1	0	0	0	none	2	16	21.584	0
1208990435	62101	1996-88-9	2-(Perfluorooctyl)ethyl methacrylate	DTXSID8062101	C1996889	3220	score.tail	8463769	6672230	5	0	0	0	2	0	2	0	2	0	2	0	2	2	2	1	1	1	0	0	0	none	2	16	21.584	0
1208990435	62101	1996-88-9	2-(Perfluorooctyl)ethyl methacrylate	DTXSID8062101	C1996889	3221	score.blood_pooling	8463956	6672417	5	0	0	0	2	0	2	0	2	0	2	0	2	2	2	1	1	1	0	0	0	none	2	16	21.584	0
1208990435	62101	1996-88-9	2-(Perfluorooctyl)ethyl methacrylate	DTXSID8062101	C1996889	3222	score.any	8464143	6672604	5	0	0	0	2	0	2	0	2	0	2	0	2	2	2	1	1	1	0	0	0	none	2	16	21.584	0
1208990436	60986	678-95-5	1H,1H,5H,5H-Perfluoro-1,5-pentanediol diacrylate	DTXSID5060986	C678955	3211	score.living	8462087	6670548	5	100	0	100	1.47712	0	-1	100	1.47712	0	-1	100	1.47712	2	-1.52288	8	8	1	4	0	1	exp5	42	16	21.584	1	6.25	17.6777	100	10	-6.28903	3.45253e-15	-7.36466	10	100	8	8.77254	8.7727	7.22195	7.9019
1208990436	60986	678-95-5	1H,1H,5H,5H-Perfluoro-1,5-pentanediol diacrylate	DTXSID5060986	C678955	3212	score.hatched	8462274	6670735	5	0	0	0	-1.52288	0	-1.52288	0	-1.52288	0	-1.52288	0	-1.52288	2	-1.52288	8	8	1	0	0	0	exp5	13	16	21.584	0	6.25e-08	0	1e-06	0.00385119	-49.9066	0	391.406	0.00385119	1e-06	8
1208990436	60986	678-95-5	1H,1H,5H,5H-Perfluoro-1,5-pentanediol diacrylate	DTXSID5060986	C678955	3213	score.general	8462461	6670922	5	33.3333	0	33.3333	1	0	-1.52288	33.3333	1	0	-1.52288	33.3333	1	1	-1.52288	6	6	1	1	0	0	exp4	13	16	21.584	0	0	13.6083	0	31.4222	-706.276	1.01231e-273	686.324	31.4222	0
1208990436	60986	678-95-5	1H,1H,5H,5H-Perfluoro-1,5-pentanediol diacrylate	DTXSID5060986	C678955	3214	score.swim_bladder	8462648	6671109	5	16.6667	0	16.6667	1	0	-1.52288	16.6667	1	0	-1.52288	16.6667	1	1	-1.52288	6	6	1	1	0	0	exp4	13	16	21.584	0	0	6.80414	0	31.622	-706.969	5.06156e-274	690.483	31.622	0
1208990436	60986	678-95-5	1H,1H,5H,5H-Perfluoro-1,5-pentanediol diacrylate	DTXSID5060986	C678955	3215	score.craniofacial	8462835	6671296	5	33.3333	0	33.3333	1	0	-1.52288	33.3333	1	0	-1.52288	33.3333	1	1	-1.52288	6	6	1	1	0	0	exp4	13	16	21.584	0	0	13.6083	0	31.4222	-706.276	1.01231e-273	686.324	31.4222	0
1208990436	60986	678-95-5	1H,1H,5H,5H-Perfluoro-1,5-pentanediol diacrylate	DTXSID5060986	C678955	3216	score.edema	8463022	6671483	5	33.3333	0	33.3333	1	0	-1.52288	33.3333	1	0	-1.52288	33.3333	1	1	-1.52288	6	6	1	1	0	0	exp4	13	16	21.584	0	0	13.6083	0	31.4222	-706.276	1.01231e-273	686.324	31.4222	0
1208990436	60986	678-95-5	1H,1H,5H,5H-Perfluoro-1,5-pentanediol diacrylate	DTXSID5060986	C678955	3217	score.spine	8463209	6671670	5	8.33333	0	8.33333	1	0	-1.52288	8.33333	1	0	-1.52288	8.33333	1	1	-1.52288	6	6	1	0	0	0	exp4	13	16	21.584	0	0	3.40207	0	31.6228	-707.662	2.53078e-274	694.642	31.6228	0
1208990436	60986	678-95-5	1H,1H,5H,5H-Perfluoro-1,5-pentanediol diacrylate	DTXSID5060986	C678955	3218	score.pigmentation	8463396	6671857	5	0	0	0	-1.52288	0	-1.52288	0	-1.52288	0	-1.52288	0	-1.52288	1	-1.52288	6	6	1	0	0	0	exp5	13	16	21.584	0	6.25e-08	1.02654e-21	1e-06	0.0184752	-45.34	0	266.146	0.0184752	1e-06	8
1208990436	60986	678-95-5	1H,1H,5H,5H-Perfluoro-1,5-pentanediol diacrylate	DTXSID5060986	C678955	3219	score.position	8463583	6672044	5	0	0	0	-1.52288	0	-1.52288	0	-1.52288	0	-1.52288	0	-1.52288	1	-1.52288	6	6	1	0	0	0	exp5	13	16	21.584	0	6.25e-08	1.02654e-21	1e-06	0.0184752	-45.34	0	266.146	0.0184752	1e-06	8
1208990436	60986	678-95-5	1H,1H,5H,5H-Perfluoro-1,5-pentanediol diacrylate	DTXSID5060986	C678955	3220	score.tail	8463770	6672231	5	25	0	25	1	0	-1.52288	25	1	0	-1.52288	25	1	1	-1.52288	6	6	1	1	0	0	exp4	13	16	21.584	0	0	10.2062	0	10.9261	-706.564	7.59233e-274	688.05	10.9261	0
1208990436	60986	678-95-5	1H,1H,5H,5H-Perfluoro-1,5-pentanediol diacrylate	DTXSID5060986	C678955	3221	score.blood_pooling	8463957	6672418	5	0	0	0	-1.52288	0	-1.52288	0	-1.52288	0	-1.52288	0	-1.52288	1	-1.52288	6	6	1	0	0	0	exp5	13	16	21.584	0	6.25e-08	1.02654e-21	1e-06	0.0184752	-45.34	0	266.146	0.0184752	1e-06	8
1208990436	60986	678-95-5	1H,1H,5H,5H-Perfluoro-1,5-pentanediol diacrylate	DTXSID5060986	C678955	3222	score.any	8464144	6672605	5	100	0	100	1.47712	0	-1.52288	100	1.47712	0	-1.52288	100	1.47712	2	-1.52288	8	8	1	3	0	1	gnls	42	16	21.584	1	6.25033	0.00567232	100.007	8.94969	-13.8105	1.09255e-268	55.422	8.94965	100.005	7.99402	7.61582	7.61582	6.19217	6.79888
1208990437	880144	663-35-4	Ethyl pentafluoropropionyl acetate	DTXSID20880144	C663354	3211	score.living	8462088	6670549	5	0	0	0	2	0	2	0	2	0	2	0	2	2	2	1	1	1	0	0	0	none	2	16	21.584	0
1208990437	880144	663-35-4	Ethyl pentafluoropropionyl acetate	DTXSID20880144	C663354	3212	score.hatched	8462275	6670736	5	0	0	0	2	0	2	0	2	0	2	0	2	2	2	1	1	1	0	0	0	none	2	16	21.584	0
1208990437	880144	663-35-4	Ethyl pentafluoropropionyl acetate	DTXSID20880144	C663354	3213	score.general	8462462	6670923	5	0	0	0	2	0	2	0	2	0	2	0	2	2	2	1	1	1	0	0	0	none	2	16	21.584	0
1208990437	880144	663-35-4	Ethyl pentafluoropropionyl acetate	DTXSID20880144	C663354	3214	score.swim_bladder	8462649	6671110	5	0	0	0	2	0	2	0	2	0	2	0	2	2	2	1	1	1	0	0	0	none	2	16	21.584	0
1208990437	880144	663-35-4	Ethyl pentafluoropropionyl acetate	DTXSID20880144	C663354	3215	score.craniofacial	8462836	6671297	5	0	0	0	2	0	2	0	2	0	2	0	2	2	2	1	1	1	0	0	0	none	2	16	21.584	0
1208990437	880144	663-35-4	Ethyl pentafluoropropionyl acetate	DTXSID20880144	C663354	3216	score.edema	8463023	6671484	5	0	0	0	2	0	2	0	2	0	2	0	2	2	2	1	1	1	0	0	0	none	2	16	21.584	0
1208990437	880144	663-35-4	Ethyl pentafluoropropionyl acetate	DTXSID20880144	C663354	3217	score.spine	8463210	6671671	5	0	0	0	2	0	2	0	2	0	2	0	2	2	2	1	1	1	0	0	0	none	2	16	21.584	0
1208990437	880144	663-35-4	Ethyl pentafluoropropionyl acetate	DTXSID20880144	C663354	3218	score.pigmentation	8463397	6671858	5	0	0	0	2	0	2	0	2	0	2	0	2	2	2	1	1	1	0	0	0	none	2	16	21.584	0
1208990437	880144	663-35-4	Ethyl pentafluoropropionyl acetate	DTXSID20880144	C663354	3219	score.position	8463584	6672045	5	0	0	0	2	0	2	0	2	0	2	0	2	2	2	1	1	1	0	0	0	none	2	16	21.584	0
1208990437	880144	663-35-4	Ethyl pentafluoropropionyl acetate	DTXSID20880144	C663354	3220	score.tail	8463771	6672232	5	0	0	0	2	0	2	0	2	0	2	0	2	2	2	1	1	1	0	0	0	none	2	16	21.584	0
1208990437	880144	663-35-4	Ethyl pentafluoropropionyl acetate	DTXSID20880144	C663354	3221	score.blood_pooling	8463958	6672419	5	0	0	0	2	0	2	0	2	0	2	0	2	2	2	1	1	1	0	0	0	none	2	16	21.584	0
1208990437	880144	663-35-4	Ethyl pentafluoropropionyl acetate	DTXSID20880144	C663354	3222	score.any	8464145	6672606	5	0	0	0	2	0	2	0	2	0	2	0	2	2	2	1	1	1	0	0	0	none	2	16	21.584	0
1208990438	223797	73609-36-6	Dichloromethyl((perfluorohexyl)ethyl)silane	DTXSID00223797	C73609366	3211	score.living	8462089	6670550	5	16.6667	16.6667	16.6667	1.60206	16.6667	1.60206	16.6667	1.60206	16.6667	1.60206	16.6667	1.60206	1.60206	1.60206	1	1	1	1	0	0	none	2	16	21.584	0
1208990438	223797	73609-36-6	Dichloromethyl((perfluorohexyl)ethyl)silane	DTXSID00223797	C73609366	3212	score.hatched	8462276	6670737	5	0	0	0	1.60206	0	1.60206	0	1.60206	0	1.60206	0	1.60206	1.60206	1.60206	1	1	1	0	0	0	none	2	16	21.584	0
1208990438	223797	73609-36-6	Dichloromethyl((perfluorohexyl)ethyl)silane	DTXSID00223797	C73609366	3213	score.general	8462463	6670924	5	0	0	0	1.60206	0	1.60206	0	1.60206	0	1.60206	0	1.60206	1.60206	1.60206	1	1	1	0	0	0	none	2	16	21.584	0
1208990438	223797	73609-36-6	Dichloromethyl((perfluorohexyl)ethyl)silane	DTXSID00223797	C73609366	3214	score.swim_bladder	8462650	6671111	5	0	0	0	1.60206	0	1.60206	0	1.60206	0	1.60206	0	1.60206	1.60206	1.60206	1	1	1	0	0	0	none	2	16	21.584	0
1208990438	223797	73609-36-6	Dichloromethyl((perfluorohexyl)ethyl)silane	DTXSID00223797	C73609366	3215	score.craniofacial	8462837	6671298	5	0	0	0	1.60206	0	1.60206	0	1.60206	0	1.60206	0	1.60206	1.60206	1.60206	1	1	1	0	0	0	none	2	16	21.584	0
1208990438	223797	73609-36-6	Dichloromethyl((perfluorohexyl)ethyl)silane	DTXSID00223797	C73609366	3216	score.edema	8463024	6671485	5	0	0	0	1.60206	0	1.60206	0	1.60206	0	1.60206	0	1.60206	1.60206	1.60206	1	1	1	0	0	0	none	2	16	21.584	0
1208990438	223797	73609-36-6	Dichloromethyl((perfluorohexyl)ethyl)silane	DTXSID00223797	C73609366	3217	score.spine	8463211	6671672	5	0	0	0	1.60206	0	1.60206	0	1.60206	0	1.60206	0	1.60206	1.60206	1.60206	1	1	1	0	0	0	none	2	16	21.584	0
1208990438	223797	73609-36-6	Dichloromethyl((perfluorohexyl)ethyl)silane	DTXSID00223797	C73609366	3218	score.pigmentation	8463398	6671859	5	0	0	0	1.60206	0	1.60206	0	1.60206	0	1.60206	0	1.60206	1.60206	1.60206	1	1	1	0	0	0	none	2	16	21.584	0
1208990438	223797	73609-36-6	Dichloromethyl((perfluorohexyl)ethyl)silane	DTXSID00223797	C73609366	3219	score.position	8463585	6672046	5	0	0	0	1.60206	0	1.60206	0	1.60206	0	1.60206	0	1.60206	1.60206	1.60206	1	1	1	0	0	0	none	2	16	21.584	0
1208990438	223797	73609-36-6	Dichloromethyl((perfluorohexyl)ethyl)silane	DTXSID00223797	C73609366	3220	score.tail	8463772	6672233	5	0	0	0	1.60206	0	1.60206	0	1.60206	0	1.60206	0	1.60206	1.60206	1.60206	1	1	1	0	0	0	none	2	16	21.584	0
1208990438	223797	73609-36-6	Dichloromethyl((perfluorohexyl)ethyl)silane	DTXSID00223797	C73609366	3221	score.blood_pooling	8463959	6672420	5	0	0	0	1.60206	0	1.60206	0	1.60206	0	1.60206	0	1.60206	1.60206	1.60206	1	1	1	0	0	0	none	2	16	21.584	0
1208990438	223797	73609-36-6	Dichloromethyl((perfluorohexyl)ethyl)silane	DTXSID00223797	C73609366	3222	score.any	8464146	6672607	5	16.6667	16.6667	16.6667	1.60206	16.6667	1.60206	16.6667	1.60206	16.6667	1.60206	16.6667	1.60206	1.60206	1.60206	1	1	1	1	0	0	none	2	16	21.584	0
1208990439	224331	7383-71-3	2,2,3,3-Tetrafluoropropyl acrylate	DTXSID10224331	C7383713	3211	score.living	8462090	6670551	5	100	0	100	1.47712	0	-1	100	1.47712	0	-1	100	1.47712	2	-1.52288	8	8	1	3	0	0.999199	exp5	42	16	21.584	0.999199	4.6874	21.6507	74.9984	20.728	2.67487	8.01558e-228	-35.467	20.728	74.9984	7.99974	9.80494	24.8184	14.9695	16.3789
1208990439	224331	7383-71-3	2,2,3,3-Tetrafluoropropyl acrylate	DTXSID10224331	C7383713	3212	score.hatched	8462277	6670738	5	0	0	0	-1.52288	0	-1.52288	0	-1.52288	0	-1.52288	0	-1.52288	2	-1.52288	8	8	1	0	0	0	exp5	13	16	21.584	0	6.25e-08	0	1e-06	0.00385119	-49.9066	0	391.406	0.00385119	1e-06	8
1208990439	224331	7383-71-3	2,2,3,3-Tetrafluoropropyl acrylate	DTXSID10224331	C7383713	3213	score.general	8462464	6670925	5	45.8333	0	45.8333	1	0	-1.52288	45.8333	1	0	-1.52288	45.8333	1	1	-1.52288	6	6	1	1	0	1	exp5	42	16	21.584	1	2.89643	1.70104	46.3429	7.91285	-4.30638	2.26948e-132	-5.8236	7.91285	46.3429	8	7.80416	7.82357	5.71462	6.25266
1208990439	224331	7383-71-3	2,2,3,3-Tetrafluoropropyl acrylate	DTXSID10224331	C7383713	3214	score.swim_bladder	8462651	6671112	5	33.3333	0	33.3333	1	0	-1.52288	33.3333	1	0	-1.52288	33.3333	1	1	-1.52288	6	6	1	1	0	0	exp4	13	16	21.584	0	0	13.6083	0	31.4222	-706.276	1.01231e-273	686.324	31.4222	0
1208990439	224331	7383-71-3	2,2,3,3-Tetrafluoropropyl acrylate	DTXSID10224331	C7383713	3215	score.craniofacial	8462838	6671299	5	33.3333	0	33.3333	1	0	-1.52288	33.3333	1	0	-1.52288	33.3333	1	1	-1.52288	6	6	1	1	0	0	exp4	13	16	21.584	0	0	13.6083	0	31.4222	-706.276	1.01231e-273	686.324	31.4222	0
1208990439	224331	7383-71-3	2,2,3,3-Tetrafluoropropyl acrylate	DTXSID10224331	C7383713	3216	score.edema	8463025	6671486	5	41.6667	0	41.6667	1	0	-1.52288	41.6667	1	0	-1.52288	41.6667	1	1	-1.52288	6	6	1	1	0	1	exp5	42	16	21.584	1	3.12353	1.70104	49.9765	8.87916	-5.13578	1.5674e-132	-4.97692	8.87916	49.9765	8	8.65526	8.6567	6.41248	7.01623
1208990439	224331	7383-71-3	2,2,3,3-Tetrafluoropropyl acrylate	DTXSID10224331	C7383713	3217	score.spine	8463212	6671673	5	0	0	0	-1.52288	0	-1.52288	0	-1.52288	0	-1.52288	0	-1.52288	1	-1.52288	6	6	1	0	0	0	exp5	13	16	21.584	0	6.25e-08	1.02654e-21	1e-06	0.0184752	-45.34	0	266.146	0.0184752	1e-06	8
1208990439	224331	7383-71-3	2,2,3,3-Tetrafluoropropyl acrylate	DTXSID10224331	C7383713	3218	score.pigmentation	8463399	6671860	5	0	0	0	-1.52288	0	-1.52288	0	-1.52288	0	-1.52288	0	-1.52288	1	-1.52288	6	6	1	0	0	0	exp5	13	16	21.584	0	6.25e-08	1.02654e-21	1e-06	0.0184752	-45.34	0	266.146	0.0184752	1e-06	8
1208990439	224331	7383-71-3	2,2,3,3-Tetrafluoropropyl acrylate	DTXSID10224331	C7383713	3219	score.position	8463586	6672047	5	0	0	0	-1.52288	0	-1.52288	0	-1.52288	0	-1.52288	0	-1.52288	1	-1.52288	6	6	1	0	0	0	exp5	13	16	21.584	0	6.25e-08	1.02654e-21	1e-06	0.0184752	-45.34	0	266.146	0.0184752	1e-06	8
1208990439	224331	7383-71-3	2,2,3,3-Tetrafluoropropyl acrylate	DTXSID10224331	C7383713	3220	score.tail	8463773	6672234	5	4.16667	0	4.16667	1	0	-1.52288	4.16667	1	0	-1.52288	4.16667	1	1	-1.52288	6	6	1	0	0	0	exp4	13	16	21.584	0	0	1.70103	0	31.6228	-708.356	1.26539e-274	698.801	31.6228	0
1208990439	224331	7383-71-3	2,2,3,3-Tetrafluoropropyl acrylate	DTXSID10224331	C7383713	3221	score.blood_pooling	8463960	6672421	5	0	0	0	-1.52288	0	-1.52288	0	-1.52288	0	-1.52288	0	-1.52288	1	-1.52288	6	6	1	0	0	0	exp5	13	16	21.584	0	6.25e-08	1.02654e-21	1e-06	0.0184752	-45.34	0	266.146	0.0184752	1e-06	8
1208990439	224331	7383-71-3	2,2,3,3-Tetrafluoropropyl acrylate	DTXSID10224331	C7383713	3222	score.any	8464147	6672608	5	100	0	100	1.47712	0	-1.52288	100	1.47712	0	-1.52288	100	1.47712	2	-1.52288	8	8	1	3	0	1	exp5	42	16	21.584	1	6.25	1.47314	100	9.85327	-6.17079	1.60131e-20	4.70512	9.85327	100	8	8.64381	8.64399	7.11598	7.78595
1208990440	379254	1765-92-0	1H,1H-Heptafluorobutyl epoxide	DTXSID10379254	C1765920	3211	score.living	8462091	6670552	5	0	0	0	-1.52288	0	-1.52288	0	-1.52288	0	-1.52288	0	-1.52288	2	-1.52288	8	8	1	0	0	0	exp5	13	16	21.584	0	6.25e-08	0	1e-06	0.00385119	-49.9066	0	391.406	0.00385119	1e-06	8
1208990440	379254	1765-92-0	1H,1H-Heptafluorobutyl epoxide	DTXSID10379254	C1765920	3212	score.hatched	8462278	6670739	5	0	0	0	-1.52288	0	-1.52288	0	-1.52288	0	-1.52288	0	-1.52288	2	-1.52288	8	8	1	0	0	0	exp5	13	16	21.584	0	6.25e-08	0	1e-06	0.00385119	-49.9066	0	391.406	0.00385119	1e-06	8
1208990440	379254	1765-92-0	1H,1H-Heptafluorobutyl epoxide	DTXSID10379254	C1765920	3213	score.general	8462465	6670926	5	9.09091	0	9.09091	2	0	-1	9.09091	2	0	-1	9.09091	2	2	-1.52288	8	8	1	0	0	0	exp5	13	16	21.584	0	0.571362	2.94628	9.14179	77.7493	-6.66677	1.14628e-72	2.73118	77.7493	9.14179	8
1208990440	379254	1765-92-0	1H,1H-Heptafluorobutyl epoxide	DTXSID10379254	C1765920	3214	score.swim_bladder	8462652	6671113	5	9.09091	0	9.09091	2	0	-1.52288	9.09091	2	0	-1.52288	9.09091	2	2	-1.52288	8	8	1	0	0	0	exp4	13	16	21.584	0	0	3.21412	0	316.207	-707.575	0	2107.31	316.207	0
1208990440	379254	1765-92-0	1H,1H-Heptafluorobutyl epoxide	DTXSID10379254	C1765920	3215	score.craniofacial	8462839	6671300	5	9.09091	0	9.09091	2	0	-1.52288	9.09091	2	0	-1.52288	9.09091	2	2	-1.52288	8	8	1	0	0	0	exp4	13	16	21.584	0	0	3.21412	0	316.207	-707.575	0	2107.31	316.207	0
1208990440	379254	1765-92-0	1H,1H-Heptafluorobutyl epoxide	DTXSID10379254	C1765920	3216	score.edema	8463026	6671487	5	9.09091	0	9.09091	2	0	-1	9.09091	2	0	-1	9.09091	2	2	-1.52288	8	8	1	0	0	0	exp5	13	16	21.584	0	0.571362	2.94628	9.14179	77.7493	-6.66677	1.14628e-72	2.73118	77.7493	9.14179	8
1208990440	379254	1765-92-0	1H,1H-Heptafluorobutyl epoxide	DTXSID10379254	C1765920	3217	score.spine	8463213	6671674	5	0	0	0	-1.52288	0	-1.52288	0	-1.52288	0	-1.52288	0	-1.52288	2	-1.52288	8	8	1	0	0	0	exp5	13	16	21.584	0	6.25e-08	0	1e-06	0.00385119	-49.9066	0	391.406	0.00385119	1e-06	8
1208990440	379254	1765-92-0	1H,1H-Heptafluorobutyl epoxide	DTXSID10379254	C1765920	3218	score.pigmentation	8463400	6671861	5	0	0	0	-1.52288	0	-1.52288	0	-1.52288	0	-1.52288	0	-1.52288	2	-1.52288	8	8	1	0	0	0	exp5	13	16	21.584	0	6.25e-08	0	1e-06	0.00385119	-49.9066	0	391.406	0.00385119	1e-06	8
1208990440	379254	1765-92-0	1H,1H-Heptafluorobutyl epoxide	DTXSID10379254	C1765920	3219	score.position	8463587	6672048	5	0	0	0	-1.52288	0	-1.52288	0	-1.52288	0	-1.52288	0	-1.52288	2	-1.52288	8	8	1	0	0	0	exp5	13	16	21.584	0	6.25e-08	0	1e-06	0.00385119	-49.9066	0	391.406	0.00385119	1e-06	8
1208990440	379254	1765-92-0	1H,1H-Heptafluorobutyl epoxide	DTXSID10379254	C1765920	3220	score.tail	8463774	6672235	5	9.09091	0	9.09091	2	0	-1.52288	9.09091	2	0	-1.52288	9.09091	2	2	-1.52288	8	8	1	0	0	0	exp4	13	16	21.584	0	0	3.21412	0	316.207	-707.575	0	2107.31	316.207	0
1208990440	379254	1765-92-0	1H,1H-Heptafluorobutyl epoxide	DTXSID10379254	C1765920	3221	score.blood_pooling	8463961	6672422	5	9.09091	0	9.09091	2	0	-1.52288	9.09091	2	0	-1.52288	9.09091	2	2	-1.52288	8	8	1	0	0	0	exp4	13	16	21.584	0	0	3.21412	0	316.207	-707.575	0	2107.31	316.207	0
1208990440	379254	1765-92-0	1H,1H-Heptafluorobutyl epoxide	DTXSID10379254	C1765920	3222	score.any	8464148	6672609	5	9.09091	0	9.09091	2	0	-1	9.09091	2	0	-1	9.09091	2	2	-1.52288	8	8	1	0	0	0	exp5	13	16	21.584	0	0.571362	2.94628	9.14179	77.7493	-6.66677	1.14628e-72	2.73118	77.7493	9.14179	8
1208990441	59928	377-38-8	Perfluorobutanedioic acid	DTXSID8059928	C377388	3211	score.living	8462092	6670553	5	16.6667	0	16.6667	1	0	-1.52288	16.6667	1	0	-1.52288	16.6667	1	2	-1.52288	8	8	1	1	0	0	exp4	13	16	21.584	0	0	5.89256	0	316.226	-706.969	0	2102.46	316.226	0
1208990441	59928	377-38-8	Perfluorobutanedioic acid	DTXSID8059928	C377388	3212	score.hatched	8462279	6670740	5	0	0	0	-1.52288	0	-1.52288	0	-1.52288	0	-1.52288	0	-1.52288	2	-1.52288	8	8	1	0	0	0	exp5	13	16	21.584	0	6.25e-08	0	1e-06	0.00385119	-49.9066	0	391.406	0.00385119	1e-06	8
1208990441	59928	377-38-8	Perfluorobutanedioic acid	DTXSID8059928	C377388	3213	score.general	8462466	6670927	5	8.33333	0	8.33333	-0.522879	0	-1.52288	8.33333	-0.522879	0	-1.52288	8.33333	-0.522879	2	-1.52288	8	8	1	0	0	0	exp5	13	16	21.584	0	0.260471	2.94628	4.16753	22.1702	-6.0756	1.54677e-227	1.14924	22.1702	4.16753	8
1208990441	59928	377-38-8	Perfluorobutanedioic acid	DTXSID8059928	C377388	3214	score.swim_bladder	8462653	6671114	5	0	0	0	-1.52288	0	-1.52288	0	-1.52288	0	-1.52288	0	-1.52288	2	-1.52288	8	8	1	0	0	0	exp5	13	16	21.584	0	6.25e-08	0	1e-06	0.00385119	-49.9066	0	391.406	0.00385119	1e-06	8
1208990441	59928	377-38-8	Perfluorobutanedioic acid	DTXSID8059928	C377388	3215	score.craniofacial	8462840	6671301	5	0	0	0	-1.52288	0	-1.52288	0	-1.52288	0	-1.52288	0	-1.52288	2	-1.52288	8	8	1	0	0	0	exp5	13	16	21.584	0	6.25e-08	0	1e-06	0.00385119	-49.9066	0	391.406	0.00385119	1e-06	8
1208990441	59928	377-38-8	Perfluorobutanedioic acid	DTXSID8059928	C377388	3216	score.edema	8463027	6671488	5	8.33333	0	8.33333	-0.522879	0	-1.52288	8.33333	-0.522879	0	-1.52288	8.33333	-0.522879	2	-1.52288	8	8	1	0	0	0	exp5	13	16	21.584	0	0.260471	2.94628	4.16753	22.1702	-6.0756	1.54677e-227	1.14924	22.1702	4.16753	8
1208990441	59928	377-38-8	Perfluorobutanedioic acid	DTXSID8059928	C377388	3217	score.spine	8463214	6671675	5	0	0	0	-1.52288	0	-1.52288	0	-1.52288	0	-1.52288	0	-1.52288	2	-1.52288	8	8	1	0	0	0	exp5	13	16	21.584	0	6.25e-08	0	1e-06	0.00385119	-49.9066	0	391.406	0.00385119	1e-06	8
1208990441	59928	377-38-8	Perfluorobutanedioic acid	DTXSID8059928	C377388	3218	score.pigmentation	8463401	6671862	5	0	0	0	-1.52288	0	-1.52288	0	-1.52288	0	-1.52288	0	-1.52288	2	-1.52288	8	8	1	0	0	0	exp5	13	16	21.584	0	6.25e-08	0	1e-06	0.00385119	-49.9066	0	391.406	0.00385119	1e-06	8
1208990441	59928	377-38-8	Perfluorobutanedioic acid	DTXSID8059928	C377388	3219	score.position	8463588	6672049	5	4.16667	0	4.16667	-0.522879	0	-1.52288	4.16667	-0.522879	0	-1.52288	4.16667	-0.522879	2	-1.52288	8	8	1	0	0	0	hill	13	16	21.584	0	0.30655	1.47314	4.9048	103.864	-9.24074	8.06398e-73	13.9151	103.864	4.9048	8
1208990441	59928	377-38-8	Perfluorobutanedioic acid	DTXSID8059928	C377388	3220	score.tail	8463775	6672236	5	0	0	0	-1.52288	0	-1.52288	0	-1.52288	0	-1.52288	0	-1.52288	2	-1.52288	8	8	1	0	0	0	exp5	13	16	21.584	0	6.25e-08	0	1e-06	0.00385119	-49.9066	0	391.406	0.00385119	1e-06	8
1208990441	59928	377-38-8	Perfluorobutanedioic acid	DTXSID8059928	C377388	3221	score.blood_pooling	8463962	6672423	5	8.33333	0	8.33333	2	0	-1.52288	8.33333	2	0	-1.52288	8.33333	2	2	-1.52288	8	8	1	0	0	0	exp4	13	16	21.584	0	0	2.94628	0	316.227	-707.662	0	2108.01	316.227	0
1208990441	59928	377-38-8	Perfluorobutanedioic acid	DTXSID8059928	C377388	3222	score.any	8464149	6672610	5	16.6667	0	16.6667	1	0	-1.52288	16.6667	1	0	-1.52288	16.6667	1	2	-1.52288	8	8	1	1	0	0.00177245	exp4	13	16	21.584	0	0.459424	4.91426	7.35078	3.54126	1.28354	0.24023	-23.914	3.54126	7.35078				0.262055	0.538282
1208990442	880156	2043-52-9	1-Iodo-1H,1H,2H,2H-perfluorononane	DTXSID90880156	C2043529	3211	score.living	8462093	6670554	5	16.6667	16.6667	16.6667	1.60206	16.6667	1.60206	16.6667	1.60206	16.6667	1.60206	16.6667	1.60206	1.60206	1.60206	1	1	1	1	0	0	none	2	16	21.584	0
1208990442	880156	2043-52-9	1-Iodo-1H,1H,2H,2H-perfluorononane	DTXSID90880156	C2043529	3212	score.hatched	8462280	6670741	5	0	0	0	1.60206	0	1.60206	0	1.60206	0	1.60206	0	1.60206	1.60206	1.60206	1	1	1	0	0	0	none	2	16	21.584	0
1208990442	880156	2043-52-9	1-Iodo-1H,1H,2H,2H-perfluorononane	DTXSID90880156	C2043529	3213	score.general	8462467	6670928	5	0	0	0	1.60206	0	1.60206	0	1.60206	0	1.60206	0	1.60206	1.60206	1.60206	1	1	1	0	0	0	none	2	16	21.584	0
1208990442	880156	2043-52-9	1-Iodo-1H,1H,2H,2H-perfluorononane	DTXSID90880156	C2043529	3214	score.swim_bladder	8462654	6671115	5	0	0	0	1.60206	0	1.60206	0	1.60206	0	1.60206	0	1.60206	1.60206	1.60206	1	1	1	0	0	0	none	2	16	21.584	0
1208990442	880156	2043-52-9	1-Iodo-1H,1H,2H,2H-perfluorononane	DTXSID90880156	C2043529	3215	score.craniofacial	8462841	6671302	5	0	0	0	1.60206	0	1.60206	0	1.60206	0	1.60206	0	1.60206	1.60206	1.60206	1	1	1	0	0	0	none	2	16	21.584	0
1208990442	880156	2043-52-9	1-Iodo-1H,1H,2H,2H-perfluorononane	DTXSID90880156	C2043529	3216	score.edema	8463028	6671489	5	0	0	0	1.60206	0	1.60206	0	1.60206	0	1.60206	0	1.60206	1.60206	1.60206	1	1	1	0	0	0	none	2	16	21.584	0
1208990442	880156	2043-52-9	1-Iodo-1H,1H,2H,2H-perfluorononane	DTXSID90880156	C2043529	3217	score.spine	8463215	6671676	5	0	0	0	1.60206	0	1.60206	0	1.60206	0	1.60206	0	1.60206	1.60206	1.60206	1	1	1	0	0	0	none	2	16	21.584	0
1208990442	880156	2043-52-9	1-Iodo-1H,1H,2H,2H-perfluorononane	DTXSID90880156	C2043529	3218	score.pigmentation	8463402	6671863	5	0	0	0	1.60206	0	1.60206	0	1.60206	0	1.60206	0	1.60206	1.60206	1.60206	1	1	1	0	0	0	none	2	16	21.584	0
1208990442	880156	2043-52-9	1-Iodo-1H,1H,2H,2H-perfluorononane	DTXSID90880156	C2043529	3219	score.position	8463589	6672050	5	0	0	0	1.60206	0	1.60206	0	1.60206	0	1.60206	0	1.60206	1.60206	1.60206	1	1	1	0	0	0	none	2	16	21.584	0
1208990442	880156	2043-52-9	1-Iodo-1H,1H,2H,2H-perfluorononane	DTXSID90880156	C2043529	3220	score.tail	8463776	6672237	5	0	0	0	1.60206	0	1.60206	0	1.60206	0	1.60206	0	1.60206	1.60206	1.60206	1	1	1	0	0	0	none	2	16	21.584	0
1208990442	880156	2043-52-9	1-Iodo-1H,1H,2H,2H-perfluorononane	DTXSID90880156	C2043529	3221	score.blood_pooling	8463963	6672424	5	0	0	0	1.60206	0	1.60206	0	1.60206	0	1.60206	0	1.60206	1.60206	1.60206	1	1	1	0	0	0	none	2	16	21.584	0
1208990442	880156	2043-52-9	1-Iodo-1H,1H,2H,2H-perfluorononane	DTXSID90880156	C2043529	3222	score.any	8464150	6672611	5	16.6667	16.6667	16.6667	1.60206	16.6667	1.60206	16.6667	1.60206	16.6667	1.60206	16.6667	1.60206	1.60206	1.60206	1	1	1	1	0	0	none	2	16	21.584	0
1208990443	440585	133331-77-8	1-(Perfluorohexyl)octane	DTXSID20440585	C133331778	3211	score.living	8462094	6670555	5	0	0	0	1.60206	0	1.60206	0	1.60206	0	1.60206	0	1.60206	1.60206	1.60206	1	1	1	0	0	0	none	2	16	21.584	0
1208990443	440585	133331-77-8	1-(Perfluorohexyl)octane	DTXSID20440585	C133331778	3212	score.hatched	8462281	6670742	5	0	0	0	1.60206	0	1.60206	0	1.60206	0	1.60206	0	1.60206	1.60206	1.60206	1	1	1	0	0	0	none	2	16	21.584	0
1208990443	440585	133331-77-8	1-(Perfluorohexyl)octane	DTXSID20440585	C133331778	3213	score.general	8462468	6670929	5	0	0	0	1.60206	0	1.60206	0	1.60206	0	1.60206	0	1.60206	1.60206	1.60206	1	1	1	0	0	0	none	2	16	21.584	0
1208990443	440585	133331-77-8	1-(Perfluorohexyl)octane	DTXSID20440585	C133331778	3214	score.swim_bladder	8462655	6671116	5	0	0	0	1.60206	0	1.60206	0	1.60206	0	1.60206	0	1.60206	1.60206	1.60206	1	1	1	0	0	0	none	2	16	21.584	0
1208990443	440585	133331-77-8	1-(Perfluorohexyl)octane	DTXSID20440585	C133331778	3215	score.craniofacial	8462842	6671303	5	0	0	0	1.60206	0	1.60206	0	1.60206	0	1.60206	0	1.60206	1.60206	1.60206	1	1	1	0	0	0	none	2	16	21.584	0
1208990443	440585	133331-77-8	1-(Perfluorohexyl)octane	DTXSID20440585	C133331778	3216	score.edema	8463029	6671490	5	0	0	0	1.60206	0	1.60206	0	1.60206	0	1.60206	0	1.60206	1.60206	1.60206	1	1	1	0	0	0	none	2	16	21.584	0
1208990443	440585	133331-77-8	1-(Perfluorohexyl)octane	DTXSID20440585	C133331778	3217	score.spine	8463216	6671677	5	0	0	0	1.60206	0	1.60206	0	1.60206	0	1.60206	0	1.60206	1.60206	1.60206	1	1	1	0	0	0	none	2	16	21.584	0
1208990443	440585	133331-77-8	1-(Perfluorohexyl)octane	DTXSID20440585	C133331778	3218	score.pigmentation	8463403	6671864	5	0	0	0	1.60206	0	1.60206	0	1.60206	0	1.60206	0	1.60206	1.60206	1.60206	1	1	1	0	0	0	none	2	16	21.584	0
1208990443	440585	133331-77-8	1-(Perfluorohexyl)octane	DTXSID20440585	C133331778	3219	score.position	8463590	6672051	5	0	0	0	1.60206	0	1.60206	0	1.60206	0	1.60206	0	1.60206	1.60206	1.60206	1	1	1	0	0	0	none	2	16	21.584	0
1208990443	440585	133331-77-8	1-(Perfluorohexyl)octane	DTXSID20440585	C133331778	3220	score.tail	8463777	6672238	5	0	0	0	1.60206	0	1.60206	0	1.60206	0	1.60206	0	1.60206	1.60206	1.60206	1	1	1	0	0	0	none	2	16	21.584	0
1208990443	440585	133331-77-8	1-(Perfluorohexyl)octane	DTXSID20440585	C133331778	3221	score.blood_pooling	8463964	6672425	5	0	0	0	1.60206	0	1.60206	0	1.60206	0	1.60206	0	1.60206	1.60206	1.60206	1	1	1	0	0	0	none	2	16	21.584	0
1208990443	440585	133331-77-8	1-(Perfluorohexyl)octane	DTXSID20440585	C133331778	3222	score.any	8464151	6672612	5	0	0	0	1.60206	0	1.60206	0	1.60206	0	1.60206	0	1.60206	1.60206	1.60206	1	1	1	0	0	0	none	2	16	21.584	0
1208990444	379666	53296-64-3	N-Methyl-N-trimethylsilylheptafluorobutyramide	DTXSID40379666	C53296643	3211	score.living	8462095	6670556	5	0	0	0	2	0	2	0	2	0	2	0	2	2	2	1	1	1	0	0	0	none	2	16	21.584	0
1208990444	379666	53296-64-3	N-Methyl-N-trimethylsilylheptafluorobutyramide	DTXSID40379666	C53296643	3212	score.hatched	8462282	6670743	5	0	0	0	2	0	2	0	2	0	2	0	2	2	2	1	1	1	0	0	0	none	2	16	21.584	0
1208990444	379666	53296-64-3	N-Methyl-N-trimethylsilylheptafluorobutyramide	DTXSID40379666	C53296643	3213	score.general	8462469	6670930	5	0	0	0	2	0	2	0	2	0	2	0	2	2	2	1	1	1	0	0	0	none	2	16	21.584	0
1208990444	379666	53296-64-3	N-Methyl-N-trimethylsilylheptafluorobutyramide	DTXSID40379666	C53296643	3214	score.swim_bladder	8462656	6671117	5	0	0	0	2	0	2	0	2	0	2	0	2	2	2	1	1	1	0	0	0	none	2	16	21.584	0
1208990444	379666	53296-64-3	N-Methyl-N-trimethylsilylheptafluorobutyramide	DTXSID40379666	C53296643	3215	score.craniofacial	8462843	6671304	5	0	0	0	2	0	2	0	2	0	2	0	2	2	2	1	1	1	0	0	0	none	2	16	21.584	0
1208990444	379666	53296-64-3	N-Methyl-N-trimethylsilylheptafluorobutyramide	DTXSID40379666	C53296643	3216	score.edema	8463030	6671491	5	0	0	0	2	0	2	0	2	0	2	0	2	2	2	1	1	1	0	0	0	none	2	16	21.584	0
1208990444	379666	53296-64-3	N-Methyl-N-trimethylsilylheptafluorobutyramide	DTXSID40379666	C53296643	3217	score.spine	8463217	6671678	5	0	0	0	2	0	2	0	2	0	2	0	2	2	2	1	1	1	0	0	0	none	2	16	21.584	0
1208990444	379666	53296-64-3	N-Methyl-N-trimethylsilylheptafluorobutyramide	DTXSID40379666	C53296643	3218	score.pigmentation	8463404	6671865	5	0	0	0	2	0	2	0	2	0	2	0	2	2	2	1	1	1	0	0	0	none	2	16	21.584	0
1208990444	379666	53296-64-3	N-Methyl-N-trimethylsilylheptafluorobutyramide	DTXSID40379666	C53296643	3219	score.position	8463591	6672052	5	0	0	0	2	0	2	0	2	0	2	0	2	2	2	1	1	1	0	0	0	none	2	16	21.584	0
1208990444	379666	53296-64-3	N-Methyl-N-trimethylsilylheptafluorobutyramide	DTXSID40379666	C53296643	3220	score.tail	8463778	6672239	5	0	0	0	2	0	2	0	2	0	2	0	2	2	2	1	1	1	0	0	0	none	2	16	21.584	0
1208990444	379666	53296-64-3	N-Methyl-N-trimethylsilylheptafluorobutyramide	DTXSID40379666	C53296643	3221	score.blood_pooling	8463965	6672426	5	0	0	0	2	0	2	0	2	0	2	0	2	2	2	1	1	1	0	0	0	none	2	16	21.584	0
1208990444	379666	53296-64-3	N-Methyl-N-trimethylsilylheptafluorobutyramide	DTXSID40379666	C53296643	3222	score.any	8464152	6672613	5	0	0	0	2	0	2	0	2	0	2	0	2	2	2	1	1	1	0	0	0	none	2	16	21.584	0
1208990445	340244	424-16-8	1H,1H,7H-Perfluoroheptyl 4-methylbenzenesulfonate	DTXSID30340244	C424168	3211	score.living	8462096	6670557	5	0	0	0	-1.52288	0	-1.52288	0	-1.52288	0	-1.52288	0	-1.52288	2	-1.52288	8	8	1	0	0	0	exp5	13	16	21.584	0	6.25e-08	0	1e-06	0.00385119	-49.9066	0	391.406	0.00385119	1e-06	8
1208990445	340244	424-16-8	1H,1H,7H-Perfluoroheptyl 4-methylbenzenesulfonate	DTXSID30340244	C424168	3212	score.hatched	8462283	6670744	5	0	0	0	-1.52288	0	-1.52288	0	-1.52288	0	-1.52288	0	-1.52288	2	-1.52288	8	8	1	0	0	0	exp5	13	16	21.584	0	6.25e-08	0	1e-06	0.00385119	-49.9066	0	391.406	0.00385119	1e-06	8
1208990445	340244	424-16-8	1H,1H,7H-Perfluoroheptyl 4-methylbenzenesulfonate	DTXSID30340244	C424168	3213	score.general	8462470	6670931	5	39.5833	0	39.5833	2	0	-1.52288	39.5833	2	0	-1.52288	39.5833	2	2	-1.52288	8	8	1	3	0	1	exp5	42	16	21.584	1	2.47396	8.83243	39.5833	25.0279	-14.5174	4.11265e-248	20.79	25.0279	39.5833	7.98229	25.4336	25.4336	18.062	19.7665
1208990445	340244	424-16-8	1H,1H,7H-Perfluoroheptyl 4-methylbenzenesulfonate	DTXSID30340244	C424168	3214	score.swim_bladder	8462657	6671118	5	75	0	75	2	0	-1.52288	75	2	0	-1.52288	75	2	2	-1.52288	8	8	1	3	0	1	exp5	42	16	21.584	1	4.6875	2.94628	75	9.80574	-6.41977	1.08156e-243	1.98638	9.80574	75	8	8.96825	8.96845	7.08165	7.7484
1208990445	340244	424-16-8	1H,1H,7H-Perfluoroheptyl 4-methylbenzenesulfonate	DTXSID30340244	C424168	3215	score.craniofacial	8462844	6671305	5	16.6667	0	16.6667	2	0	-1.52288	16.6667	2	0	-1.52288	16.6667	2	2	-1.52288	8	8	1	1	0	0	exp4	13	16	21.584	0	0	5.89256	0	316.228	-706.969	0	2102.46	316.228	0
1208990445	340244	424-16-8	1H,1H,7H-Perfluoroheptyl 4-methylbenzenesulfonate	DTXSID30340244	C424168	3216	score.edema	8463031	6671492	5	16.6667	0	16.6667	1.47712	0	-1.52288	16.6667	1.47712	0	-1.52288	16.6667	1.47712	2	-1.52288	8	8	1	1	0	0	exp5	15	16	21.584	0	0.911464	5.88851	14.5834	70.0482	-14.1594	1.89036e-83	21.7306	70.0482	14.5834	8
1208990445	340244	424-16-8	1H,1H,7H-Perfluoroheptyl 4-methylbenzenesulfonate	DTXSID30340244	C424168	3217	score.spine	8463218	6671679	5	4.16667	0	4.16667	1	0	-1.52288	4.16667	1	0	-1.52288	4.16667	1	2	-1.52288	8	8	1	0	0	0	exp4	13	16	21.584	0	0	1.47314	0	316.227	-708.356	0	2113.55	316.227	0
1208990445	340244	424-16-8	1H,1H,7H-Perfluoroheptyl 4-methylbenzenesulfonate	DTXSID30340244	C424168	3218	score.pigmentation	8463405	6671866	5	0	0	0	-1.52288	0	-1.52288	0	-1.52288	0	-1.52288	0	-1.52288	2	-1.52288	8	8	1	0	0	0	exp5	13	16	21.584	0	6.25e-08	0	1e-06	0.00385119	-49.9066	0	391.406	0.00385119	1e-06	8
1208990445	340244	424-16-8	1H,1H,7H-Perfluoroheptyl 4-methylbenzenesulfonate	DTXSID30340244	C424168	3219	score.position	8463592	6672053	5	4.16667	0	4.16667	1	0	-1.52288	4.16667	1	0	-1.52288	4.16667	1	2	-1.52288	8	8	1	0	0	0	hill	13	16	21.584	0	0.312358	1.47314	4.99772	104.285	-9.25443	7.7408e-73	13.956	104.285	4.99772	8
1208990445	340244	424-16-8	1H,1H,7H-Perfluoroheptyl 4-methylbenzenesulfonate	DTXSID30340244	C424168	3220	score.tail	8463779	6672240	5	0	0	0	-1.52288	0	-1.52288	0	-1.52288	0	-1.52288	0	-1.52288	2	-1.52288	8	8	1	0	0	0	exp5	13	16	21.584	0	6.25e-08	0	1e-06	0.00385119	-49.9066	0	391.406	0.00385119	1e-06	8
1208990445	340244	424-16-8	1H,1H,7H-Perfluoroheptyl 4-methylbenzenesulfonate	DTXSID30340244	C424168	3221	score.blood_pooling	8463966	6672427	5	0	0	0	-1.52288	0	-1.52288	0	-1.52288	0	-1.52288	0	-1.52288	2	-1.52288	8	8	1	0	0	0	exp5	13	16	21.584	0	6.25e-08	0	1e-06	0.00385119	-49.9066	0	391.406	0.00385119	1e-06	8
1208990445	340244	424-16-8	1H,1H,7H-Perfluoroheptyl 4-methylbenzenesulfonate	DTXSID30340244	C424168	3222	score.any	8464153	6672614	5	75	0	75	2	0	-1.52288	75	2	0	-1.52288	75	2	2	-1.52288	8	8	1	3	0	1	gnls	42	16	21.584	1	4.86087	14.6951	89.491	23.0706	-12.7751	9.55486e-248	13.0175	22.8882	77.7738	8	20.3421	20.3421	15.8728	17.4286
1208990446	68772	52591-27-2	2-(Perfluorobutyl)ethyl acrylate	DTXSID1068772	C52591272	3211	score.living	8462097	6670558	5	50	0	50	1.47712	0	-1	50	1.47712	0	-1	50	1.47712	2	-1.52288	8	8	1	3	0	1	exp5	42	16	21.584	1	2.84085	14.6411	45.4536	20.927	1.21358	1.84237e-228	-28.5242	20.927	45.4536	8	12.1671	25.3124	15.1134	16.5363
1208990446	68772	52591-27-2	2-(Perfluorobutyl)ethyl acrylate	DTXSID1068772	C52591272	3212	score.hatched	8462284	6670745	5	0	0	0	-1.52288	0	-1.52288	0	-1.52288	0	-1.52288	0	-1.52288	2	-1.52288	8	8	1	0	0	0	exp5	13	16	21.584	0	6.25e-08	0	1e-06	0.00385119	-49.9066	0	391.406	0.00385119	1e-06	8
1208990446	68772	52591-27-2	2-(Perfluorobutyl)ethyl acrylate	DTXSID1068772	C52591272	3213	score.general	8462471	6670932	5	50	0	50	2	0	-1.52288	50	2	0	-1.52288	50	2	2	-1.52288	8	8	1	1	0	1	exp5	42	16	21.584	1	3.13476	2.94629	50.1561	76.7246	-4.86324	5.17157e-74	-2.69405	76.7246	50.1561	8	74.6136	74.885	55.4101	60.627
1208990446	68772	52591-27-2	2-(Perfluorobutyl)ethyl acrylate	DTXSID1068772	C52591272	3214	score.swim_bladder	8462658	6671119	5	100	0	100	2	0	-1.52288	100	2	0	-1.52288	100	2	2	-1.52288	8	8	1	2	0	1	exp5	42	16	21.584	1	7.39123	5.89256	118.26	88.3437	-5.13134	7.18428e-76	-5.34907	88.3437	118.26	8	75.7001	75.7057	63.8014	69.8083
1208990446	68772	52591-27-2	2-(Perfluorobutyl)ethyl acrylate	DTXSID1068772	C52591272	3215	score.craniofacial	8462845	6671306	5	0	0	0	-1.52288	0	-1.52288	0	-1.52288	0	-1.52288	0	-1.52288	2	-1.52288	8	8	1	0	0	0	exp5	13	16	21.584	0	6.25e-08	0	1e-06	0.00385119	-49.9066	0	391.406	0.00385119	1e-06	8
1208990446	68772	52591-27-2	2-(Perfluorobutyl)ethyl acrylate	DTXSID1068772	C52591272	3216	score.edema	8463032	6671493	5	0	0	0	-1.52288	0	-1.52288	0	-1.52288	0	-1.52288	0	-1.52288	2	-1.52288	8	8	1	0	0	0	exp5	13	16	21.584	0	6.25e-08	0	1e-06	0.00385119	-49.9066	0	391.406	0.00385119	1e-06	8
1208990446	68772	52591-27-2	2-(Perfluorobutyl)ethyl acrylate	DTXSID1068772	C52591272	3217	score.spine	8463219	6671680	5	0	0	0	-1.52288	0	-1.52288	0	-1.52288	0	-1.52288	0	-1.52288	2	-1.52288	8	8	1	0	0	0	exp5	13	16	21.584	0	6.25e-08	0	1e-06	0.00385119	-49.9066	0	391.406	0.00385119	1e-06	8
1208990446	68772	52591-27-2	2-(Perfluorobutyl)ethyl acrylate	DTXSID1068772	C52591272	3218	score.pigmentation	8463406	6671867	5	0	0	0	-1.52288	0	-1.52288	0	-1.52288	0	-1.52288	0	-1.52288	2	-1.52288	8	8	1	0	0	0	exp5	13	16	21.584	0	6.25e-08	0	1e-06	0.00385119	-49.9066	0	391.406	0.00385119	1e-06	8
1208990446	68772	52591-27-2	2-(Perfluorobutyl)ethyl acrylate	DTXSID1068772	C52591272	3219	score.position	8463593	6672054	5	0	0	0	-1.52288	0	-1.52288	0	-1.52288	0	-1.52288	0	-1.52288	2	-1.52288	8	8	1	0	0	0	exp5	13	16	21.584	0	6.25e-08	0	1e-06	0.00385119	-49.9066	0	391.406	0.00385119	1e-06	8
1208990446	68772	52591-27-2	2-(Perfluorobutyl)ethyl acrylate	DTXSID1068772	C52591272	3220	score.tail	8463780	6672241	5	0	0	0	-1.52288	0	-1.52288	0	-1.52288	0	-1.52288	0	-1.52288	2	-1.52288	8	8	1	0	0	0	exp5	13	16	21.584	0	6.25e-08	0	1e-06	0.00385119	-49.9066	0	391.406	0.00385119	1e-06	8
1208990446	68772	52591-27-2	2-(Perfluorobutyl)ethyl acrylate	DTXSID1068772	C52591272	3221	score.blood_pooling	8463967	6672428	5	0	0	0	-1.52288	0	-1.52288	0	-1.52288	0	-1.52288	0	-1.52288	2	-1.52288	8	8	1	0	0	0	exp5	13	16	21.584	0	6.25e-08	0	1e-06	0.00385119	-49.9066	0	391.406	0.00385119	1e-06	8
1208990446	68772	52591-27-2	2-(Perfluorobutyl)ethyl acrylate	DTXSID1068772	C52591272	3222	score.any	8464154	6672615	5	100	0	100	2	0	-1.52288	100	2	0	-1.52288	100	2	2	-1.52288	8	8	1	3	0	1	exp5	42	16	21.584	1	6.25	5.89256	100	30	-5.44619	6.27173e-239	-4.40016	30	100	8	26.3172	26.3185	21.6658	23.7057
1208990447	396867	90177-96-1	1H,1H,8H,8H-Perfluorooctane-1,8-diol	DTXSID30396867	C90177961	3211	score.living	8462098	6670559	5	0	0	0	-1.52288	0	-1.52288	0	-1.52288	0	-1.52288	0	-1.52288	2	-1.52288	8	8	1	0	0	0	exp5	13	16	21.584	0	6.25e-08	0	1e-06	0.00385119	-49.9066	0	391.406	0.00385119	1e-06	8
1208990447	396867	90177-96-1	1H,1H,8H,8H-Perfluorooctane-1,8-diol	DTXSID30396867	C90177961	3212	score.hatched	8462285	6670746	5	0	0	0	-1.52288	0	-1.52288	0	-1.52288	0	-1.52288	0	-1.52288	2	-1.52288	8	8	1	0	0	0	exp5	13	16	21.584	0	6.25e-08	0	1e-06	0.00385119	-49.9066	0	391.406	0.00385119	1e-06	8
1208990447	396867	90177-96-1	1H,1H,8H,8H-Perfluorooctane-1,8-diol	DTXSID30396867	C90177961	3213	score.general	8462472	6670933	5	52.0833	0	52.0833	2	0	-1.52288	52.0833	2	0	-1.52288	52.0833	2	2	-1.52288	8	8	1	2	0	0.999417	exp5	42	16	21.584	0.999417	3.90625	7.19555	62.5	63.4628	0.479459	0.000582407	-23.2916	63.4628	62.5	2.08579	47.0066	53.2535	18.2135	25.7201
1208990447	396867	90177-96-1	1H,1H,8H,8H-Perfluorooctane-1,8-diol	DTXSID30396867	C90177961	3214	score.swim_bladder	8462659	6671120	5	87.5	0	87.5	2	0	-1.52288	87.5	2	0	-1.52288	87.5	2	2	-1.52288	8	8	1	2	0	1	exp5	42	16	21.584	1	5.46875	30.9359	87.5	11.6008	-7.61051	3.27504e-75	-6.19843	11.6008	87.5	8	10.373	10.3731	8.37805	9.16685
1208990447	396867	90177-96-1	1H,1H,8H,8H-Perfluorooctane-1,8-diol	DTXSID30396867	C90177961	3215	score.craniofacial	8462846	6671307	5	25	0	25	2	0	-1.52288	25	2	0	-1.52288	25	2	2	-1.52288	8	8	1	2	0	1	exp5	42	16	21.584	1	1.59222	5.89256	25.4755	80.3714	-5.9082	7.11583e-74	-3.01319	80.3714	25.4755	8	91.0133	91.0687	58.0438	63.5087
1208990447	396867	90177-96-1	1H,1H,8H,8H-Perfluorooctane-1,8-diol	DTXSID30396867	C90177961	3216	score.edema	8463033	6671494	5	50	0	50	2	0	-1.52288	50	2	0	-1.52288	50	2	2	-1.52288	8	8	1	2	0	0.999608	exp5	42	16	21.584	0.999608	3.75	5.74545	60	62.9156	0.453493	0.000386847	-22.1426	62.9156	60	2.04585	47.4859	53.9711	17.6217	25.0526
1208990447	396867	90177-96-1	1H,1H,8H,8H-Perfluorooctane-1,8-diol	DTXSID30396867	C90177961	3217	score.spine	8463220	6671681	5	8.33333	0	8.33333	1	0	-1.52288	8.33333	1	0	-1.52288	8.33333	1	2	-1.52288	8	8	1	0	0	0	gnls	13	16	21.584	0	0.624983	2.94628	9.99997	118.161	-9.5601	2.28619e-72	11.4073	118.16	9.99973	8
1208990447	396867	90177-96-1	1H,1H,8H,8H-Perfluorooctane-1,8-diol	DTXSID30396867	C90177961	3218	score.pigmentation	8463407	6671868	5	0	0	0	-1.52288	0	-1.52288	0	-1.52288	0	-1.52288	0	-1.52288	2	-1.52288	8	8	1	0	0	0	exp5	13	16	21.584	0	6.25e-08	0	1e-06	0.00385119	-49.9066	0	391.406	0.00385119	1e-06	8
1208990447	396867	90177-96-1	1H,1H,8H,8H-Perfluorooctane-1,8-diol	DTXSID30396867	C90177961	3219	score.position	8463594	6672055	5	8.33333	0	8.33333	1	0	-1.52288	8.33333	1	0	-1.52288	8.33333	1	2	-1.52288	8	8	1	0	0	0	gnls	13	16	21.584	0	0.624983	2.94628	9.99997	118.161	-9.5601	2.28619e-72	11.4073	118.16	9.99973	8
1208990447	396867	90177-96-1	1H,1H,8H,8H-Perfluorooctane-1,8-diol	DTXSID30396867	C90177961	3220	score.tail	8463781	6672242	5	2.08333	0	2.08333	2	0	-1.52288	2.08333	2	0	-1.52288	2.08333	2	2	-1.52288	8	8	1	0	0	0	exp4	13	16	21.584	0	0	0.73657	0	316.226	-709.049	0	2119.1	316.226	0
1208990447	396867	90177-96-1	1H,1H,8H,8H-Perfluorooctane-1,8-diol	DTXSID30396867	C90177961	3221	score.blood_pooling	8463968	6672429	5	0	0	0	-1.52288	0	-1.52288	0	-1.52288	0	-1.52288	0	-1.52288	2	-1.52288	8	8	1	0	0	0	exp5	13	16	21.584	0	6.25e-08	0	1e-06	0.00385119	-49.9066	0	391.406	0.00385119	1e-06	8
1208990447	396867	90177-96-1	1H,1H,8H,8H-Perfluorooctane-1,8-diol	DTXSID30396867	C90177961	3222	score.any	8464155	6672616	5	91.6667	0	91.6667	2	0	-1.52288	91.6667	2	0	-1.52288	91.6667	2	2	-1.52288	8	8	1	2	0	0.999948	hill	42	16	21.584	0.999948	6.875	7.43776	110	62.3943	0.481137	5.18529e-05	-23.4607	62.3943	110	3.41109	39.4315	43.1104	26.3187	32.7641
1208990448	226894	76-21-1	9H-Perfluorononanoic acid	DTXSID50226894	C76211	3211	score.living	8462099	6670560	5	0	0	0	-1.52288	0	-1.52288	0	-1.52288	0	-1.52288	0	-1.52288	2	-1.52288	8	8	1	0	0	0	exp5	13	16	21.584	0	6.25e-08	0	1e-06	0.00385119	-49.9066	0	391.406	0.00385119	1e-06	8
1208990448	226894	76-21-1	9H-Perfluorononanoic acid	DTXSID50226894	C76211	3212	score.hatched	8462286	6670747	5	0	0	0	-1.52288	0	-1.52288	0	-1.52288	0	-1.52288	0	-1.52288	2	-1.52288	8	8	1	0	0	0	exp5	13	16	21.584	0	6.25e-08	0	1e-06	0.00385119	-49.9066	0	391.406	0.00385119	1e-06	8
1208990448	226894	76-21-1	9H-Perfluorononanoic acid	DTXSID50226894	C76211	3213	score.general	8462473	6670934	5	10.4167	0	10.4167	2	0	-1.52288	10.4167	2	0	-1.52288	10.4167	2	2	-1.52288	8	8	1	0	0	0	exp5	13	16	21.584	0	0.776725	2.94628	12.4276	88.6247	-7.40829	6.29928e-74	4.95177	88.6247	12.4276	8
1208990448	226894	76-21-1	9H-Perfluorononanoic acid	DTXSID50226894	C76211	3214	score.swim_bladder	8462660	6671121	5	16.6667	0	16.6667	2	0	-1.52288	16.6667	2	0	-1.52288	16.6667	2	2	-1.52288	8	8	1	1	0	0	exp4	13	16	21.584	0	0	5.89256	0	316.228	-706.969	0	2102.46	316.228	0
1208990448	226894	76-21-1	9H-Perfluorononanoic acid	DTXSID50226894	C76211	3215	score.craniofacial	8462847	6671308	5	0	0	0	-1.52288	0	-1.52288	0	-1.52288	0	-1.52288	0	-1.52288	2	-1.52288	8	8	1	0	0	0	exp5	13	16	21.584	0	6.25e-08	0	1e-06	0.00385119	-49.9066	0	391.406	0.00385119	1e-06	8
1208990448	226894	76-21-1	9H-Perfluorononanoic acid	DTXSID50226894	C76211	3216	score.edema	8463034	6671495	5	10.4167	0	10.4167	2	0	-1.52288	10.4167	2	0	-1.52288	10.4167	2	2	-1.52288	8	8	1	0	0	0	exp5	13	16	21.584	0	0.776725	2.94628	12.4276	88.6247	-7.40829	6.29928e-74	4.95177	88.6247	12.4276	8
1208990448	226894	76-21-1	9H-Perfluorononanoic acid	DTXSID50226894	C76211	3217	score.spine	8463221	6671682	5	0	0	0	-1.52288	0	-1.52288	0	-1.52288	0	-1.52288	0	-1.52288	2	-1.52288	8	8	1	0	0	0	exp5	13	16	21.584	0	6.25e-08	0	1e-06	0.00385119	-49.9066	0	391.406	0.00385119	1e-06	8
1208990448	226894	76-21-1	9H-Perfluorononanoic acid	DTXSID50226894	C76211	3218	score.pigmentation	8463408	6671869	5	0	0	0	-1.52288	0	-1.52288	0	-1.52288	0	-1.52288	0	-1.52288	2	-1.52288	8	8	1	0	0	0	exp5	13	16	21.584	0	6.25e-08	0	1e-06	0.00385119	-49.9066	0	391.406	0.00385119	1e-06	8
1208990448	226894	76-21-1	9H-Perfluorononanoic acid	DTXSID50226894	C76211	3219	score.position	8463595	6672056	5	2.08333	0	2.08333	2	0	-1.52288	2.08333	2	0	-1.52288	2.08333	2	2	-1.52288	8	8	1	0	0	0	exp4	13	16	21.584	0	0	0.73657	0	316.226	-709.049	0	2119.1	316.226	0
1208990448	226894	76-21-1	9H-Perfluorononanoic acid	DTXSID50226894	C76211	3220	score.tail	8463782	6672243	5	0	0	0	-1.52288	0	-1.52288	0	-1.52288	0	-1.52288	0	-1.52288	2	-1.52288	8	8	1	0	0	0	exp5	13	16	21.584	0	6.25e-08	0	1e-06	0.00385119	-49.9066	0	391.406	0.00385119	1e-06	8
1208990448	226894	76-21-1	9H-Perfluorononanoic acid	DTXSID50226894	C76211	3221	score.blood_pooling	8463969	6672430	5	0	0	0	-1.52288	0	-1.52288	0	-1.52288	0	-1.52288	0	-1.52288	2	-1.52288	8	8	1	0	0	0	exp5	13	16	21.584	0	6.25e-08	0	1e-06	0.00385119	-49.9066	0	391.406	0.00385119	1e-06	8
1208990448	226894	76-21-1	9H-Perfluorononanoic acid	DTXSID50226894	C76211	3222	score.any	8464156	6672617	5	18.75	0	18.75	2	0	-1.52288	18.75	2	0	-1.52288	18.75	2	2	-1.52288	8	8	1	1	0	1	exp5	42	16	21.584	0	1.39439	2.94628	22.3103	88.5406	-6.81515	1.97324e-74	3.1736	88.5406	22.3103	8	108.107	108.115	63.9435	69.9639
1208990449	371164	14548-74-4	Perfluoro(2-(2-propoxypropoxy)-1H,1H-propan-1-ol)	DTXSID80371164	C14548744	3211	score.living	8462100	6670561	5	66.6667	0	66.6667	1.60206	0	-1.39794	66.6667	1.60206	0	-1.39794	66.6667	1.60206	1.60206	-2	8	8	1	2	0	1	exp5	42	16	21.584	1	4.25182	14.7314	68.0291	32.2204	-6.42146	1.19892e-76	-6.11272	32.2204	68.0291	8	29.9027	29.9066	23.2694	25.4603
1208990449	371164	14548-74-4	Perfluoro(2-(2-propoxypropoxy)-1H,1H-propan-1-ol)	DTXSID80371164	C14548744	3212	score.hatched	8462287	6670748	5	0	0	0	-2	0	-2	0	-2	0	-2	0	-2	1.60206	-2	8	8	1	0	0	0	exp5	13	16	21.584	0	6.25e-08	2.11758e-22	1e-06	0.00563933	-49.9066	0	386.943	0.00563933	1e-06	8
1208990449	371164	14548-74-4	Perfluoro(2-(2-propoxypropoxy)-1H,1H-propan-1-ol)	DTXSID80371164	C14548744	3213	score.general	8462474	6670935	5	20.8333	0	20.8333	-1.39794	0	-1	20.8333	-1.39794	0	-1	20.8333	-1.39794	1.60206	-2	8	8	1	2	0	0.475639	exp4	15	16	21.584	0.475639	1.5625	8.43601	25	28.6717	1.69411	0.41357	-27.648	28.6717	25		34.8548	258.665	2.12172	4.35819
1208990449	371164	14548-74-4	Perfluoro(2-(2-propoxypropoxy)-1H,1H-propan-1-ol)	DTXSID80371164	C14548744	3214	score.swim_bladder	8462661	6671122	5	33.3333	0	33.3333	1.60206	0	-1	33.3333	1.60206	0	-1	33.3333	1.60206	1.60206	-2	8	8	1	4	0	0.639671	exp4	15	16	21.584	0.639671	2.5	12.1558	40	19.9846	2.2769	0.335087	-31.4593	19.9846	40		7.35254	70.4527	1.47887	3.03772
1208990449	371164	14548-74-4	Perfluoro(2-(2-propoxypropoxy)-1H,1H-propan-1-ol)	DTXSID80371164	C14548744	3215	score.craniofacial	8462848	6671309	5	16.6667	0	16.6667	-1.39794	0	-2	16.6667	-1.39794	0	-2	16.6667	-1.39794	1.60206	-2	8	8	1	2	0	1	exp5	42	16	21.584	0	1.24362	5.89256	19.8978	35.4585	-8.39744	3.08398e-76	4.45541	35.4585	19.8978	8			25.608	28.019
1208990449	371164	14548-74-4	Perfluoro(2-(2-propoxypropoxy)-1H,1H-propan-1-ol)	DTXSID80371164	C14548744	3216	score.edema	8463035	6671496	5	16.6667	0	16.6667	1.60206	0	-2	16.6667	1.60206	0	-2	16.6667	1.60206	1.60206	-2	8	8	1	1	0	0.530719	exp4	15	16	21.584	0	1.25	4.18614	20	19.0404	1.16003	4.41056e-222	-22.8087	19.0404	20				1.409	2.89419
1208990449	371164	14548-74-4	Perfluoro(2-(2-propoxypropoxy)-1H,1H-propan-1-ol)	DTXSID80371164	C14548744	3217	score.spine	8463222	6671683	5	0	0	0	-2	0	-2	0	-2	0	-2	0	-2	1.60206	-2	8	8	1	0	0	0	exp5	13	16	21.584	0	6.25e-08	2.11758e-22	1e-06	0.00563933	-49.9066	0	386.943	0.00563933	1e-06	8
1208990449	371164	14548-74-4	Perfluoro(2-(2-propoxypropoxy)-1H,1H-propan-1-ol)	DTXSID80371164	C14548744	3218	score.pigmentation	8463409	6671870	5	0	0	0	-2	0	-2	0	-2	0	-2	0	-2	1.60206	-2	8	8	1	0	0	0	exp5	13	16	21.584	0	6.25e-08	2.11758e-22	1e-06	0.00563933	-49.9066	0	386.943	0.00563933	1e-06	8
1208990449	371164	14548-74-4	Perfluoro(2-(2-propoxypropoxy)-1H,1H-propan-1-ol)	DTXSID80371164	C14548744	3219	score.position	8463596	6672057	5	0	0	0	-2	0	-2	0	-2	0	-2	0	-2	1.60206	-2	8	8	1	0	0	0	exp5	13	16	21.584	0	6.25e-08	2.11758e-22	1e-06	0.00563933	-49.9066	0	386.943	0.00563933	1e-06	8
1208990449	371164	14548-74-4	Perfluoro(2-(2-propoxypropoxy)-1H,1H-propan-1-ol)	DTXSID80371164	C14548744	3220	score.tail	8463783	6672244	5	0	0	0	-2	0	-2	0	-2	0	-2	0	-2	1.60206	-2	8	8	1	0	0	0	exp5	13	16	21.584	0	6.25e-08	2.11758e-22	1e-06	0.00563933	-49.9066	0	386.943	0.00563933	1e-06	8
1208990449	371164	14548-74-4	Perfluoro(2-(2-propoxypropoxy)-1H,1H-propan-1-ol)	DTXSID80371164	C14548744	3221	score.blood_pooling	8463970	6672431	5	16.6667	0	16.6667	-1.39794	0	-2	16.6667	-1.39794	0	-2	16.6667	-1.39794	1.60206	-2	8	8	1	1	0	0	exp4	13	16	21.584	0	0	5.89256	0	126.491	-706.969	0	2102.46	126.491	0
1208990449	371164	14548-74-4	Perfluoro(2-(2-propoxypropoxy)-1H,1H-propan-1-ol)	DTXSID80371164	C14548744	3222	score.any	8464157	6672618	5	83.3333	0	83.3333	1.60206	0	-1	83.3333	1.60206	0	-1	83.3333	1.60206	1.60206	-2	8	8	1	4	0	0.965353	exp5	42	16	21.584	0.965353	5.9687	12.1478	95.4992	32.8065	2.18458	0.0345323	-31.2062	32.8065	95.4992	5.49534	12.3423	29.9564	20.4264	23.2852
1208990450	235137	85857-17-6	Dimethoxymethyl((perfluorohexyl)ethyl)silane	DTXSID40235137	C85857176	3211	score.living	8462101	6670562	5	0	0	0	1.60206	0	1.60206	0	1.60206	0	1.60206	0	1.60206	1.60206	1.60206	1	1	1	0	0	0	none	2	16	21.584	0
1208990450	235137	85857-17-6	Dimethoxymethyl((perfluorohexyl)ethyl)silane	DTXSID40235137	C85857176	3212	score.hatched	8462288	6670749	5	0	0	0	1.60206	0	1.60206	0	1.60206	0	1.60206	0	1.60206	1.60206	1.60206	1	1	1	0	0	0	none	2	16	21.584	0
1208990450	235137	85857-17-6	Dimethoxymethyl((perfluorohexyl)ethyl)silane	DTXSID40235137	C85857176	3213	score.general	8462475	6670936	5	0	0	0	1.60206	0	1.60206	0	1.60206	0	1.60206	0	1.60206	1.60206	1.60206	1	1	1	0	0	0	none	2	16	21.584	0
1208990450	235137	85857-17-6	Dimethoxymethyl((perfluorohexyl)ethyl)silane	DTXSID40235137	C85857176	3214	score.swim_bladder	8462662	6671123	5	0	0	0	1.60206	0	1.60206	0	1.60206	0	1.60206	0	1.60206	1.60206	1.60206	1	1	1	0	0	0	none	2	16	21.584	0
1208990450	235137	85857-17-6	Dimethoxymethyl((perfluorohexyl)ethyl)silane	DTXSID40235137	C85857176	3215	score.craniofacial	8462849	6671310	5	0	0	0	1.60206	0	1.60206	0	1.60206	0	1.60206	0	1.60206	1.60206	1.60206	1	1	1	0	0	0	none	2	16	21.584	0
1208990450	235137	85857-17-6	Dimethoxymethyl((perfluorohexyl)ethyl)silane	DTXSID40235137	C85857176	3216	score.edema	8463036	6671497	5	0	0	0	1.60206	0	1.60206	0	1.60206	0	1.60206	0	1.60206	1.60206	1.60206	1	1	1	0	0	0	none	2	16	21.584	0
1208990450	235137	85857-17-6	Dimethoxymethyl((perfluorohexyl)ethyl)silane	DTXSID40235137	C85857176	3217	score.spine	8463223	6671684	5	0	0	0	1.60206	0	1.60206	0	1.60206	0	1.60206	0	1.60206	1.60206	1.60206	1	1	1	0	0	0	none	2	16	21.584	0
1208990450	235137	85857-17-6	Dimethoxymethyl((perfluorohexyl)ethyl)silane	DTXSID40235137	C85857176	3218	score.pigmentation	8463410	6671871	5	0	0	0	1.60206	0	1.60206	0	1.60206	0	1.60206	0	1.60206	1.60206	1.60206	1	1	1	0	0	0	none	2	16	21.584	0
1208990450	235137	85857-17-6	Dimethoxymethyl((perfluorohexyl)ethyl)silane	DTXSID40235137	C85857176	3219	score.position	8463597	6672058	5	0	0	0	1.60206	0	1.60206	0	1.60206	0	1.60206	0	1.60206	1.60206	1.60206	1	1	1	0	0	0	none	2	16	21.584	0
1208990450	235137	85857-17-6	Dimethoxymethyl((perfluorohexyl)ethyl)silane	DTXSID40235137	C85857176	3220	score.tail	8463784	6672245	5	0	0	0	1.60206	0	1.60206	0	1.60206	0	1.60206	0	1.60206	1.60206	1.60206	1	1	1	0	0	0	none	2	16	21.584	0
1208990450	235137	85857-17-6	Dimethoxymethyl((perfluorohexyl)ethyl)silane	DTXSID40235137	C85857176	3221	score.blood_pooling	8463971	6672432	5	0	0	0	1.60206	0	1.60206	0	1.60206	0	1.60206	0	1.60206	1.60206	1.60206	1	1	1	0	0	0	none	2	16	21.584	0
1208990450	235137	85857-17-6	Dimethoxymethyl((perfluorohexyl)ethyl)silane	DTXSID40235137	C85857176	3222	score.any	8464158	6672619	5	0	0	0	1.60206	0	1.60206	0	1.60206	0	1.60206	0	1.60206	1.60206	1.60206	1	1	1	0	0	0	none	2	16	21.584	0
1208990451	379884	54009-81-3	3-(Perfluoro-3-methylbutyl)-1,2-propenoxide	DTXSID00379884	C54009813	3211	score.living	8462102	6670563	5	0	0	0	1.60206	0	1.60206	0	1.60206	0	1.60206	0	1.60206	1.60206	1.60206	1	1	1	0	0	0	none	2	16	21.584	0
1208990451	379884	54009-81-3	3-(Perfluoro-3-methylbutyl)-1,2-propenoxide	DTXSID00379884	C54009813	3212	score.hatched	8462289	6670750	5	0	0	0	1.60206	0	1.60206	0	1.60206	0	1.60206	0	1.60206	1.60206	1.60206	1	1	1	0	0	0	none	2	16	21.584	0
1208990451	379884	54009-81-3	3-(Perfluoro-3-methylbutyl)-1,2-propenoxide	DTXSID00379884	C54009813	3213	score.general	8462476	6670937	5	0	0	0	1.60206	0	1.60206	0	1.60206	0	1.60206	0	1.60206	1.60206	1.60206	1	1	1	0	0	0	none	2	16	21.584	0
1208990451	379884	54009-81-3	3-(Perfluoro-3-methylbutyl)-1,2-propenoxide	DTXSID00379884	C54009813	3214	score.swim_bladder	8462663	6671124	5	0	0	0	1.60206	0	1.60206	0	1.60206	0	1.60206	0	1.60206	1.60206	1.60206	1	1	1	0	0	0	none	2	16	21.584	0
1208990451	379884	54009-81-3	3-(Perfluoro-3-methylbutyl)-1,2-propenoxide	DTXSID00379884	C54009813	3215	score.craniofacial	8462850	6671311	5	0	0	0	1.60206	0	1.60206	0	1.60206	0	1.60206	0	1.60206	1.60206	1.60206	1	1	1	0	0	0	none	2	16	21.584	0
1208990451	379884	54009-81-3	3-(Perfluoro-3-methylbutyl)-1,2-propenoxide	DTXSID00379884	C54009813	3216	score.edema	8463037	6671498	5	0	0	0	1.60206	0	1.60206	0	1.60206	0	1.60206	0	1.60206	1.60206	1.60206	1	1	1	0	0	0	none	2	16	21.584	0
1208990451	379884	54009-81-3	3-(Perfluoro-3-methylbutyl)-1,2-propenoxide	DTXSID00379884	C54009813	3217	score.spine	8463224	6671685	5	0	0	0	1.60206	0	1.60206	0	1.60206	0	1.60206	0	1.60206	1.60206	1.60206	1	1	1	0	0	0	none	2	16	21.584	0
1208990451	379884	54009-81-3	3-(Perfluoro-3-methylbutyl)-1,2-propenoxide	DTXSID00379884	C54009813	3218	score.pigmentation	8463411	6671872	5	0	0	0	1.60206	0	1.60206	0	1.60206	0	1.60206	0	1.60206	1.60206	1.60206	1	1	1	0	0	0	none	2	16	21.584	0
1208990451	379884	54009-81-3	3-(Perfluoro-3-methylbutyl)-1,2-propenoxide	DTXSID00379884	C54009813	3219	score.position	8463598	6672059	5	0	0	0	1.60206	0	1.60206	0	1.60206	0	1.60206	0	1.60206	1.60206	1.60206	1	1	1	0	0	0	none	2	16	21.584	0
1208990451	379884	54009-81-3	3-(Perfluoro-3-methylbutyl)-1,2-propenoxide	DTXSID00379884	C54009813	3220	score.tail	8463785	6672246	5	0	0	0	1.60206	0	1.60206	0	1.60206	0	1.60206	0	1.60206	1.60206	1.60206	1	1	1	0	0	0	none	2	16	21.584	0
1208990451	379884	54009-81-3	3-(Perfluoro-3-methylbutyl)-1,2-propenoxide	DTXSID00379884	C54009813	3221	score.blood_pooling	8463972	6672433	5	0	0	0	1.60206	0	1.60206	0	1.60206	0	1.60206	0	1.60206	1.60206	1.60206	1	1	1	0	0	0	none	2	16	21.584	0
1208990451	379884	54009-81-3	3-(Perfluoro-3-methylbutyl)-1,2-propenoxide	DTXSID00379884	C54009813	3222	score.any	8464159	6672620	5	0	0	0	1.60206	0	1.60206	0	1.60206	0	1.60206	0	1.60206	1.60206	1.60206	1	1	1	0	0	0	none	2	16	21.584	0
1208990452	622698	74359-06-1	2H-Perfluoroisopropyl 2-fluoroacrylate	DTXSID30622698	C74359061	3211	score.living	8462103	6670564	5	0	0	0	2	0	2	0	2	0	2	0	2	2	2	1	1	1	0	0	0	none	2	16	21.584	0
1208990452	622698	74359-06-1	2H-Perfluoroisopropyl 2-fluoroacrylate	DTXSID30622698	C74359061	3212	score.hatched	8462290	6670751	5	0	0	0	2	0	2	0	2	0	2	0	2	2	2	1	1	1	0	0	0	none	2	16	21.584	0
1208990452	622698	74359-06-1	2H-Perfluoroisopropyl 2-fluoroacrylate	DTXSID30622698	C74359061	3213	score.general	8462477	6670938	5	0	0	0	2	0	2	0	2	0	2	0	2	2	2	1	1	1	0	0	0	none	2	16	21.584	0
1208990452	622698	74359-06-1	2H-Perfluoroisopropyl 2-fluoroacrylate	DTXSID30622698	C74359061	3214	score.swim_bladder	8462664	6671125	5	0	0	0	2	0	2	0	2	0	2	0	2	2	2	1	1	1	0	0	0	none	2	16	21.584	0
1208990452	622698	74359-06-1	2H-Perfluoroisopropyl 2-fluoroacrylate	DTXSID30622698	C74359061	3215	score.craniofacial	8462851	6671312	5	0	0	0	2	0	2	0	2	0	2	0	2	2	2	1	1	1	0	0	0	none	2	16	21.584	0
1208990452	622698	74359-06-1	2H-Perfluoroisopropyl 2-fluoroacrylate	DTXSID30622698	C74359061	3216	score.edema	8463038	6671499	5	0	0	0	2	0	2	0	2	0	2	0	2	2	2	1	1	1	0	0	0	none	2	16	21.584	0
1208990452	622698	74359-06-1	2H-Perfluoroisopropyl 2-fluoroacrylate	DTXSID30622698	C74359061	3217	score.spine	8463225	6671686	5	0	0	0	2	0	2	0	2	0	2	0	2	2	2	1	1	1	0	0	0	none	2	16	21.584	0
1208990452	622698	74359-06-1	2H-Perfluoroisopropyl 2-fluoroacrylate	DTXSID30622698	C74359061	3218	score.pigmentation	8463412	6671873	5	0	0	0	2	0	2	0	2	0	2	0	2	2	2	1	1	1	0	0	0	none	2	16	21.584	0
1208990452	622698	74359-06-1	2H-Perfluoroisopropyl 2-fluoroacrylate	DTXSID30622698	C74359061	3219	score.position	8463599	6672060	5	0	0	0	2	0	2	0	2	0	2	0	2	2	2	1	1	1	0	0	0	none	2	16	21.584	0
1208990452	622698	74359-06-1	2H-Perfluoroisopropyl 2-fluoroacrylate	DTXSID30622698	C74359061	3220	score.tail	8463786	6672247	5	0	0	0	2	0	2	0	2	0	2	0	2	2	2	1	1	1	0	0	0	none	2	16	21.584	0
1208990452	622698	74359-06-1	2H-Perfluoroisopropyl 2-fluoroacrylate	DTXSID30622698	C74359061	3221	score.blood_pooling	8463973	6672434	5	0	0	0	2	0	2	0	2	0	2	0	2	2	2	1	1	1	0	0	0	none	2	16	21.584	0
1208990452	622698	74359-06-1	2H-Perfluoroisopropyl 2-fluoroacrylate	DTXSID30622698	C74359061	3222	score.any	8464160	6672621	5	0	0	0	2	0	2	0	2	0	2	0	2	2	2	1	1	1	0	0	0	none	2	16	21.584	0
1208990453	63235	3934-23-4	(Perfluoroheptyl)methyl methacrylate	DTXSID5063235	C3934234	3211	score.living	8462104	6670565	5	0	0	0	1.60206	0	1.60206	0	1.60206	0	1.60206	0	1.60206	1.60206	1.60206	1	1	1	0	0	0	none	2	16	21.584	0
1208990453	63235	3934-23-4	(Perfluoroheptyl)methyl methacrylate	DTXSID5063235	C3934234	3212	score.hatched	8462291	6670752	5	0	0	0	1.60206	0	1.60206	0	1.60206	0	1.60206	0	1.60206	1.60206	1.60206	1	1	1	0	0	0	none	2	16	21.584	0
1208990453	63235	3934-23-4	(Perfluoroheptyl)methyl methacrylate	DTXSID5063235	C3934234	3213	score.general	8462478	6670939	5	0	0	0	1.60206	0	1.60206	0	1.60206	0	1.60206	0	1.60206	1.60206	1.60206	1	1	1	0	0	0	none	2	16	21.584	0
1208990453	63235	3934-23-4	(Perfluoroheptyl)methyl methacrylate	DTXSID5063235	C3934234	3214	score.swim_bladder	8462665	6671126	5	0	0	0	1.60206	0	1.60206	0	1.60206	0	1.60206	0	1.60206	1.60206	1.60206	1	1	1	0	0	0	none	2	16	21.584	0
1208990453	63235	3934-23-4	(Perfluoroheptyl)methyl methacrylate	DTXSID5063235	C3934234	3215	score.craniofacial	8462852	6671313	5	0	0	0	1.60206	0	1.60206	0	1.60206	0	1.60206	0	1.60206	1.60206	1.60206	1	1	1	0	0	0	none	2	16	21.584	0
1208990453	63235	3934-23-4	(Perfluoroheptyl)methyl methacrylate	DTXSID5063235	C3934234	3216	score.edema	8463039	6671500	5	0	0	0	1.60206	0	1.60206	0	1.60206	0	1.60206	0	1.60206	1.60206	1.60206	1	1	1	0	0	0	none	2	16	21.584	0
1208990453	63235	3934-23-4	(Perfluoroheptyl)methyl methacrylate	DTXSID5063235	C3934234	3217	score.spine	8463226	6671687	5	0	0	0	1.60206	0	1.60206	0	1.60206	0	1.60206	0	1.60206	1.60206	1.60206	1	1	1	0	0	0	none	2	16	21.584	0
1208990453	63235	3934-23-4	(Perfluoroheptyl)methyl methacrylate	DTXSID5063235	C3934234	3218	score.pigmentation	8463413	6671874	5	0	0	0	1.60206	0	1.60206	0	1.60206	0	1.60206	0	1.60206	1.60206	1.60206	1	1	1	0	0	0	none	2	16	21.584	0
1208990453	63235	3934-23-4	(Perfluoroheptyl)methyl methacrylate	DTXSID5063235	C3934234	3219	score.position	8463600	6672061	5	0	0	0	1.60206	0	1.60206	0	1.60206	0	1.60206	0	1.60206	1.60206	1.60206	1	1	1	0	0	0	none	2	16	21.584	0
1208990453	63235	3934-23-4	(Perfluoroheptyl)methyl methacrylate	DTXSID5063235	C3934234	3220	score.tail	8463787	6672248	5	0	0	0	1.60206	0	1.60206	0	1.60206	0	1.60206	0	1.60206	1.60206	1.60206	1	1	1	0	0	0	none	2	16	21.584	0
1208990453	63235	3934-23-4	(Perfluoroheptyl)methyl methacrylate	DTXSID5063235	C3934234	3221	score.blood_pooling	8463974	6672435	5	0	0	0	1.60206	0	1.60206	0	1.60206	0	1.60206	0	1.60206	1.60206	1.60206	1	1	1	0	0	0	none	2	16	21.584	0
1208990453	63235	3934-23-4	(Perfluoroheptyl)methyl methacrylate	DTXSID5063235	C3934234	3222	score.any	8464161	6672622	5	0	0	0	1.60206	0	1.60206	0	1.60206	0	1.60206	0	1.60206	1.60206	1.60206	1	1	1	0	0	0	none	2	16	21.584	0
1208990454	190949	375-80-4	1,6-Diiodoperfluorohexane	DTXSID90190949	C375804	3211	score.living	8462105	6670566	5	25	0	25	-1.52288	0	-1	25	-1.52288	0	-1	25	-1.52288	2	-1.52288	8	8	1	2	0	1	exp5	42	16	21.584	1	1.8749	8.83883	29.9985	88.8046	-6.54323	1.05983e-74	-3.1363	88.8046	29.9985	8	95.7952	95.8018	64.1342	70.1725
1208990454	190949	375-80-4	1,6-Diiodoperfluorohexane	DTXSID90190949	C375804	3212	score.hatched	8462292	6670753	5	0	0	0	-1.52288	0	-1.52288	0	-1.52288	0	-1.52288	0	-1.52288	2	-1.52288	8	8	1	0	0	0	exp5	13	16	21.584	0	6.25e-08	0	1e-06	0.00385119	-49.9066	0	391.406	0.00385119	1e-06	8
1208990454	190949	375-80-4	1,6-Diiodoperfluorohexane	DTXSID90190949	C375804	3213	score.general	8462479	6670940	5	100	0	100	2	0	-1.52288	100	2	0	-1.52288	100	2	2	-1.52288	8	8	1	5	0	1	hill	42	16	21.584	1	6.16594	6.24822	98.6551	5.53408	1.34687	2.05453e-07	-25.1108	5.53408	98.6551	1.51202	2.08778	2.77335	0.789445	1.29402
1208990454	190949	375-80-4	1,6-Diiodoperfluorohexane	DTXSID90190949	C375804	3214	score.swim_bladder	8462666	6671127	5	100	0	100	2	0	-1.52288	100	2	0	-1.52288	100	2	2	-1.52288	8	8	1	5	0	1	hill	42	16	21.584	1	6.36554	5.85636	101.849	8.29627	0.393486	9.73478e-09	-21.6371	8.29627	101.849	1.66785	3.58414	3.95827	1.41963	2.222
1208990454	190949	375-80-4	1,6-Diiodoperfluorohexane	DTXSID90190949	C375804	3215	score.craniofacial	8462853	6671314	5	90	0	90	2	0	-1.52288	90	2	0	-1.52288	90	2	2	-1.52288	8	8	1	3	0	1	exp5	42	16	21.584	1	5.625	20.6152	90	26.6412	-14.2299	5.01852e-251	15.6894	26.6412	90	7.99843	23.7247	23.7247	19.2389	21.0507
1208990454	190949	375-80-4	1,6-Diiodoperfluorohexane	DTXSID90190949	C375804	3216	score.edema	8463040	6671501	5	65	0	65	2	0	-1.52288	65	2	0	-1.52288	65	2	2	-1.52288	8	8	1	5	0	0.999996	hill	42	16	21.584	0.999996	3.97431	6.11396	63.589	5.33622	1.28094	4.20736e-06	-24.7227	5.33622	63.589	1.40013	2.71017	4.18428	0.651516	1.11096
1208990454	190949	375-80-4	1,6-Diiodoperfluorohexane	DTXSID90190949	C375804	3217	score.spine	8463227	6671688	5	45.8333	0	45.8333	1.47712	0	-1.52288	45.8333	1.47712	0	-1.52288	45.8333	1.47712	2	-1.52288	8	8	1	3	0	1	exp5	42	16	21.584	1	2.0277	4.82259	32.4432	6.9336	0.181086	8.03942e-231	-20.08	6.9336	32.4432	7.99999	4.27261	8.77751	5.00741	5.47886
1208990454	190949	375-80-4	1,6-Diiodoperfluorohexane	DTXSID90190949	C375804	3218	score.pigmentation	8463414	6671875	5	20	0	20	2	0	-1.52288	20	2	0	-1.52288	20	2	2	-1.52288	8	8	1	1	0	0	exp4	13	16	21.584	0	0	7.07107	0	316.228	-706.787	0	2101	316.228	0
1208990454	190949	375-80-4	1,6-Diiodoperfluorohexane	DTXSID90190949	C375804	3219	score.position	8463601	6672062	5	54.1667	0	54.1667	1.47712	0	-1.52288	54.1667	1.47712	0	-1.52288	54.1667	1.47712	2	-1.52288	8	8	1	4	0	1	gnls	42	16	21.584	1	3.42977	1.64911	55.9032	4.08764	-1.17737	7.32662e-11	-10.6099	4.00076	54.8764	1.7101	3.06008	3.18091	0.722357	1.11748
1208990454	190949	375-80-4	1,6-Diiodoperfluorohexane	DTXSID90190949	C375804	3220	score.tail	8463788	6672249	5	15	0	15	2	0	-1.52288	15	2	0	-1.52288	15	2	2	-1.52288	8	8	1	1	0	0	exp5	15	16	21.584	0	0.9375	2.94628	15	32.9738	-8.09976	7.1792e-233	7.02506	32.9738	15	8
1208990454	190949	375-80-4	1,6-Diiodoperfluorohexane	DTXSID90190949	C375804	3221	score.blood_pooling	8463975	6672436	5	33.3333	0	33.3333	1	0	-1.52288	33.3333	1	0	-1.52288	33.3333	1	2	-1.52288	8	8	1	4	0	1	gnls	42	16	21.584	1	2.08344	0.00180509	33.3352	3.00004	-7.5335	6.62455e-33	43.9748	3.00004	33.3351	8	3.23687	3.23699	2.07627	2.27954
1208990454	190949	375-80-4	1,6-Diiodoperfluorohexane	DTXSID90190949	C375804	3222	score.any	8464162	6672623	5	100	0	100	1.47712	0	-1.52288	100	1.47712	0	-1.52288	100	1.47712	2	-1.52288	8	8	1	5	0	1	hill	42	16	21.584	1	6.20999	9.10226	99.3598	3.33902	1.36079	3.52405e-07	-26.7938	3.33902	99.3598	2.1732	1.65993	2.16505	0.861392	1.21486
1208990455	369896	754-96-1	1H,1H,10H,10H-Perfluorodecane-1,10-diol	DTXSID50369896	C754961	3211	score.living	8462106	6670567	5	100	0	100	1.47712	0	-1	100	1.47712	0	-1	100	1.47712	2	-1.52288	8	8	1	3	0	1	exp5	42	16	21.584	1	6.2513	20.624	100.021	22.1743	-2.88935	3.37207e-237	-18.1144	22.1743	100.021	8	18.4362	19.8592	16.0142	17.5219
1208990455	369896	754-96-1	1H,1H,10H,10H-Perfluorodecane-1,10-diol	DTXSID50369896	C754961	3212	score.hatched	8462293	6670754	5	0	0	0	-1.52288	0	-1.52288	0	-1.52288	0	-1.52288	0	-1.52288	2	-1.52288	8	8	1	0	0	0	exp5	13	16	21.584	0	6.25e-08	0	1e-06	0.00385119	-49.9066	0	391.406	0.00385119	1e-06	8
1208990455	369896	754-96-1	1H,1H,10H,10H-Perfluorodecane-1,10-diol	DTXSID50369896	C754961	3213	score.general	8462480	6670941	5	75	0	75	1	0	-1.52288	75	1	0	-1.52288	75	1	1	-1.52288	6	6	1	1	0	1	exp5	42	16	21.584	1	4.6875	0.000411455	75	4.16501	-16.0561	1.2415e-156	47.5793	4.16501	75	7.60549	3.79173	3.79173	2.9576	3.2512
1208990455	369896	754-96-1	1H,1H,10H,10H-Perfluorodecane-1,10-diol	DTXSID50369896	C754961	3214	score.swim_bladder	8462667	6671128	5	83.3333	0	83.3333	1	0	-1.52288	83.3333	1	0	-1.52288	83.3333	1	1	-1.52288	6	6	1	1	0	1	hill	42	16	21.584	1	5.21182	0.000644989	83.3891	3.96274	-15.9577	2.39267e-157	45.2332	3.96274	83.3891	7.89717	3.46849	3.46849	2.72942	3.00028
1208990455	369896	754-96-1	1H,1H,10H,10H-Perfluorodecane-1,10-diol	DTXSID50369896	C754961	3215	score.craniofacial	8462854	6671315	5	83.3333	0	83.3333	1	0	-1.52288	83.3333	1	0	-1.52288	83.3333	1	1	-1.52288	6	6	1	1	0	0	hill	13	16	21.584	0	3.29211e-306	34.0207	5.26737e-305	17.348	-705.36	6.87937e-273	680.826	17.348	5.26737e-305	7.78629
1208990455	369896	754-96-1	1H,1H,10H,10H-Perfluorodecane-1,10-diol	DTXSID50369896	C754961	3216	score.edema	8463041	6671502	5	66.6667	0	66.6667	1	0	-1.52288	66.6667	1	0	-1.52288	66.6667	1	1	-1.52288	6	6	1	1	0	0	hill	13	16	21.584	0	5.15486e-306	27.2166	8.24778e-305	25.2478	-705.583	5.50349e-273	682.165	25.2478	8.24778e-305	6.86396
1208990455	369896	754-96-1	1H,1H,10H,10H-Perfluorodecane-1,10-diol	DTXSID50369896	C754961	3217	score.spine	8463228	6671689	5	4.16667	0	4.16667	1	0	-1.52288	4.16667	1	0	-1.52288	4.16667	1	1	-1.52288	6	6	1	0	0	0	exp4	13	16	21.584	0	0	1.70103	0	31.6228	-708.356	1.26539e-274	698.801	31.6228	0
1208990455	369896	754-96-1	1H,1H,10H,10H-Perfluorodecane-1,10-diol	DTXSID50369896	C754961	3218	score.pigmentation	8463415	6671876	5	0	0	0	-1.52288	0	-1.52288	0	-1.52288	0	-1.52288	0	-1.52288	1	-1.52288	6	6	1	0	0	0	exp5	13	16	21.584	0	6.25e-08	1.02654e-21	1e-06	0.0184752	-45.34	0	266.146	0.0184752	1e-06	8
1208990455	369896	754-96-1	1H,1H,10H,10H-Perfluorodecane-1,10-diol	DTXSID50369896	C754961	3219	score.position	8463602	6672063	5	4.16667	0	4.16667	1	0	-1.52288	4.16667	1	0	-1.52288	4.16667	1	1	-1.52288	6	6	1	0	0	0	exp4	13	16	21.584	0	0	1.70103	0	31.6228	-708.356	1.26539e-274	698.801	31.6228	0
1208990455	369896	754-96-1	1H,1H,10H,10H-Perfluorodecane-1,10-diol	DTXSID50369896	C754961	3220	score.tail	8463789	6672250	5	8.33333	0	8.33333	1	0	-1.52288	8.33333	1	0	-1.52288	8.33333	1	1	-1.52288	6	6	1	0	0	0	exp4	13	16	21.584	0	0	3.40207	0	31.6228	-707.662	2.53078e-274	694.642	31.6228	0
1208990455	369896	754-96-1	1H,1H,10H,10H-Perfluorodecane-1,10-diol	DTXSID50369896	C754961	3221	score.blood_pooling	8463976	6672437	5	33.3333	0	33.3333	1	0	-1.52288	33.3333	1	0	-1.52288	33.3333	1	1	-1.52288	6	6	1	1	0	0	exp4	13	16	21.584	0	0	13.6083	0	31.4222	-706.276	1.01231e-273	686.324	31.4222	0
1208990455	369896	754-96-1	1H,1H,10H,10H-Perfluorodecane-1,10-diol	DTXSID50369896	C754961	3222	score.any	8464163	6672624	5	100	0	100	1.47712	0	-1	100	1.47712	0	-1	100	1.47712	2	-1.52288	8	8	1	4	0	1	hill	42	16	21.584	1	6.25837	5.89327	100.134	5.84217	-1.90519	2.60994e-12	-14.4159	5.84217	100.134	3.60181	4.0614	4.10136	2.57955	3.17425
1208990456	59871	354-76-7	Pentafluoropropionamide	DTXSID0059871	C354767	3211	score.living	8462107	6670568	5	0	0	0	2	0	2	0	2	0	2	0	2	2	2	1	1	1	0	0	0	none	2	16	21.584	0
1208990456	59871	354-76-7	Pentafluoropropionamide	DTXSID0059871	C354767	3212	score.hatched	8462294	6670755	5	0	0	0	2	0	2	0	2	0	2	0	2	2	2	1	1	1	0	0	0	none	2	16	21.584	0
1208990456	59871	354-76-7	Pentafluoropropionamide	DTXSID0059871	C354767	3213	score.general	8462481	6670942	5	0	0	0	2	0	2	0	2	0	2	0	2	2	2	1	1	1	0	0	0	none	2	16	21.584	0
1208990456	59871	354-76-7	Pentafluoropropionamide	DTXSID0059871	C354767	3214	score.swim_bladder	8462668	6671129	5	0	0	0	2	0	2	0	2	0	2	0	2	2	2	1	1	1	0	0	0	none	2	16	21.584	0
1208990456	59871	354-76-7	Pentafluoropropionamide	DTXSID0059871	C354767	3215	score.craniofacial	8462855	6671316	5	0	0	0	2	0	2	0	2	0	2	0	2	2	2	1	1	1	0	0	0	none	2	16	21.584	0
1208990456	59871	354-76-7	Pentafluoropropionamide	DTXSID0059871	C354767	3216	score.edema	8463042	6671503	5	0	0	0	2	0	2	0	2	0	2	0	2	2	2	1	1	1	0	0	0	none	2	16	21.584	0
1208990456	59871	354-76-7	Pentafluoropropionamide	DTXSID0059871	C354767	3217	score.spine	8463229	6671690	5	0	0	0	2	0	2	0	2	0	2	0	2	2	2	1	1	1	0	0	0	none	2	16	21.584	0
1208990456	59871	354-76-7	Pentafluoropropionamide	DTXSID0059871	C354767	3218	score.pigmentation	8463416	6671877	5	0	0	0	2	0	2	0	2	0	2	0	2	2	2	1	1	1	0	0	0	none	2	16	21.584	0
1208990456	59871	354-76-7	Pentafluoropropionamide	DTXSID0059871	C354767	3219	score.position	8463603	6672064	5	0	0	0	2	0	2	0	2	0	2	0	2	2	2	1	1	1	0	0	0	none	2	16	21.584	0
1208990456	59871	354-76-7	Pentafluoropropionamide	DTXSID0059871	C354767	3220	score.tail	8463790	6672251	5	0	0	0	2	0	2	0	2	0	2	0	2	2	2	1	1	1	0	0	0	none	2	16	21.584	0
1208990456	59871	354-76-7	Pentafluoropropionamide	DTXSID0059871	C354767	3221	score.blood_pooling	8463977	6672438	5	0	0	0	2	0	2	0	2	0	2	0	2	2	2	1	1	1	0	0	0	none	2	16	21.584	0
1208990456	59871	354-76-7	Pentafluoropropionamide	DTXSID0059871	C354767	3222	score.any	8464164	6672625	5	0	0	0	2	0	2	0	2	0	2	0	2	2	2	1	1	1	0	0	0	none	2	16	21.584	0
1208990457	381073	137780-69-9	Perfluoro-3,6-dioxadecanoic acid	DTXSID50381073	C137780699	3211	score.living	8462108	6670569	5	66.6667	0	66.6667	2	0	-1	66.6667	2	0	-1	66.6667	2	2	-1.52288	8	8	1	2	0	1	exp5	42	16	21.584	1	4.27499	11.7851	68.3998	81.1782	-5.00969	8.03763e-75	-9.2023	81.1782	68.3998	8	75.2646	75.2981	58.6265	64.1462
1208990457	381073	137780-69-9	Perfluoro-3,6-dioxadecanoic acid	DTXSID50381073	C137780699	3212	score.hatched	8462295	6670756	5	0	0	0	-1.52288	0	-1.52288	0	-1.52288	0	-1.52288	0	-1.52288	2	-1.52288	8	8	1	0	0	0	exp5	13	16	21.584	0	6.25e-08	0	1e-06	0.00385119	-49.9066	0	391.406	0.00385119	1e-06	8
1208990457	381073	137780-69-9	Perfluoro-3,6-dioxadecanoic acid	DTXSID50381073	C137780699	3213	score.general	8462482	6670943	5	68.75	0	68.75	2	0	-1.52288	68.75	2	0	-1.52288	68.75	2	2	-1.52288	8	8	1	1	0	0	hill	13	16	21.584	0	6.42165e-305	24.3068	-1.02746e-303	316.228	-705.552	0	2091.12	316.228	-1.02746e-303	7.99078
1208990457	381073	137780-69-9	Perfluoro-3,6-dioxadecanoic acid	DTXSID50381073	C137780699	3214	score.swim_bladder	8462669	6671130	5	62.5	0	62.5	2	0	-1.52288	62.5	2	0	-1.52288	62.5	2	2	-1.52288	8	8	1	1	0	0	exp4	13	16	21.584	0	0	22.0971	0	316.228	-705.648	0	2091.89	316.228	0
1208990457	381073	137780-69-9	Perfluoro-3,6-dioxadecanoic acid	DTXSID50381073	C137780699	3215	score.craniofacial	8462856	6671317	5	75	0	75	2	0	-1.52288	75	2	0	-1.52288	75	2	2	-1.52288	8	8	1	1	0	0	exp4	13	16	21.584	0	0	26.5165	0	316.228	-705.465	0	2090.43	316.228	0
1208990457	381073	137780-69-9	Perfluoro-3,6-dioxadecanoic acid	DTXSID50381073	C137780699	3216	score.edema	8463043	6671504	5	56.25	0	56.25	2	0	-1.52288	56.25	2	0	-1.52288	56.25	2	2	-1.52288	8	8	1	1	0	0	hill	13	16	21.584	0	5.0088e-305	19.8874	8.01408e-304	275.951	-705.753	0	2092.73	275.951	8.01408e-304	8
1208990457	381073	137780-69-9	Perfluoro-3,6-dioxadecanoic acid	DTXSID50381073	C137780699	3217	score.spine	8463230	6671691	5	0	0	0	-1.52288	0	-1.52288	0	-1.52288	0	-1.52288	0	-1.52288	2	-1.52288	8	8	1	0	0	0	exp5	13	16	21.584	0	6.25e-08	0	1e-06	0.00385119	-49.9066	0	391.406	0.00385119	1e-06	8
1208990457	381073	137780-69-9	Perfluoro-3,6-dioxadecanoic acid	DTXSID50381073	C137780699	3218	score.pigmentation	8463417	6671878	5	0	0	0	-1.52288	0	-1.52288	0	-1.52288	0	-1.52288	0	-1.52288	2	-1.52288	8	8	1	0	0	0	exp5	13	16	21.584	0	6.25e-08	0	1e-06	0.00385119	-49.9066	0	391.406	0.00385119	1e-06	8
1208990457	381073	137780-69-9	Perfluoro-3,6-dioxadecanoic acid	DTXSID50381073	C137780699	3219	score.position	8463604	6672065	5	31.25	0	31.25	2	0	-1.52288	31.25	2	0	-1.52288	31.25	2	2	-1.52288	8	8	1	1	0	0	exp4	13	16	21.584	0	0	11.0485	0	316.227	-706.341	0	2097.43	316.227	0
1208990457	381073	137780-69-9	Perfluoro-3,6-dioxadecanoic acid	DTXSID50381073	C137780699	3220	score.tail	8463791	6672252	5	6.25	0	6.25	2	0	-1.52288	6.25	2	0	-1.52288	6.25	2	2	-1.52288	8	8	1	0	0	0	exp4	13	16	21.584	0	0	2.20971	0	316.228	-707.95	0	2110.31	316.228	0
1208990457	381073	137780-69-9	Perfluoro-3,6-dioxadecanoic acid	DTXSID50381073	C137780699	3221	score.blood_pooling	8463978	6672439	5	50	0	50	2	0	-1.52288	50	2	0	-1.52288	50	2	2	-1.52288	8	8	1	1	0	0	exp4	13	16	21.584	0	0	17.6777	0	316.227	-705.871	0	2093.67	316.227	0
1208990457	381073	137780-69-9	Perfluoro-3,6-dioxadecanoic acid	DTXSID50381073	C137780699	3222	score.any	8464165	6672626	5	91.6667	0	91.6667	2	0	-1.52288	91.6667	2	0	-1.52288	91.6667	2	2	-1.52288	8	8	1	1	0	0	hill	13	16	21.584	0	1.49536e-306	32.4091	2.39258e-305	281.482	-705.265	0	2088.82	281.482	2.39258e-305	8
1208990458	238701	918-21-8	Perfluoropinacol	DTXSID60238701	C918218	3211	score.living	8462109	6670570	5	100	0	100	1.47712	0	-1	100	1.47712	0	-1	100	1.47712	2	-1.52288	8	8	1	4	0	0.938523	exp5	42	16	21.584	0.938523	4.68745	21.6506	74.9992	11.7614	2.67486	0.0610226	-35.4669	11.7614	74.9992	6.25333	8.7209	22.1094	7.75589	8.7021
1208990458	238701	918-21-8	Perfluoropinacol	DTXSID60238701	C918218	3212	score.hatched	8462296	6670757	5	0	0	0	-1.52288	0	-1.52288	0	-1.52288	0	-1.52288	0	-1.52288	2	-1.52288	8	8	1	0	0	0	exp5	13	16	21.584	0	6.25e-08	0	1e-06	0.00385119	-49.9066	0	391.406	0.00385119	1e-06	8
1208990458	238701	918-21-8	Perfluoropinacol	DTXSID60238701	C918218	3213	score.general	8462483	6670944	5	50	0	50	0.477121	0	-1	50	0.477121	0	-1	50	0.477121	0.477121	-1.52288	5	5	1	1	0	1	exp5	42	16	21.584	1	3.74935	3.72679	59.9897	2.66403	-1.6887	4.57361e-162	-12.0496	2.66403	59.9897	8	2.51561	2.52662	1.92395	2.10509
1208990458	238701	918-21-8	Perfluoropinacol	DTXSID60238701	C918218	3214	score.swim_bladder	8462670	6671131	5	100	0	100	0.477121	0	-1.52288	100	0.477121	0	-1.52288	100	0.477121	0.477121	-1.52288	5	5	1	1	0	1	exp5	42	16	21.584	1	7.45712	0.0148071	119.314	2.65881	-8.91859	7.99467e-17	15.6009	2.65881	119.314	8	2.27557	2.27557	1.92018	2.10097
1208990458	238701	918-21-8	Perfluoropinacol	DTXSID60238701	C918218	3215	score.craniofacial	8462857	6671318	5	50	0	50	0.477121	0	-1.52288	50	0.477121	0	-1.52288	50	0.477121	0.477121	-1.52288	5	5	1	1	0	1	exp5	42	16	21.584	1	3.44279	0.00894448	55.0847	2.57094	-9.42114	2.05767e-16	18.1213	2.57094	55.0847	8	2.46642	2.46642	1.85672	2.03153
1208990458	238701	918-21-8	Perfluoropinacol	DTXSID60238701	C918218	3216	score.edema	8463044	6671505	5	50	0	50	0.477121	0	-1	50	0.477121	0	-1	50	0.477121	0.477121	-1.52288	5	5	1	1	0	1	exp5	42	16	21.584	1	3.74935	3.72679	59.9897	2.66403	-1.6887	4.57361e-162	-12.0496	2.66403	59.9897	8	2.51561	2.52662	1.92395	2.10509
1208990458	238701	918-21-8	Perfluoropinacol	DTXSID60238701	C918218	3217	score.spine	8463231	6671692	5	0	0	0	-1.52288	0	-1.52288	0	-1.52288	0	-1.52288	0	-1.52288	0.477121	-1.52288	5	5	1	0	0	0	exp5	13	16	21.584	0	6.25e-08	6.35275e-22	1e-06	0.00721353	-48.808	0	236.346	0.00721353	1e-06	8
1208990458	238701	918-21-8	Perfluoropinacol	DTXSID60238701	C918218	3218	score.pigmentation	8463418	6671879	5	0	0	0	-1.52288	0	-1.52288	0	-1.52288	0	-1.52288	0	-1.52288	0.477121	-1.52288	5	5	1	0	0	0	exp5	13	16	21.584	0	6.25e-08	6.35275e-22	1e-06	0.00721353	-48.808	0	236.346	0.00721353	1e-06	8
1208990458	238701	918-21-8	Perfluoropinacol	DTXSID60238701	C918218	3219	score.position	8463605	6672066	5	0	0	0	-1.52288	0	-1.52288	0	-1.52288	0	-1.52288	0	-1.52288	0.477121	-1.52288	5	5	1	0	0	0	exp5	13	16	21.584	0	6.25e-08	6.35275e-22	1e-06	0.00721353	-48.808	0	236.346	0.00721353	1e-06	8
1208990458	238701	918-21-8	Perfluoropinacol	DTXSID60238701	C918218	3220	score.tail	8463792	6672253	5	0	0	0	-1.52288	0	-1.52288	0	-1.52288	0	-1.52288	0	-1.52288	0.477121	-1.52288	5	5	1	0	0	0	exp5	13	16	21.584	0	6.25e-08	6.35275e-22	1e-06	0.00721353	-48.808	0	236.346	0.00721353	1e-06	8
1208990458	238701	918-21-8	Perfluoropinacol	DTXSID60238701	C918218	3221	score.blood_pooling	8463979	6672440	5	0	0	0	-1.52288	0	-1.52288	0	-1.52288	0	-1.52288	0	-1.52288	0.477121	-1.52288	5	5	1	0	0	0	exp5	13	16	21.584	0	6.25e-08	6.35275e-22	1e-06	0.00721353	-48.808	0	236.346	0.00721353	1e-06	8
1208990458	238701	918-21-8	Perfluoropinacol	DTXSID60238701	C918218	3222	score.any	8464166	6672627	5	100	0	100	0.477121	0	-1	100	0.477121	0	-1	100	0.477121	2	-1.52288	8	8	1	4	0	1	exp5	42	16	21.584	1	6.25052	2.94661	100.008	2.21078	-2.86862	1.11313e-15	-8.45285	2.21078	100.008	8	1.83132	1.98417	1.59662	1.74694
1210309387	190948	375-50-8	Perfluoro-1,4-diiodobutane	DTXSID30190948	C375508	3211	score.living	8462110	6670571	5	16.6667	0	16.6667	-0.522879	0	-1.52288	16.6667	-0.522879	0	-1.52288	16.6667	-0.522879	2	-1.52288	8	8	1	2	0	0.0109953	exp4	13	16	21.584	0	0.197613	7.72163	3.1618	7.5188	1.53387	5.18078e-63	-26.9969	7.5188	3.1618				0.556395	1.14288
1210309387	190948	375-50-8	Perfluoro-1,4-diiodobutane	DTXSID30190948	C375508	3212	score.hatched	8462297	6670758	5	0	0	0	-1.52288	0	-1.52288	0	-1.52288	0	-1.52288	0	-1.52288	2	-1.52288	8	8	1	0	0	0	exp5	13	16	21.584	0	6.25e-08	0	1e-06	0.00385119	-49.9066	0	391.406	0.00385119	1e-06	8
1210309387	190948	375-50-8	Perfluoro-1,4-diiodobutane	DTXSID30190948	C375508	3213	score.general	8462484	6670945	5	58.3333	0	58.3333	2	0	-1.52288	58.3333	2	0	-1.52288	58.3333	2	2	-1.52288	8	8	1	3	0	0.999811	exp5	42	16	21.584	0.999811	3.64647	7.62728	58.3434	24.3106	1.04058	0.000188783	-25.4603	24.3106	58.3434	2.42903	18.7784	22.51	8.32293	11.1938
1210309387	190948	375-50-8	Perfluoro-1,4-diiodobutane	DTXSID30190948	C375508	3214	score.swim_bladder	8462671	6671132	5	66.6667	0	66.6667	2	0	-1.52288	66.6667	2	0	-1.52288	66.6667	2	2	-1.52288	8	8	1	4	0	0.999375	exp5	42	16	21.584	0.999375	4.16666	9.20447	66.6666	27.504	1.5133	0.000624784	-28.0533	27.504	66.6666	7.97972	24.4434	26.6491	19.8469	21.7204
1210309387	190948	375-50-8	Perfluoro-1,4-diiodobutane	DTXSID30190948	C375508	3215	score.craniofacial	8462858	6671319	5	50	0	50	2	0	-1.52288	50	2	0	-1.52288	50	2	2	-1.52288	8	8	1	2	0	1	exp5	42	16	21.584	1	3.13198	7.07107	50.1116	76.1862	-4.885	6.15473e-74	-7.24543	76.1862	50.1116	8	74.0597	74.4084	55.0213	60.2015
1210309387	190948	375-50-8	Perfluoro-1,4-diiodobutane	DTXSID30190948	C375508	3216	score.edema	8463045	6671506	5	58.3333	0	58.3333	2	0	-1.52288	58.3333	2	0	-1.52288	58.3333	2	2	-1.52288	8	8	1	3	0	0.999811	exp5	42	16	21.584	0.999811	3.64647	7.62728	58.3434	24.3106	1.04058	0.000188783	-25.4603	24.3106	58.3434	2.42903	18.7784	22.51	8.32293	11.1938
1210309387	190948	375-50-8	Perfluoro-1,4-diiodobutane	DTXSID30190948	C375508	3217	score.spine	8463232	6671693	5	16.6667	0	16.6667	2	0	-1.52288	16.6667	2	0	-1.52288	16.6667	2	2	-1.52288	8	8	1	1	0	0	exp4	13	16	21.584	0	0	5.89256	0	316.228	-706.969	0	2102.46	316.228	0
1210309387	190948	375-50-8	Perfluoro-1,4-diiodobutane	DTXSID30190948	C375508	3218	score.pigmentation	8463419	6671880	5	0	0	0	-1.52288	0	-1.52288	0	-1.52288	0	-1.52288	0	-1.52288	2	-1.52288	8	8	1	0	0	0	exp5	13	16	21.584	0	6.25e-08	0	1e-06	0.00385119	-49.9066	0	391.406	0.00385119	1e-06	8
1210309387	190948	375-50-8	Perfluoro-1,4-diiodobutane	DTXSID30190948	C375508	3219	score.position	8463606	6672067	5	16.6667	0	16.6667	2	0	-1.52288	16.6667	2	0	-1.52288	16.6667	2	2	-1.52288	8	8	1	1	0	0	exp4	13	16	21.584	0	0	5.89256	0	316.228	-706.969	0	2102.46	316.228	0
1210309387	190948	375-50-8	Perfluoro-1,4-diiodobutane	DTXSID30190948	C375508	3220	score.tail	8463793	6672254	5	20.8333	0	20.8333	2	0	-1.52288	20.8333	2	0	-1.52288	20.8333	2	2	-1.52288	8	8	1	1	0	1	exp5	42	16	21.584	0	1.32736	2.94628	21.2377	80.4221	-6.11006	1.01073e-73	1.01321	80.4221	21.2377	8			58.0804	63.5488
1210309387	190948	375-50-8	Perfluoro-1,4-diiodobutane	DTXSID30190948	C375508	3221	score.blood_pooling	8463980	6672441	5	20	0	20	-0.522879	0	-1.52288	20	-0.522879	0	-1.52288	20	-0.522879	2	-1.52288	8	8	1	1	0	0	exp4	13	16	21.584	0	0	7.07107	0	316.228	-706.787	0	2101	316.228	0
1210309387	190948	375-50-8	Perfluoro-1,4-diiodobutane	DTXSID30190948	C375508	3222	score.any	8464167	6672628	5	70.8333	0	70.8333	1.47712	0	-1.52288	70.8333	1.47712	0	-1.52288	70.8333	1.47712	2	-1.52288	8	8	1	4	0	0.998713	exp5	42	16	21.584	0.998713	4.297	13.2145	68.752	16.9284	1.79446	0.00128718	-30.4256	16.9284	68.752	4.54514	11.0921	20.3568	9.54622	11.1844
1210309400	335700	424-18-0	Methyl perfluorohexanoate	DTXSID20335700	C424180	3211	score.living	8462111	6670572	5	0	0	0	2	0	2	0	2	0	2	0	2	2	2	1	1	1	0	0	0	none	2	16	21.584	0
1210309400	335700	424-18-0	Methyl perfluorohexanoate	DTXSID20335700	C424180	3212	score.hatched	8462298	6670759	5	0	0	0	2	0	2	0	2	0	2	0	2	2	2	1	1	1	0	0	0	none	2	16	21.584	0
1210309400	335700	424-18-0	Methyl perfluorohexanoate	DTXSID20335700	C424180	3213	score.general	8462485	6670946	5	0	0	0	2	0	2	0	2	0	2	0	2	2	2	1	1	1	0	0	0	none	2	16	21.584	0
1210309400	335700	424-18-0	Methyl perfluorohexanoate	DTXSID20335700	C424180	3214	score.swim_bladder	8462672	6671133	5	0	0	0	2	0	2	0	2	0	2	0	2	2	2	1	1	1	0	0	0	none	2	16	21.584	0
1210309400	335700	424-18-0	Methyl perfluorohexanoate	DTXSID20335700	C424180	3215	score.craniofacial	8462859	6671320	5	0	0	0	2	0	2	0	2	0	2	0	2	2	2	1	1	1	0	0	0	none	2	16	21.584	0
1210309400	335700	424-18-0	Methyl perfluorohexanoate	DTXSID20335700	C424180	3216	score.edema	8463046	6671507	5	0	0	0	2	0	2	0	2	0	2	0	2	2	2	1	1	1	0	0	0	none	2	16	21.584	0
1210309400	335700	424-18-0	Methyl perfluorohexanoate	DTXSID20335700	C424180	3217	score.spine	8463233	6671694	5	0	0	0	2	0	2	0	2	0	2	0	2	2	2	1	1	1	0	0	0	none	2	16	21.584	0
1210309400	335700	424-18-0	Methyl perfluorohexanoate	DTXSID20335700	C424180	3218	score.pigmentation	8463420	6671881	5	0	0	0	2	0	2	0	2	0	2	0	2	2	2	1	1	1	0	0	0	none	2	16	21.584	0
1210309400	335700	424-18-0	Methyl perfluorohexanoate	DTXSID20335700	C424180	3219	score.position	8463607	6672068	5	0	0	0	2	0	2	0	2	0	2	0	2	2	2	1	1	1	0	0	0	none	2	16	21.584	0
1210309400	335700	424-18-0	Methyl perfluorohexanoate	DTXSID20335700	C424180	3220	score.tail	8463794	6672255	5	0	0	0	2	0	2	0	2	0	2	0	2	2	2	1	1	1	0	0	0	none	2	16	21.584	0
1210309400	335700	424-18-0	Methyl perfluorohexanoate	DTXSID20335700	C424180	3221	score.blood_pooling	8463981	6672442	5	0	0	0	2	0	2	0	2	0	2	0	2	2	2	1	1	1	0	0	0	none	2	16	21.584	0
1210309400	335700	424-18-0	Methyl perfluorohexanoate	DTXSID20335700	C424180	3222	score.any	8464168	6672629	5	0	0	0	2	0	2	0	2	0	2	0	2	2	2	1	1	1	0	0	0	none	2	16	21.584	0
1210309401	60965	662-50-0	Heptafluorobutyramide	DTXSID2060965	C662500	3211	score.living	8462112	6670573	5	16.6667	0	16.6667	1.47712	0	-1.52288	16.6667	1.47712	0	-1.52288	16.6667	1.47712	2	-1.52288	8	8	1	1	0	0	exp4	13	16	21.584	0	0	5.89256	0	316.228	-706.969	0	2102.46	316.228	0
1210309401	60965	662-50-0	Heptafluorobutyramide	DTXSID2060965	C662500	3212	score.hatched	8462299	6670760	5	0	0	0	-1.52288	0	-1.52288	0	-1.52288	0	-1.52288	0	-1.52288	2	-1.52288	8	8	1	0	0	0	exp5	13	16	21.584	0	6.25e-08	0	1e-06	0.00385119	-49.9066	0	391.406	0.00385119	1e-06	8
1210309401	60965	662-50-0	Heptafluorobutyramide	DTXSID2060965	C662500	3213	score.general	8462486	6670947	5	8.33333	0	8.33333	0	0	-1.52288	8.33333	0	0	-1.52288	8.33333	0	2	-1.52288	8	8	1	0	0	0	gnls	13	16	21.584	0	0.533846	2.57444	8.71765	0.654195	-4.96752	4.87107e-08	-1.68717	0.652062	8.54154	8
1210309401	60965	662-50-0	Heptafluorobutyramide	DTXSID2060965	C662500	3214	score.swim_bladder	8462673	6671134	5	10	0	10	1.47712	0	-1.52288	10	1.47712	0	-1.52288	10	1.47712	2	-1.52288	8	8	1	0	0	0	exp4	13	16	21.584	0	0	3.53553	0	316.227	-707.48	0	2106.55	316.227	0
1210309401	60965	662-50-0	Heptafluorobutyramide	DTXSID2060965	C662500	3215	score.craniofacial	8462860	6671321	5	0	0	0	-1.52288	0	-1.52288	0	-1.52288	0	-1.52288	0	-1.52288	2	-1.52288	8	8	1	0	0	0	exp5	13	16	21.584	0	6.25e-08	0	1e-06	0.00385119	-49.9066	0	391.406	0.00385119	1e-06	8
1210309401	60965	662-50-0	Heptafluorobutyramide	DTXSID2060965	C662500	3216	score.edema	8463047	6671508	5	8.33333	0	8.33333	0	0	-1.52288	8.33333	0	0	-1.52288	8.33333	0	2	-1.52288	8	8	1	0	0	3.92377e-11	exp5	13	16	21.584	0	0.17529	3.11017	2.80463	0.669298	0.915858	4.27137e-218	-20.5898	0.669298	2.80463	7.85109			0.480389	0.526515
1210309401	60965	662-50-0	Heptafluorobutyramide	DTXSID2060965	C662500	3217	score.spine	8463234	6671695	5	0	0	0	-1.52288	0	-1.52288	0	-1.52288	0	-1.52288	0	-1.52288	2	-1.52288	8	8	1	0	0	0	exp5	13	16	21.584	0	6.25e-08	0	1e-06	0.00385119	-49.9066	0	391.406	0.00385119	1e-06	8
1210309401	60965	662-50-0	Heptafluorobutyramide	DTXSID2060965	C662500	3218	score.pigmentation	8463421	6671882	5	0	0	0	-1.52288	0	-1.52288	0	-1.52288	0	-1.52288	0	-1.52288	2	-1.52288	8	8	1	0	0	0	exp5	13	16	21.584	0	6.25e-08	0	1e-06	0.00385119	-49.9066	0	391.406	0.00385119	1e-06	8
1210309401	60965	662-50-0	Heptafluorobutyramide	DTXSID2060965	C662500	3219	score.position	8463608	6672069	5	0	0	0	-1.52288	0	-1.52288	0	-1.52288	0	-1.52288	0	-1.52288	2	-1.52288	8	8	1	0	0	0	exp5	13	16	21.584	0	6.25e-08	0	1e-06	0.00385119	-49.9066	0	391.406	0.00385119	1e-06	8
1210309401	60965	662-50-0	Heptafluorobutyramide	DTXSID2060965	C662500	3220	score.tail	8463795	6672256	5	0	0	0	-1.52288	0	-1.52288	0	-1.52288	0	-1.52288	0	-1.52288	2	-1.52288	8	8	1	0	0	0	exp5	13	16	21.584	0	6.25e-08	0	1e-06	0.00385119	-49.9066	0	391.406	0.00385119	1e-06	8
1210309401	60965	662-50-0	Heptafluorobutyramide	DTXSID2060965	C662500	3221	score.blood_pooling	8463982	6672443	5	0	0	0	-1.52288	0	-1.52288	0	-1.52288	0	-1.52288	0	-1.52288	2	-1.52288	8	8	1	0	0	0	exp5	13	16	21.584	0	6.25e-08	0	1e-06	0.00385119	-49.9066	0	391.406	0.00385119	1e-06	8
1210309401	60965	662-50-0	Heptafluorobutyramide	DTXSID2060965	C662500	3222	score.any	8464169	6672630	5	25	0	25	1.47712	0	-1.52288	25	1.47712	0	-1.52288	25	1.47712	2	-1.52288	8	8	1	1	0	0.000161464	exp4	13	16	21.584	0	0.355173	7.45779	5.68277	0.365471	1.46386	0.445754	-26.1701	0.365471	5.68277				0.027045	0.0555527
1210313752	892442	13252-14-7	Perfluoro-2,5-dimethyl-3,6-dioxanonanoic acid	DTXSID00892442	C13252147	3211	score.living	8462113	6670574	5	0	0	0	1.60206	0	1.60206	0	1.60206	0	1.60206	0	1.60206	1.60206	1.60206	1	1	1	0	0	0	none	2	16	21.584	0
1210313752	892442	13252-14-7	Perfluoro-2,5-dimethyl-3,6-dioxanonanoic acid	DTXSID00892442	C13252147	3212	score.hatched	8462300	6670761	5	0	0	0	1.60206	0	1.60206	0	1.60206	0	1.60206	0	1.60206	1.60206	1.60206	1	1	1	0	0	0	none	2	16	21.584	0
1210313752	892442	13252-14-7	Perfluoro-2,5-dimethyl-3,6-dioxanonanoic acid	DTXSID00892442	C13252147	3213	score.general	8462487	6670948	5	0	0	0	1.60206	0	1.60206	0	1.60206	0	1.60206	0	1.60206	1.60206	1.60206	1	1	1	0	0	0	none	2	16	21.584	0
1210313752	892442	13252-14-7	Perfluoro-2,5-dimethyl-3,6-dioxanonanoic acid	DTXSID00892442	C13252147	3214	score.swim_bladder	8462674	6671135	5	0	0	0	1.60206	0	1.60206	0	1.60206	0	1.60206	0	1.60206	1.60206	1.60206	1	1	1	0	0	0	none	2	16	21.584	0
1210313752	892442	13252-14-7	Perfluoro-2,5-dimethyl-3,6-dioxanonanoic acid	DTXSID00892442	C13252147	3215	score.craniofacial	8462861	6671322	5	0	0	0	1.60206	0	1.60206	0	1.60206	0	1.60206	0	1.60206	1.60206	1.60206	1	1	1	0	0	0	none	2	16	21.584	0
1210313752	892442	13252-14-7	Perfluoro-2,5-dimethyl-3,6-dioxanonanoic acid	DTXSID00892442	C13252147	3216	score.edema	8463048	6671509	5	0	0	0	1.60206	0	1.60206	0	1.60206	0	1.60206	0	1.60206	1.60206	1.60206	1	1	1	0	0	0	none	2	16	21.584	0
1210313752	892442	13252-14-7	Perfluoro-2,5-dimethyl-3,6-dioxanonanoic acid	DTXSID00892442	C13252147	3217	score.spine	8463235	6671696	5	0	0	0	1.60206	0	1.60206	0	1.60206	0	1.60206	0	1.60206	1.60206	1.60206	1	1	1	0	0	0	none	2	16	21.584	0
1210313752	892442	13252-14-7	Perfluoro-2,5-dimethyl-3,6-dioxanonanoic acid	DTXSID00892442	C13252147	3218	score.pigmentation	8463422	6671883	5	0	0	0	1.60206	0	1.60206	0	1.60206	0	1.60206	0	1.60206	1.60206	1.60206	1	1	1	0	0	0	none	2	16	21.584	0
1210313752	892442	13252-14-7	Perfluoro-2,5-dimethyl-3,6-dioxanonanoic acid	DTXSID00892442	C13252147	3219	score.position	8463609	6672070	5	0	0	0	1.60206	0	1.60206	0	1.60206	0	1.60206	0	1.60206	1.60206	1.60206	1	1	1	0	0	0	none	2	16	21.584	0
1210313752	892442	13252-14-7	Perfluoro-2,5-dimethyl-3,6-dioxanonanoic acid	DTXSID00892442	C13252147	3220	score.tail	8463796	6672257	5	0	0	0	1.60206	0	1.60206	0	1.60206	0	1.60206	0	1.60206	1.60206	1.60206	1	1	1	0	0	0	none	2	16	21.584	0
1210313752	892442	13252-14-7	Perfluoro-2,5-dimethyl-3,6-dioxanonanoic acid	DTXSID00892442	C13252147	3221	score.blood_pooling	8463983	6672444	5	0	0	0	1.60206	0	1.60206	0	1.60206	0	1.60206	0	1.60206	1.60206	1.60206	1	1	1	0	0	0	none	2	16	21.584	0
1210313752	892442	13252-14-7	Perfluoro-2,5-dimethyl-3,6-dioxanonanoic acid	DTXSID00892442	C13252147	3222	score.any	8464170	6672631	5	0	0	0	1.60206	0	1.60206	0	1.60206	0	1.60206	0	1.60206	1.60206	1.60206	1	1	1	0	0	0	none	2	16	21.584	0
1210313753	44969	63863-43-4	Methyl perfluoro(3-(1-ethenyloxypropan-2-yloxy)propanoate)	DTXSID8044969	C63863434	3211	score.living	8462114	6670575	5	0	0	0	1.60206	0	1.60206	0	1.60206	0	1.60206	0	1.60206	1.60206	1.60206	1	1	1	0	0	0	none	2	16	21.584	0
1210313753	44969	63863-43-4	Methyl perfluoro(3-(1-ethenyloxypropan-2-yloxy)propanoate)	DTXSID8044969	C63863434	3212	score.hatched	8462301	6670762	5	0	0	0	1.60206	0	1.60206	0	1.60206	0	1.60206	0	1.60206	1.60206	1.60206	1	1	1	0	0	0	none	2	16	21.584	0
1210313753	44969	63863-43-4	Methyl perfluoro(3-(1-ethenyloxypropan-2-yloxy)propanoate)	DTXSID8044969	C63863434	3213	score.general	8462488	6670949	5	8.33333	8.33333	8.33333	1.60206	8.33333	1.60206	8.33333	1.60206	8.33333	1.60206	8.33333	1.60206	1.60206	1.60206	1	1	1	0	0	0	none	2	16	21.584	0
1210313753	44969	63863-43-4	Methyl perfluoro(3-(1-ethenyloxypropan-2-yloxy)propanoate)	DTXSID8044969	C63863434	3214	score.swim_bladder	8462675	6671136	5	0	0	0	1.60206	0	1.60206	0	1.60206	0	1.60206	0	1.60206	1.60206	1.60206	1	1	1	0	0	0	none	2	16	21.584	0
1210313753	44969	63863-43-4	Methyl perfluoro(3-(1-ethenyloxypropan-2-yloxy)propanoate)	DTXSID8044969	C63863434	3215	score.craniofacial	8462862	6671323	5	0	0	0	1.60206	0	1.60206	0	1.60206	0	1.60206	0	1.60206	1.60206	1.60206	1	1	1	0	0	0	none	2	16	21.584	0
1210313753	44969	63863-43-4	Methyl perfluoro(3-(1-ethenyloxypropan-2-yloxy)propanoate)	DTXSID8044969	C63863434	3216	score.edema	8463049	6671510	5	8.33333	8.33333	8.33333	1.60206	8.33333	1.60206	8.33333	1.60206	8.33333	1.60206	8.33333	1.60206	1.60206	1.60206	1	1	1	0	0	0	none	2	16	21.584	0
1210313753	44969	63863-43-4	Methyl perfluoro(3-(1-ethenyloxypropan-2-yloxy)propanoate)	DTXSID8044969	C63863434	3217	score.spine	8463236	6671697	5	0	0	0	1.60206	0	1.60206	0	1.60206	0	1.60206	0	1.60206	1.60206	1.60206	1	1	1	0	0	0	none	2	16	21.584	0
1210313753	44969	63863-43-4	Methyl perfluoro(3-(1-ethenyloxypropan-2-yloxy)propanoate)	DTXSID8044969	C63863434	3218	score.pigmentation	8463423	6671884	5	0	0	0	1.60206	0	1.60206	0	1.60206	0	1.60206	0	1.60206	1.60206	1.60206	1	1	1	0	0	0	none	2	16	21.584	0
1210313753	44969	63863-43-4	Methyl perfluoro(3-(1-ethenyloxypropan-2-yloxy)propanoate)	DTXSID8044969	C63863434	3219	score.position	8463610	6672071	5	4.16667	4.16667	4.16667	1.60206	4.16667	1.60206	4.16667	1.60206	4.16667	1.60206	4.16667	1.60206	1.60206	1.60206	1	1	1	0	0	0	none	2	16	21.584	0
1210313753	44969	63863-43-4	Methyl perfluoro(3-(1-ethenyloxypropan-2-yloxy)propanoate)	DTXSID8044969	C63863434	3220	score.tail	8463797	6672258	5	0	0	0	1.60206	0	1.60206	0	1.60206	0	1.60206	0	1.60206	1.60206	1.60206	1	1	1	0	0	0	none	2	16	21.584	0
1210313753	44969	63863-43-4	Methyl perfluoro(3-(1-ethenyloxypropan-2-yloxy)propanoate)	DTXSID8044969	C63863434	3221	score.blood_pooling	8463984	6672445	5	0	0	0	1.60206	0	1.60206	0	1.60206	0	1.60206	0	1.60206	1.60206	1.60206	1	1	1	0	0	0	none	2	16	21.584	0
1210313753	44969	63863-43-4	Methyl perfluoro(3-(1-ethenyloxypropan-2-yloxy)propanoate)	DTXSID8044969	C63863434	3222	score.any	8464171	6672632	5	8.33333	8.33333	8.33333	1.60206	8.33333	1.60206	8.33333	1.60206	8.33333	1.60206	8.33333	1.60206	1.60206	1.60206	1	1	1	0	0	0	none	2	16	21.584	0
1210313754	382620	812-70-4	3-(Perfluoroheptyl)propanoic acid	DTXSID90382620	C812704	3211	score.living	8462115	6670576	5	16.6667	0	16.6667	-1	0	-2	16.6667	-1	0	-2	16.6667	-1	1.60206	-2	8	8	1	1	0	0	exp4	13	16	21.584	0	0	5.89256	0	126.491	-706.969	0	2102.46	126.491	0
1210313754	382620	812-70-4	3-(Perfluoroheptyl)propanoic acid	DTXSID90382620	C812704	3212	score.hatched	8462302	6670763	5	0	0	0	-2	0	-2	0	-2	0	-2	0	-2	1.60206	-2	8	8	1	0	0	0	exp5	13	16	21.584	0	6.25e-08	2.11758e-22	1e-06	0.00563933	-49.9066	0	386.943	0.00563933	1e-06	8
1210313754	382620	812-70-4	3-(Perfluoroheptyl)propanoic acid	DTXSID90382620	C812704	3213	score.general	8462489	6670950	5	0	0	0	-2	0	-2	0	-2	0	-2	0	-2	1.60206	-2	8	8	1	0	0	0	exp5	13	16	21.584	0	6.25e-08	2.11758e-22	1e-06	0.00563933	-49.9066	0	386.943	0.00563933	1e-06	8
1210313754	382620	812-70-4	3-(Perfluoroheptyl)propanoic acid	DTXSID90382620	C812704	3214	score.swim_bladder	8462676	6671137	5	0	0	0	-2	0	-2	0	-2	0	-2	0	-2	1.60206	-2	8	8	1	0	0	0	exp5	13	16	21.584	0	6.25e-08	2.11758e-22	1e-06	0.00563933	-49.9066	0	386.943	0.00563933	1e-06	8
1210313754	382620	812-70-4	3-(Perfluoroheptyl)propanoic acid	DTXSID90382620	C812704	3215	score.craniofacial	8462863	6671324	5	0	0	0	-2	0	-2	0	-2	0	-2	0	-2	1.60206	-2	8	8	1	0	0	0	exp5	13	16	21.584	0	6.25e-08	2.11758e-22	1e-06	0.00563933	-49.9066	0	386.943	0.00563933	1e-06	8
1210313754	382620	812-70-4	3-(Perfluoroheptyl)propanoic acid	DTXSID90382620	C812704	3216	score.edema	8463050	6671511	5	0	0	0	-2	0	-2	0	-2	0	-2	0	-2	1.60206	-2	8	8	1	0	0	0	exp5	13	16	21.584	0	6.25e-08	2.11758e-22	1e-06	0.00563933	-49.9066	0	386.943	0.00563933	1e-06	8
1210313754	382620	812-70-4	3-(Perfluoroheptyl)propanoic acid	DTXSID90382620	C812704	3217	score.spine	8463237	6671698	5	0	0	0	-2	0	-2	0	-2	0	-2	0	-2	1.60206	-2	8	8	1	0	0	0	exp5	13	16	21.584	0	6.25e-08	2.11758e-22	1e-06	0.00563933	-49.9066	0	386.943	0.00563933	1e-06	8
1210313754	382620	812-70-4	3-(Perfluoroheptyl)propanoic acid	DTXSID90382620	C812704	3218	score.pigmentation	8463424	6671885	5	0	0	0	-2	0	-2	0	-2	0	-2	0	-2	1.60206	-2	8	8	1	0	0	0	exp5	13	16	21.584	0	6.25e-08	2.11758e-22	1e-06	0.00563933	-49.9066	0	386.943	0.00563933	1e-06	8
1210313754	382620	812-70-4	3-(Perfluoroheptyl)propanoic acid	DTXSID90382620	C812704	3219	score.position	8463611	6672072	5	0	0	0	-2	0	-2	0	-2	0	-2	0	-2	1.60206	-2	8	8	1	0	0	0	exp5	13	16	21.584	0	6.25e-08	2.11758e-22	1e-06	0.00563933	-49.9066	0	386.943	0.00563933	1e-06	8
1210313754	382620	812-70-4	3-(Perfluoroheptyl)propanoic acid	DTXSID90382620	C812704	3220	score.tail	8463798	6672259	5	0	0	0	-2	0	-2	0	-2	0	-2	0	-2	1.60206	-2	8	8	1	0	0	0	exp5	13	16	21.584	0	6.25e-08	2.11758e-22	1e-06	0.00563933	-49.9066	0	386.943	0.00563933	1e-06	8
1210313754	382620	812-70-4	3-(Perfluoroheptyl)propanoic acid	DTXSID90382620	C812704	3221	score.blood_pooling	8463985	6672446	5	0	0	0	-2	0	-2	0	-2	0	-2	0	-2	1.60206	-2	8	8	1	0	0	0	exp5	13	16	21.584	0	6.25e-08	2.11758e-22	1e-06	0.00563933	-49.9066	0	386.943	0.00563933	1e-06	8
1210313754	382620	812-70-4	3-(Perfluoroheptyl)propanoic acid	DTXSID90382620	C812704	3222	score.any	8464172	6672633	5	16.6667	0	16.6667	-1	0	-2	16.6667	-1	0	-2	16.6667	-1	1.60206	-2	8	8	1	1	0	0	exp4	13	16	21.584	0	0	5.89256	0	126.491	-706.969	0	2102.46	126.491	0
1210313755	27831	24448-09-7	N-Methyl-N-(2-hydroxyethyl)perfluorooctanesulfonamide	DTXSID7027831	C24448097	3211	score.living	8462116	6670577	5	100	0	100	1.60206	0	-1.39794	100	1.60206	0	-1.39794	100	1.60206	1.60206	-2	8	8	1	3	0	1	exp5	42	16	21.584	1	6.25	17.6777	100	8.88063	-3.04339	6.68609e-237	-17.1165	8.88063	100	8	7.78801	7.79327	6.41354	7.01738
1210313755	27831	24448-09-7	N-Methyl-N-(2-hydroxyethyl)perfluorooctanesulfonamide	DTXSID7027831	C24448097	3212	score.hatched	8462303	6670764	5	0	0	0	-2	0	-2	0	-2	0	-2	0	-2	1.60206	-2	8	8	1	0	0	0	exp5	13	16	21.584	0	6.25e-08	2.11758e-22	1e-06	0.00563933	-49.9066	0	386.943	0.00563933	1e-06	8
1210313755	27831	24448-09-7	N-Methyl-N-(2-hydroxyethyl)perfluorooctanesulfonamide	DTXSID7027831	C24448097	3213	score.general	8462490	6670951	5	75	0	75	1	0	-2	75	1	0	-2	75	1	1	-2	7	7	1	1	0	0	exp4	13	16	21.584	0	0	28.3473	0	31.6228	-705.465	0	1385.94	31.6228	0
1210313755	27831	24448-09-7	N-Methyl-N-(2-hydroxyethyl)perfluorooctanesulfonamide	DTXSID7027831	C24448097	3214	score.swim_bladder	8462677	6671138	5	50	0	50	1	0	-2	50	1	0	-2	50	1	1	-2	7	7	1	1	0	0	exp4	13	16	21.584	0	0	18.8982	0	16.0564	-705.871	0	1388.78	16.0564	0
1210313755	27831	24448-09-7	N-Methyl-N-(2-hydroxyethyl)perfluorooctanesulfonamide	DTXSID7027831	C24448097	3215	score.craniofacial	8462864	6671325	5	50	0	50	1	0	-2	50	1	0	-2	50	1	1	-2	7	7	1	1	0	0	exp4	13	16	21.584	0	0	18.8982	0	16.0564	-705.871	0	1388.78	16.0564	0
1210313755	27831	24448-09-7	N-Methyl-N-(2-hydroxyethyl)perfluorooctanesulfonamide	DTXSID7027831	C24448097	3216	score.edema	8463051	6671512	5	50	0	50	1	0	-2	50	1	0	-2	50	1	1	-2	7	7	1	1	0	0	exp4	13	16	21.584	0	0	18.8982	0	16.0564	-705.871	0	1388.78	16.0564	0
1210313755	27831	24448-09-7	N-Methyl-N-(2-hydroxyethyl)perfluorooctanesulfonamide	DTXSID7027831	C24448097	3217	score.spine	8463238	6671699	5	50	0	50	1	0	-2	50	1	0	-2	50	1	1	-2	7	7	1	1	0	0	exp4	13	16	21.584	0	0	18.8982	0	16.0564	-705.871	0	1388.78	16.0564	0
1210313755	27831	24448-09-7	N-Methyl-N-(2-hydroxyethyl)perfluorooctanesulfonamide	DTXSID7027831	C24448097	3218	score.pigmentation	8463425	6671886	5	0	0	0	-2	0	-2	0	-2	0	-2	0	-2	1	-2	7	7	1	0	0	0	exp5	13	16	21.584	0	6.25e-08	1.74139e-20	1e-06	0.00622783	-39.6813	0	270.903	0.00622783	1e-06	8
1210313755	27831	24448-09-7	N-Methyl-N-(2-hydroxyethyl)perfluorooctanesulfonamide	DTXSID7027831	C24448097	3219	score.position	8463612	6672073	5	25	0	25	1	0	-2	25	1	0	-2	25	1	1	-2	7	7	1	1	0	0	exp4	13	16	21.584	0	0	9.44911	0	31.6228	-706.564	0	1393.63	31.6228	0
1210313755	27831	24448-09-7	N-Methyl-N-(2-hydroxyethyl)perfluorooctanesulfonamide	DTXSID7027831	C24448097	3220	score.tail	8463799	6672260	5	25	0	25	1	0	-2	25	1	0	-2	25	1	1	-2	7	7	1	1	0	0	exp4	13	16	21.584	0	0	9.44911	0	31.6228	-706.564	0	1393.63	31.6228	0
1210313755	27831	24448-09-7	N-Methyl-N-(2-hydroxyethyl)perfluorooctanesulfonamide	DTXSID7027831	C24448097	3221	score.blood_pooling	8463986	6672447	5	50	0	50	1	0	-2	50	1	0	-2	50	1	1	-2	7	7	1	1	0	0	exp4	13	16	21.584	0	0	18.8982	0	16.0564	-705.871	0	1388.78	16.0564	0
1210313755	27831	24448-09-7	N-Methyl-N-(2-hydroxyethyl)perfluorooctanesulfonamide	DTXSID7027831	C24448097	3222	score.any	8464173	6672634	5	100	0	100	1.60206	0	-2	100	1.60206	0	-2	100	1.60206	1.60206	-2	8	8	1	2	0	1	exp5	42	16	21.584	1	6.25	0.130541	100	8.13401	-12.1118	4.8833e-97	34.6453	8.13401	100	7.37314	7.05666	7.05666	5.71402	6.30001
1210313756	40150	355-46-4	Perfluorohexanesulfonic acid	DTXSID7040150	C355464	3211	score.living	8462117	6670578	5	20.8333	0	20.8333	-1.52288	0	-1	20.8333	-1.52288	0	-1	20.8333	-1.52288	2	-1.52288	8	8	1	2	0	1	exp5	42	16	21.584	0	1.55917	7.3657	24.9467	88.7398	-6.72177	1.54343e-74	-1.68899	88.7398	24.9467	8	101.33	101.337	64.0875	70.1213
1210313756	40150	355-46-4	Perfluorohexanesulfonic acid	DTXSID7040150	C355464	3212	score.hatched	8462304	6670765	5	0	0	0	-1.52288	0	-1.52288	0	-1.52288	0	-1.52288	0	-1.52288	2	-1.52288	8	8	1	0	0	0	exp5	13	16	21.584	0	6.25e-08	0	1e-06	0.00385119	-49.9066	0	391.406	0.00385119	1e-06	8
1210313756	40150	355-46-4	Perfluorohexanesulfonic acid	DTXSID7040150	C355464	3213	score.general	8462491	6670952	5	75	0	75	2	0	-1	75	2	0	-1	75	2	2	-1.52288	8	8	1	3	0	0.999966	exp5	42	16	21.584	0.999966	4.68752	6.07391	75.0003	34.1502	0.457539	3.42665e-05	-22.4272	34.1502	75.0003	7.82991	30.4983	31.9665	24.4894	26.8475
1210313756	40150	355-46-4	Perfluorohexanesulfonic acid	DTXSID7040150	C355464	3214	score.swim_bladder	8462678	6671139	5	100	0	100	2	0	-1.52288	100	2	0	-1.52288	100	2	2	-1.52288	8	8	1	2	0	1	exp5	42	16	21.584	1	6.25	5.89256	100	38.8846	-7.52055	9.64841e-238	1.82531	38.8846	100	8	34.1115	34.1125	28.0822	30.7262
1210313756	40150	355-46-4	Perfluorohexanesulfonic acid	DTXSID7040150	C355464	3215	score.craniofacial	8462865	6671326	5	50	0	50	2	0	-1.52288	50	2	0	-1.52288	50	2	2	-1.52288	8	8	1	2	0	1	exp5	42	16	21.584	1	3.21061	5.89256	51.3698	81.3202	-5.30041	1.37569e-74	-4.83556	81.3202	51.3698	8	78.8959	78.9295	58.7291	64.2584
1210313756	40150	355-46-4	Perfluorohexanesulfonic acid	DTXSID7040150	C355464	3216	score.edema	8463052	6671513	5	31.25	0	31.25	2	0	-1	31.25	2	0	-1	31.25	2	2	-1.52288	8	8	1	3	0	0.998696	exp5	42	16	21.584	0.998696	1.95312	6.07391	31.25	29.6443	0.457709	0.00126504	-22.4272	29.6443	31.25	7.95473	30.7464	32.6837	21.3693	23.3932
1210313756	40150	355-46-4	Perfluorohexanesulfonic acid	DTXSID7040150	C355464	3217	score.spine	8463239	6671700	5	3.125	0	3.125	2	0	-1.52288	3.125	2	0	-1.52288	3.125	2	2	-1.52288	8	8	1	0	0	0	exp4	13	16	21.584	0	0	1.10485	0	316.227	-708.643	0	2115.85	316.227	0
1210313756	40150	355-46-4	Perfluorohexanesulfonic acid	DTXSID7040150	C355464	3218	score.pigmentation	8463426	6671887	5	0	0	0	-1.52288	0	-1.52288	0	-1.52288	0	-1.52288	0	-1.52288	2	-1.52288	8	8	1	0	0	0	exp5	13	16	21.584	0	6.25e-08	0	1e-06	0.00385119	-49.9066	0	391.406	0.00385119	1e-06	8
1210313756	40150	355-46-4	Perfluorohexanesulfonic acid	DTXSID7040150	C355464	3219	score.position	8463613	6672074	5	31.25	0	31.25	2	0	-1.52288	31.25	2	0	-1.52288	31.25	2	2	-1.52288	8	8	1	1	0	1	exp5	42	16	21.584	1	2.25543	2.94628	36.0868	87.5412	-6.24421	8.52659e-75	1.45854	87.5412	36.0868	8	90.587	90.5946	63.2218	69.1742
1210313756	40150	355-46-4	Perfluorohexanesulfonic acid	DTXSID7040150	C355464	3220	score.tail	8463800	6672261	5	0	0	0	-1.52288	0	-1.52288	0	-1.52288	0	-1.52288	0	-1.52288	2	-1.52288	8	8	1	0	0	0	exp5	13	16	21.584	0	6.25e-08	0	1e-06	0.00385119	-49.9066	0	391.406	0.00385119	1e-06	8
1210313756	40150	355-46-4	Perfluorohexanesulfonic acid	DTXSID7040150	C355464	3221	score.blood_pooling	8463987	6672448	5	25	0	25	2	0	-1.52288	25	2	0	-1.52288	25	2	2	-1.52288	8	8	1	1	0	0	exp4	13	16	21.584	0	0	8.83883	0	316.228	-706.564	0	2099.22	316.228	0
1210313756	40150	355-46-4	Perfluorohexanesulfonic acid	DTXSID7040150	C355464	3222	score.any	8464174	6672635	5	100	0	100	2	0	-1	100	2	0	-1	100	2	2	-1.52288	8	8	1	3	0	0.999994	exp5	42	16	21.584	0.999994	6.25	6.07391	99.9999	34.4005	0.457698	6.1612e-06	-22.4272	34.4005	99.9999	7.94577	29.6343	30.74	24.7887	27.1392
1210313757	59920	375-92-8	Perfluoroheptanesulfonic acid	DTXSID8059920	C375928	3211	score.living	8462118	6670579	5	16.6667	0	16.6667	-1.69897	0	-1.09691	16.6667	-1.69897	0	-1.09691	16.6667	-1.69897	1.90309	-1.69897	8	8	1	2	0	1	hill	42	16	21.584	0	1.2473	5.89256	19.9568	65.3147	-7.36874	6.73232e-75	1.37212	65.3147	19.9568	8			45.203	49.6285
1210313757	59920	375-92-8	Perfluoroheptanesulfonic acid	DTXSID8059920	C375928	3212	score.hatched	8462305	6670766	5	0	0	0	-1.69897	0	-1.69897	0	-1.69897	0	-1.69897	0	-1.69897	1.90309	-1.69897	8	8	1	0	0	0	exp5	13	16	21.584	0	6.25e-08	2.11758e-22	1e-06	0.00306533	-49.9066	0	386.943	0.00306533	1e-06	8
1210313757	59920	375-92-8	Perfluoroheptanesulfonic acid	DTXSID8059920	C375928	3213	score.general	8462492	6670953	5	100	0	100	1.90309	0	-1.69897	100	1.90309	0	-1.69897	100	1.90309	1.90309	-1.69897	8	8	1	2	0	1	exp5	42	16	21.584	1	6.25	0.0265078	100	19.1328	-14.343	1.76976e-102	49.3104	19.1328	100	7.83161	16.7373	16.7373	13.7213	15.0422
1210313757	59920	375-92-8	Perfluoroheptanesulfonic acid	DTXSID8059920	C375928	3214	score.swim_bladder	8462679	6671140	5	100	0	100	1.90309	0	-1.69897	100	1.90309	0	-1.69897	100	1.90309	1.90309	-1.69897	8	8	1	2	0	1	exp5	42	16	21.584	1	6.25	0.0440067	100	17.7442	-13.9802	1.57271e-101	45.6875	17.7442	100	7.93573	15.5498	15.5498	12.781	13.9946
1210313757	59920	375-92-8	Perfluoroheptanesulfonic acid	DTXSID8059920	C375928	3215	score.craniofacial	8462866	6671327	5	100	0	100	1.90309	0	-1.69897	100	1.90309	0	-1.69897	100	1.90309	1.90309	-1.69897	8	8	1	2	0	1	exp5	42	16	21.584	1	6.25	0.0124926	100	20.6389	-15.3283	1.62616e-104	56.0275	20.6389	100	7.99947	18.1055	18.1055	14.905	16.3084
1210313757	59920	375-92-8	Perfluoroheptanesulfonic acid	DTXSID8059920	C375928	3216	score.edema	8463053	6671514	5	91.6667	0	91.6667	1.90309	0	-1.69897	91.6667	1.90309	0	-1.69897	91.6667	1.90309	1.90309	-1.69897	8	8	1	2	0	1	hill	42	16	21.584	1	5.72934	0.0130074	91.6694	21.4637	-15.1829	1.45104e-103	55.3897	21.4637	91.6694	7.92394	18.4992	18.4992	14.8022	16.2659
1210313757	59920	375-92-8	Perfluoroheptanesulfonic acid	DTXSID8059920	C375928	3217	score.spine	8463240	6671701	5	8.33333	0	8.33333	1.90309	0	-1.69897	8.33333	1.90309	0	-1.69897	8.33333	1.90309	1.90309	-1.69897	8	8	1	0	0	0	exp5	13	16	21.584	0	0.520834	1.47255	8.33335	55.398	-14.6243	7.63927e-83	30.0636	55.398	8.33335	8
1210313757	59920	375-92-8	Perfluoroheptanesulfonic acid	DTXSID8059920	C375928	3218	score.pigmentation	8463427	6671888	5	16.6667	0	16.6667	1.90309	0	-1.69897	16.6667	1.90309	0	-1.69897	16.6667	1.90309	1.90309	-1.69897	8	8	1	1	0	0	exp4	13	16	21.584	0	0	5.89256	0	252.982	-706.969	0	2102.46	252.982	0
1210313757	59920	375-92-8	Perfluoroheptanesulfonic acid	DTXSID8059920	C375928	3219	score.position	8463614	6672075	5	50	0	50	1.90309	0	-1.69897	50	1.90309	0	-1.69897	50	1.90309	1.90309	-1.69897	8	8	1	2	0	1	hill	42	16	21.584	1	3.12502	0.0231437	50.0004	18.3401	-14.711	2.20777e-100	51.0929	18.3401	50.0004	7.99982	17.7203	17.7203	12.6927	13.9354
1210313757	59920	375-92-8	Perfluoroheptanesulfonic acid	DTXSID8059920	C375928	3220	score.tail	8463801	6672262	5	37.5	0	37.5	1.90309	0	-1.69897	37.5	1.90309	0	-1.69897	37.5	1.90309	1.90309	-1.69897	8	8	1	1	0	1	hill	42	16	21.584	1	2.34405	0.00111541	37.5048	25.9619	-17.7046	9.97293e-106	75.2361	25.9619	37.5048	7.97085	26.9723	26.9723	17.9435	19.707
1210313757	59920	375-92-8	Perfluoroheptanesulfonic acid	DTXSID8059920	C375928	3221	score.blood_pooling	8463988	6672449	5	50	0	50	1.30103	0	-1.69897	50	1.30103	0	-1.69897	50	1.30103	1.90309	-1.69897	8	8	1	2	0	1	exp5	42	16	21.584	1	2.08357	17.676	33.3371	57.9969	-13.6033	1.5918e-84	14.5786	57.9969	33.3371	8	61.0324	61.0334	41.8851	45.8286
1210313757	59920	375-92-8	Perfluoroheptanesulfonic acid	DTXSID8059920	C375928	3222	score.any	8464175	6672636	5	100	0	100	1.90309	0	-1.69897	100	1.90309	0	-1.69897	100	1.90309	1.90309	-1.69897	8	8	1	2	0	1	exp5	42	16	21.584	1	6.25	0.0440067	100	17.7442	-13.9802	1.57271e-101	45.6875	17.7442	100	7.93573	15.5498	15.5498	12.781	13.9946
1210313758	337446	34143-74-3	2-(Perfluorooctyl)ethanthiol	DTXSID20337446	C34143743	3211	score.living	8462119	6670580	5	0	0	0	-2	0	-2	0	-2	0	-2	0	-2	1.60206	-2	8	8	1	0	0	0	exp5	13	16	21.584	0	6.25e-08	2.11758e-22	1e-06	0.00563933	-49.9066	0	386.943	0.00563933	1e-06	8
1210313758	337446	34143-74-3	2-(Perfluorooctyl)ethanthiol	DTXSID20337446	C34143743	3212	score.hatched	8462306	6670767	5	0	0	0	-2	0	-2	0	-2	0	-2	0	-2	1.60206	-2	8	8	1	0	0	0	exp5	13	16	21.584	0	6.25e-08	2.11758e-22	1e-06	0.00563933	-49.9066	0	386.943	0.00563933	1e-06	8
1210313758	337446	34143-74-3	2-(Perfluorooctyl)ethanthiol	DTXSID20337446	C34143743	3213	score.general	8462493	6670954	5	8.33333	0	8.33333	0	0	-2	8.33333	0	0	-2	8.33333	0	1.60206	-2	8	8	1	0	0	0	hill	13	16	21.584	0	0.624629	2.94628	9.99406	37.5183	-9.17186	4.0808e-75	10.2426	37.5183	9.99406	8
1210313758	337446	34143-74-3	2-(Perfluorooctyl)ethanthiol	DTXSID20337446	C34143743	3214	score.swim_bladder	8462680	6671141	5	8.33333	0	8.33333	1.60206	0	-2	8.33333	1.60206	0	-2	8.33333	1.60206	1.60206	-2	8	8	1	0	0	0	exp4	13	16	21.584	0	0	2.94628	0	126.491	-707.662	0	2108.01	126.491	0
1210313758	337446	34143-74-3	2-(Perfluorooctyl)ethanthiol	DTXSID20337446	C34143743	3215	score.craniofacial	8462867	6671328	5	0	0	0	-2	0	-2	0	-2	0	-2	0	-2	1.60206	-2	8	8	1	0	0	0	exp5	13	16	21.584	0	6.25e-08	2.11758e-22	1e-06	0.00563933	-49.9066	0	386.943	0.00563933	1e-06	8
1210313758	337446	34143-74-3	2-(Perfluorooctyl)ethanthiol	DTXSID20337446	C34143743	3216	score.edema	8463054	6671515	5	8.33333	0	8.33333	0	0	-2	8.33333	0	0	-2	8.33333	0	1.60206	-2	8	8	1	0	0	0	hill	13	16	21.584	0	0.624836	2.94628	9.99737	47.2623	-11.0186	3.89297e-75	15.7828	47.2623	9.99737	8
1210313758	337446	34143-74-3	2-(Perfluorooctyl)ethanthiol	DTXSID20337446	C34143743	3217	score.spine	8463241	6671702	5	0	0	0	-2	0	-2	0	-2	0	-2	0	-2	1.60206	-2	8	8	1	0	0	0	exp5	13	16	21.584	0	6.25e-08	2.11758e-22	1e-06	0.00563933	-49.9066	0	386.943	0.00563933	1e-06	8
1210313758	337446	34143-74-3	2-(Perfluorooctyl)ethanthiol	DTXSID20337446	C34143743	3218	score.pigmentation	8463428	6671889	5	0	0	0	-2	0	-2	0	-2	0	-2	0	-2	1.60206	-2	8	8	1	0	0	0	exp5	13	16	21.584	0	6.25e-08	2.11758e-22	1e-06	0.00563933	-49.9066	0	386.943	0.00563933	1e-06	8
1210313758	337446	34143-74-3	2-(Perfluorooctyl)ethanthiol	DTXSID20337446	C34143743	3219	score.position	8463615	6672076	5	0	0	0	-2	0	-2	0	-2	0	-2	0	-2	1.60206	-2	8	8	1	0	0	0	exp5	13	16	21.584	0	6.25e-08	2.11758e-22	1e-06	0.00563933	-49.9066	0	386.943	0.00563933	1e-06	8
1210313758	337446	34143-74-3	2-(Perfluorooctyl)ethanthiol	DTXSID20337446	C34143743	3220	score.tail	8463802	6672263	5	0	0	0	-2	0	-2	0	-2	0	-2	0	-2	1.60206	-2	8	8	1	0	0	0	exp5	13	16	21.584	0	6.25e-08	2.11758e-22	1e-06	0.00563933	-49.9066	0	386.943	0.00563933	1e-06	8
1210313758	337446	34143-74-3	2-(Perfluorooctyl)ethanthiol	DTXSID20337446	C34143743	3221	score.blood_pooling	8463989	6672450	5	0	0	0	-2	0	-2	0	-2	0	-2	0	-2	1.60206	-2	8	8	1	0	0	0	exp5	13	16	21.584	0	6.25e-08	2.11758e-22	1e-06	0.00563933	-49.9066	0	386.943	0.00563933	1e-06	8
1210313758	337446	34143-74-3	2-(Perfluorooctyl)ethanthiol	DTXSID20337446	C34143743	3222	score.any	8464176	6672637	5	10.4167	0	10.4167	1.60206	0	-2	10.4167	1.60206	0	-2	10.4167	1.60206	1.60206	-2	8	8	1	0	0	0	exp5	13	16	21.584	0	0.698288	2.94628	11.1726	33.7581	-8.58311	1.86197e-75	8.47316	33.7581	11.1726	8
1210313759	59919	375-88-2	1-Bromopentadecafluoroheptane	DTXSID9059919	C375882	3211	score.living	8462120	6670581	5	0	0	0	1.60206	0	1.60206	0	1.60206	0	1.60206	0	1.60206	1.60206	1.60206	1	1	1	0	0	0	none	2	16	21.584	0
1210313759	59919	375-88-2	1-Bromopentadecafluoroheptane	DTXSID9059919	C375882	3212	score.hatched	8462307	6670768	5	0	0	0	1.60206	0	1.60206	0	1.60206	0	1.60206	0	1.60206	1.60206	1.60206	1	1	1	0	0	0	none	2	16	21.584	0
1210313759	59919	375-88-2	1-Bromopentadecafluoroheptane	DTXSID9059919	C375882	3213	score.general	8462494	6670955	5	0	0	0	1.60206	0	1.60206	0	1.60206	0	1.60206	0	1.60206	1.60206	1.60206	1	1	1	0	0	0	none	2	16	21.584	0
1210313759	59919	375-88-2	1-Bromopentadecafluoroheptane	DTXSID9059919	C375882	3214	score.swim_bladder	8462681	6671142	5	0	0	0	1.60206	0	1.60206	0	1.60206	0	1.60206	0	1.60206	1.60206	1.60206	1	1	1	0	0	0	none	2	16	21.584	0
1210313759	59919	375-88-2	1-Bromopentadecafluoroheptane	DTXSID9059919	C375882	3215	score.craniofacial	8462868	6671329	5	0	0	0	1.60206	0	1.60206	0	1.60206	0	1.60206	0	1.60206	1.60206	1.60206	1	1	1	0	0	0	none	2	16	21.584	0
1210313759	59919	375-88-2	1-Bromopentadecafluoroheptane	DTXSID9059919	C375882	3216	score.edema	8463055	6671516	5	0	0	0	1.60206	0	1.60206	0	1.60206	0	1.60206	0	1.60206	1.60206	1.60206	1	1	1	0	0	0	none	2	16	21.584	0
1210313759	59919	375-88-2	1-Bromopentadecafluoroheptane	DTXSID9059919	C375882	3217	score.spine	8463242	6671703	5	0	0	0	1.60206	0	1.60206	0	1.60206	0	1.60206	0	1.60206	1.60206	1.60206	1	1	1	0	0	0	none	2	16	21.584	0
1210313759	59919	375-88-2	1-Bromopentadecafluoroheptane	DTXSID9059919	C375882	3218	score.pigmentation	8463429	6671890	5	0	0	0	1.60206	0	1.60206	0	1.60206	0	1.60206	0	1.60206	1.60206	1.60206	1	1	1	0	0	0	none	2	16	21.584	0
1210313759	59919	375-88-2	1-Bromopentadecafluoroheptane	DTXSID9059919	C375882	3219	score.position	8463616	6672077	5	0	0	0	1.60206	0	1.60206	0	1.60206	0	1.60206	0	1.60206	1.60206	1.60206	1	1	1	0	0	0	none	2	16	21.584	0
1210313759	59919	375-88-2	1-Bromopentadecafluoroheptane	DTXSID9059919	C375882	3220	score.tail	8463803	6672264	5	0	0	0	1.60206	0	1.60206	0	1.60206	0	1.60206	0	1.60206	1.60206	1.60206	1	1	1	0	0	0	none	2	16	21.584	0
1210313759	59919	375-88-2	1-Bromopentadecafluoroheptane	DTXSID9059919	C375882	3221	score.blood_pooling	8463990	6672451	5	0	0	0	1.60206	0	1.60206	0	1.60206	0	1.60206	0	1.60206	1.60206	1.60206	1	1	1	0	0	0	none	2	16	21.584	0
1210313759	59919	375-88-2	1-Bromopentadecafluoroheptane	DTXSID9059919	C375882	3222	score.any	8464177	6672638	5	0	0	0	1.60206	0	1.60206	0	1.60206	0	1.60206	0	1.60206	1.60206	1.60206	1	1	1	0	0	0	none	2	16	21.584	0
1210313760	61982	1805-22-7	Perfluoromethylcyclopentane	DTXSID7061982	C1805227	3211	score.living	8462121	6670582	5	0	0	0	2	0	2	0	2	0	2	0	2	2	2	1	1	1	0	0	0	none	2	16	21.584	0
1210313760	61982	1805-22-7	Perfluoromethylcyclopentane	DTXSID7061982	C1805227	3212	score.hatched	8462308	6670769	5	0	0	0	2	0	2	0	2	0	2	0	2	2	2	1	1	1	0	0	0	none	2	16	21.584	0
1210313760	61982	1805-22-7	Perfluoromethylcyclopentane	DTXSID7061982	C1805227	3213	score.general	8462495	6670956	5	0	0	0	2	0	2	0	2	0	2	0	2	2	2	1	1	1	0	0	0	none	2	16	21.584	0
1210313760	61982	1805-22-7	Perfluoromethylcyclopentane	DTXSID7061982	C1805227	3214	score.swim_bladder	8462682	6671143	5	0	0	0	2	0	2	0	2	0	2	0	2	2	2	1	1	1	0	0	0	none	2	16	21.584	0
1210313760	61982	1805-22-7	Perfluoromethylcyclopentane	DTXSID7061982	C1805227	3215	score.craniofacial	8462869	6671330	5	0	0	0	2	0	2	0	2	0	2	0	2	2	2	1	1	1	0	0	0	none	2	16	21.584	0
1210313760	61982	1805-22-7	Perfluoromethylcyclopentane	DTXSID7061982	C1805227	3216	score.edema	8463056	6671517	5	0	0	0	2	0	2	0	2	0	2	0	2	2	2	1	1	1	0	0	0	none	2	16	21.584	0
1210313760	61982	1805-22-7	Perfluoromethylcyclopentane	DTXSID7061982	C1805227	3217	score.spine	8463243	6671704	5	0	0	0	2	0	2	0	2	0	2	0	2	2	2	1	1	1	0	0	0	none	2	16	21.584	0
1210313760	61982	1805-22-7	Perfluoromethylcyclopentane	DTXSID7061982	C1805227	3218	score.pigmentation	8463430	6671891	5	0	0	0	2	0	2	0	2	0	2	0	2	2	2	1	1	1	0	0	0	none	2	16	21.584	0
1210313760	61982	1805-22-7	Perfluoromethylcyclopentane	DTXSID7061982	C1805227	3219	score.position	8463617	6672078	5	0	0	0	2	0	2	0	2	0	2	0	2	2	2	1	1	1	0	0	0	none	2	16	21.584	0
1210313760	61982	1805-22-7	Perfluoromethylcyclopentane	DTXSID7061982	C1805227	3220	score.tail	8463804	6672265	5	0	0	0	2	0	2	0	2	0	2	0	2	2	2	1	1	1	0	0	0	none	2	16	21.584	0
1210313760	61982	1805-22-7	Perfluoromethylcyclopentane	DTXSID7061982	C1805227	3221	score.blood_pooling	8463991	6672452	5	0	0	0	2	0	2	0	2	0	2	0	2	2	2	1	1	1	0	0	0	none	2	16	21.584	0
1210313760	61982	1805-22-7	Perfluoromethylcyclopentane	DTXSID7061982	C1805227	3222	score.any	8464178	6672639	5	0	0	0	2	0	2	0	2	0	2	0	2	2	2	1	1	1	0	0	0	none	2	16	21.584	0
1210313761	61881	1682-31-1	1-Iodo-1H,1H,2H,2H-perfluoroheptane	DTXSID9061881	C1682311	3211	score.living	8462122	6670583	5	8.33333	0	8.33333	-1.52288	0	-1	8.33333	-1.52288	0	-1	8.33333	-1.52288	2	-1.52288	8	8	1	0	0	0	exp4	13	16	21.584	0	0	2.94628	0	316.227	-707.662	0	2108.01	316.227	0
1210313761	61881	1682-31-1	1-Iodo-1H,1H,2H,2H-perfluoroheptane	DTXSID9061881	C1682311	3212	score.hatched	8462309	6670770	5	0	0	0	-1.52288	0	-1.52288	0	-1.52288	0	-1.52288	0	-1.52288	2	-1.52288	8	8	1	0	0	0	exp5	13	16	21.584	0	6.25e-08	0	1e-06	0.00385119	-49.9066	0	391.406	0.00385119	1e-06	8
1210313761	61881	1682-31-1	1-Iodo-1H,1H,2H,2H-perfluoroheptane	DTXSID9061881	C1682311	3213	score.general	8462496	6670957	5	42.8571	0	42.8571	2	0	-1.52288	42.8571	2	0	-1.52288	42.8571	2	2	-1.52288	8	8	1	2	0	1	exp5	42	16	21.584	1	2.67857	1.47314	42.8571	31.3095	-6.63526	2.9761e-236	6.09855	31.3095	42.8571	8	31.3497	31.3511	22.6116	24.7405
1210313761	61881	1682-31-1	1-Iodo-1H,1H,2H,2H-perfluoroheptane	DTXSID9061881	C1682311	3214	score.swim_bladder	8462683	6671144	5	35.7143	0	35.7143	2	0	-1.52288	35.7143	2	0	-1.52288	35.7143	2	2	-1.52288	8	8	1	2	0	1	exp5	42	16	21.584	1	2.23214	0.00122929	35.7143	30.3694	-16.1716	2.00827e-106	70.1512	30.3694	35.7143	7.98539	31.4964	31.4964	21.9196	23.9873
1210313761	61881	1682-31-1	1-Iodo-1H,1H,2H,2H-perfluoroheptane	DTXSID9061881	C1682311	3215	score.craniofacial	8462870	6671331	5	14.2857	0	14.2857	2	0	-1.52288	14.2857	2	0	-1.52288	14.2857	2	2	-1.52288	8	8	1	0	0	0	exp4	13	16	21.584	0	0	5.05076	0	316.228	-707.123	0	2103.69	316.228	0
1210313761	61881	1682-31-1	1-Iodo-1H,1H,2H,2H-perfluoroheptane	DTXSID9061881	C1682311	3216	score.edema	8463057	6671518	5	35.7143	0	35.7143	2	0	-1.52288	35.7143	2	0	-1.52288	35.7143	2	2	-1.52288	8	8	1	2	0	1	exp5	42	16	21.584	1	2.23214	1.47314	35.7143	30.3687	-6.57346	8.91215e-236	5.91335	30.3687	35.7143	8	31.4928	31.4943	21.9322	23.9971
1210313761	61881	1682-31-1	1-Iodo-1H,1H,2H,2H-perfluoroheptane	DTXSID9061881	C1682311	3217	score.spine	8463244	6671705	5	4.16667	0	4.16667	1.47712	0	-1.52288	4.16667	1.47712	0	-1.52288	4.16667	1.47712	2	-1.52288	8	8	1	0	0	0	exp4	13	16	21.584	0	0	1.47314	0	316.227	-708.356	0	2113.55	316.227	0
1210313761	61881	1682-31-1	1-Iodo-1H,1H,2H,2H-perfluoroheptane	DTXSID9061881	C1682311	3218	score.pigmentation	8463431	6671892	5	0	0	0	-1.52288	0	-1.52288	0	-1.52288	0	-1.52288	0	-1.52288	2	-1.52288	8	8	1	0	0	0	exp5	13	16	21.584	0	6.25e-08	0	1e-06	0.00385119	-49.9066	0	391.406	0.00385119	1e-06	8
1210313761	61881	1682-31-1	1-Iodo-1H,1H,2H,2H-perfluoroheptane	DTXSID9061881	C1682311	3219	score.position	8463618	6672079	5	10.7143	0	10.7143	2	0	-1.52288	10.7143	2	0	-1.52288	10.7143	2	2	-1.52288	8	8	1	0	0	0	exp5	13	16	21.584	0	0.715737	1.47314	11.4518	84.2039	-7.081	1.46177e-73	7.43486	84.2039	11.4518	8
1210313761	61881	1682-31-1	1-Iodo-1H,1H,2H,2H-perfluoroheptane	DTXSID9061881	C1682311	3220	score.tail	8463805	6672266	5	7.14286	0	7.14286	2	0	-1.52288	7.14286	2	0	-1.52288	7.14286	2	2	-1.52288	8	8	1	0	0	0	exp4	13	16	21.584	0	0	2.52538	0	316.228	-707.817	0	2109.24	316.228	0
1210313761	61881	1682-31-1	1-Iodo-1H,1H,2H,2H-perfluoroheptane	DTXSID9061881	C1682311	3221	score.blood_pooling	8463992	6672453	5	0	0	0	-1.52288	0	-1.52288	0	-1.52288	0	-1.52288	0	-1.52288	2	-1.52288	8	8	1	0	0	0	exp5	13	16	21.584	0	6.25e-08	0	1e-06	0.00385119	-49.9066	0	391.406	0.00385119	1e-06	8
1210313761	61881	1682-31-1	1-Iodo-1H,1H,2H,2H-perfluoroheptane	DTXSID9061881	C1682311	3222	score.any	8464179	6672640	5	72.9167	0	72.9167	2	0	-1.52288	72.9167	2	0	-1.52288	72.9167	2	2	-1.52288	8	8	1	2	0	1	exp5	42	16	21.584	1	4.55729	1.47314	72.9167	31.9402	-6.26832	8.38964e-238	4.98278	31.9402	72.9167	8	29.3351	29.3363	23.067	25.2388
1210313762	379721	2264-01-9	1H,1H,6H,6H-Perfluorohexane-1,6-diol diacrylate	DTXSID80379721	C2264019	3211	score.living	8462123	6670584	5	100	0	100	1.47712	0	-1	100	1.47712	0	-1	100	1.47712	2	-1.52288	8	8	1	4	0	1	exp5	42	16	21.584	1	6.25	17.6777	100	9.44056	-5.82847	9.12912e-15	-8.7463	9.44056	100	8	8.28172	8.28196	6.81792	7.45983
1210313762	379721	2264-01-9	1H,1H,6H,6H-Perfluorohexane-1,6-diol diacrylate	DTXSID80379721	C2264019	3212	score.hatched	8462310	6670771	5	0	0	0	-1.52288	0	-1.52288	0	-1.52288	0	-1.52288	0	-1.52288	2	-1.52288	8	8	1	0	0	0	exp5	13	16	21.584	0	6.25e-08	0	1e-06	0.00385119	-49.9066	0	391.406	0.00385119	1e-06	8
1210313762	379721	2264-01-9	1H,1H,6H,6H-Perfluorohexane-1,6-diol diacrylate	DTXSID80379721	C2264019	3213	score.general	8462497	6670958	5	25	0	25	1	0	-1.52288	25	1	0	-1.52288	25	1	1	-1.52288	6	6	1	2	0	0.859483	exp4	15	16	21.584	0.859483	1.875	7.47216	30	4.13044	1.67311	0.105476	-20.3296	4.13044	30		3.45877	14.5301	0.305655	0.627839
1210313762	379721	2264-01-9	1H,1H,6H,6H-Perfluorohexane-1,6-diol diacrylate	DTXSID80379721	C2264019	3214	score.swim_bladder	8462684	6671145	5	50	0	50	1	0	-1.52288	50	1	0	-1.52288	50	1	1	-1.52288	6	6	1	4	0	0.989333	exp4	42	16	21.584	0.989333	3.75	7.73259	60	4.36869	1.80779	0.0104047	-20.815	4.36869	60		1.81708	4.21101	0.323285	0.664054
1210313762	379721	2264-01-9	1H,1H,6H,6H-Perfluorohexane-1,6-diol diacrylate	DTXSID80379721	C2264019	3215	score.craniofacial	8462871	6671332	5	8.33333	0	8.33333	0.477121	0	-1.52288	8.33333	0.477121	0	-1.52288	8.33333	0.477121	1	-1.52288	6	6	1	0	0	0	exp4	13	16	21.584	0	0	3.40207	0	31.6228	-707.662	2.53078e-274	694.642	31.6228	0
1210313762	379721	2264-01-9	1H,1H,6H,6H-Perfluorohexane-1,6-diol diacrylate	DTXSID80379721	C2264019	3216	score.edema	8463058	6671519	5	25	0	25	1	0	-1.52288	25	1	0	-1.52288	25	1	1	-1.52288	6	6	1	1	0	0.906376	exp4	42	16	21.584	0.906376	1.875	4.79376	30	4.87773	1.43041	0.0492692	-18.2513	4.87773	30		5.47963	15.4419	0.360955	0.74143
1210313762	379721	2264-01-9	1H,1H,6H,6H-Perfluorohexane-1,6-diol diacrylate	DTXSID80379721	C2264019	3217	score.spine	8463245	6671706	5	0	0	0	-1.52288	0	-1.52288	0	-1.52288	0	-1.52288	0	-1.52288	1	-1.52288	6	6	1	0	0	0	exp5	13	16	21.584	0	6.25e-08	1.02654e-21	1e-06	0.0184752	-45.34	0	266.146	0.0184752	1e-06	8
1210313762	379721	2264-01-9	1H,1H,6H,6H-Perfluorohexane-1,6-diol diacrylate	DTXSID80379721	C2264019	3218	score.pigmentation	8463432	6671893	5	0	0	0	-1.52288	0	-1.52288	0	-1.52288	0	-1.52288	0	-1.52288	1	-1.52288	6	6	1	0	0	0	exp5	13	16	21.584	0	6.25e-08	1.02654e-21	1e-06	0.0184752	-45.34	0	266.146	0.0184752	1e-06	8
1210313762	379721	2264-01-9	1H,1H,6H,6H-Perfluorohexane-1,6-diol diacrylate	DTXSID80379721	C2264019	3219	score.position	8463619	6672080	5	4.16667	0	4.16667	-1	0	-1.52288	4.16667	-1	0	-1.52288	4.16667	-1	1	-1.52288	6	6	1	0	0	0	exp4	13	16	21.584	0	0	1.70103	0	31.6227	-708.356	1.26539e-274	698.801	31.6227	0
1210313762	379721	2264-01-9	1H,1H,6H,6H-Perfluorohexane-1,6-diol diacrylate	DTXSID80379721	C2264019	3220	score.tail	8463806	6672267	5	0	0	0	-1.52288	0	-1.52288	0	-1.52288	0	-1.52288	0	-1.52288	1	-1.52288	6	6	1	0	0	0	exp5	13	16	21.584	0	6.25e-08	1.02654e-21	1e-06	0.0184752	-45.34	0	266.146	0.0184752	1e-06	8
1210313762	379721	2264-01-9	1H,1H,6H,6H-Perfluorohexane-1,6-diol diacrylate	DTXSID80379721	C2264019	3221	score.blood_pooling	8463993	6672454	5	0	0	0	-1.52288	0	-1.52288	0	-1.52288	0	-1.52288	0	-1.52288	1	-1.52288	6	6	1	0	0	0	exp5	13	16	21.584	0	6.25e-08	1.02654e-21	1e-06	0.0184752	-45.34	0	266.146	0.0184752	1e-06	8
1210313762	379721	2264-01-9	1H,1H,6H,6H-Perfluorohexane-1,6-diol diacrylate	DTXSID80379721	C2264019	3222	score.any	8464180	6672641	5	100	0	100	1.47712	0	-1.52288	100	1.47712	0	-1.52288	100	1.47712	2	-1.52288	8	8	1	6	0	0.999999	exp4	42	16	21.584	0.999999	6.30833	9.47286	100.933	4.37519	1.75229	1.32986e-06	-28.6036	4.37519	100.933		1.1688	2.12439	0.323767	0.665043
1210313763	37708	3825-26-1	Ammonium perfluorooctanoate	DTXSID8037708	C3825261	3211	score.living	8462124	6670585	5	8.33333	0	8.33333	-1.52288	0	-1	8.33333	-1.52288	0	-1	8.33333	-1.52288	2	-1.52288	8	8	1	0	0	0	exp4	13	16	21.584	0	0	2.94628	0	316.227	-707.662	0	2108.01	316.227	0
1210313763	37708	3825-26-1	Ammonium perfluorooctanoate	DTXSID8037708	C3825261	3212	score.hatched	8462311	6670772	5	0	0	0	-1.52288	0	-1.52288	0	-1.52288	0	-1.52288	0	-1.52288	2	-1.52288	8	8	1	0	0	0	exp5	13	16	21.584	0	6.25e-08	0	1e-06	0.00385119	-49.9066	0	391.406	0.00385119	1e-06	8
1210313763	37708	3825-26-1	Ammonium perfluorooctanoate	DTXSID8037708	C3825261	3213	score.general	8462498	6670959	5	4.54545	0	4.54545	2	0	-1.52288	4.54545	2	0	-1.52288	4.54545	2	2	-1.52288	8	8	1	0	0	0	exp4	13	16	21.584	0	0	1.60706	0	316.227	-708.269	0	2112.85	316.227	0
1210313763	37708	3825-26-1	Ammonium perfluorooctanoate	DTXSID8037708	C3825261	3214	score.swim_bladder	8462685	6671146	5	9.09091	0	9.09091	2	0	-1.52288	9.09091	2	0	-1.52288	9.09091	2	2	-1.52288	8	8	1	0	0	0	exp4	13	16	21.584	0	0	3.21412	0	316.207	-707.575	0	2107.31	316.207	0
1210313763	37708	3825-26-1	Ammonium perfluorooctanoate	DTXSID8037708	C3825261	3215	score.craniofacial	8462872	6671333	5	0	0	0	-1.52288	0	-1.52288	0	-1.52288	0	-1.52288	0	-1.52288	2	-1.52288	8	8	1	0	0	0	exp5	13	16	21.584	0	6.25e-08	0	1e-06	0.00385119	-49.9066	0	391.406	0.00385119	1e-06	8
1210313763	37708	3825-26-1	Ammonium perfluorooctanoate	DTXSID8037708	C3825261	3216	score.edema	8463059	6671520	5	0	0	0	-1.52288	0	-1.52288	0	-1.52288	0	-1.52288	0	-1.52288	2	-1.52288	8	8	1	0	0	0	exp5	13	16	21.584	0	6.25e-08	0	1e-06	0.00385119	-49.9066	0	391.406	0.00385119	1e-06	8
1210313763	37708	3825-26-1	Ammonium perfluorooctanoate	DTXSID8037708	C3825261	3217	score.spine	8463246	6671707	5	0	0	0	-1.52288	0	-1.52288	0	-1.52288	0	-1.52288	0	-1.52288	2	-1.52288	8	8	1	0	0	0	exp5	13	16	21.584	0	6.25e-08	0	1e-06	0.00385119	-49.9066	0	391.406	0.00385119	1e-06	8
1210313763	37708	3825-26-1	Ammonium perfluorooctanoate	DTXSID8037708	C3825261	3218	score.pigmentation	8463433	6671894	5	0	0	0	-1.52288	0	-1.52288	0	-1.52288	0	-1.52288	0	-1.52288	2	-1.52288	8	8	1	0	0	0	exp5	13	16	21.584	0	6.25e-08	0	1e-06	0.00385119	-49.9066	0	391.406	0.00385119	1e-06	8
1210313763	37708	3825-26-1	Ammonium perfluorooctanoate	DTXSID8037708	C3825261	3219	score.position	8463620	6672081	5	0	0	0	-1.52288	0	-1.52288	0	-1.52288	0	-1.52288	0	-1.52288	2	-1.52288	8	8	1	0	0	0	exp5	13	16	21.584	0	6.25e-08	0	1e-06	0.00385119	-49.9066	0	391.406	0.00385119	1e-06	8
1210313763	37708	3825-26-1	Ammonium perfluorooctanoate	DTXSID8037708	C3825261	3220	score.tail	8463807	6672268	5	0	0	0	-1.52288	0	-1.52288	0	-1.52288	0	-1.52288	0	-1.52288	2	-1.52288	8	8	1	0	0	0	exp5	13	16	21.584	0	6.25e-08	0	1e-06	0.00385119	-49.9066	0	391.406	0.00385119	1e-06	8
1210313763	37708	3825-26-1	Ammonium perfluorooctanoate	DTXSID8037708	C3825261	3221	score.blood_pooling	8463994	6672455	5	0	0	0	-1.52288	0	-1.52288	0	-1.52288	0	-1.52288	0	-1.52288	2	-1.52288	8	8	1	0	0	0	exp5	13	16	21.584	0	6.25e-08	0	1e-06	0.00385119	-49.9066	0	391.406	0.00385119	1e-06	8
1210313763	37708	3825-26-1	Ammonium perfluorooctanoate	DTXSID8037708	C3825261	3222	score.any	8464181	6672642	5	16.6667	0	16.6667	0	0	-1.52288	16.6667	0	0	-1.52288	16.6667	0	2	-1.52288	8	8	1	2	0	1	hill	42	16	21.584	0	1.25	5.89256	20	81.7766	-5.92252	5.17628e-73	-2.97022	81.7766	20	8			56.5959	62.1368
1210313764	381090	129301-42-4	1H,1H,8H,8H-Perfluoro-3,6-dioxaoctane-1,8-diol	DTXSID70381090	C129301424	3211	score.living	8462125	6670586	5	0	0	0	2	0	2	0	2	0	2	0	2	2	2	1	1	1	0	0	0	none	2	16	21.584	0
1210313764	381090	129301-42-4	1H,1H,8H,8H-Perfluoro-3,6-dioxaoctane-1,8-diol	DTXSID70381090	C129301424	3212	score.hatched	8462312	6670773	5	0	0	0	2	0	2	0	2	0	2	0	2	2	2	1	1	1	0	0	0	none	2	16	21.584	0
1210313764	381090	129301-42-4	1H,1H,8H,8H-Perfluoro-3,6-dioxaoctane-1,8-diol	DTXSID70381090	C129301424	3213	score.general	8462499	6670960	5	0	0	0	2	0	2	0	2	0	2	0	2	2	2	1	1	1	0	0	0	none	2	16	21.584	0
1210313764	381090	129301-42-4	1H,1H,8H,8H-Perfluoro-3,6-dioxaoctane-1,8-diol	DTXSID70381090	C129301424	3214	score.swim_bladder	8462686	6671147	5	0	0	0	2	0	2	0	2	0	2	0	2	2	2	1	1	1	0	0	0	none	2	16	21.584	0
1210313764	381090	129301-42-4	1H,1H,8H,8H-Perfluoro-3,6-dioxaoctane-1,8-diol	DTXSID70381090	C129301424	3215	score.craniofacial	8462873	6671334	5	0	0	0	2	0	2	0	2	0	2	0	2	2	2	1	1	1	0	0	0	none	2	16	21.584	0
1210313764	381090	129301-42-4	1H,1H,8H,8H-Perfluoro-3,6-dioxaoctane-1,8-diol	DTXSID70381090	C129301424	3216	score.edema	8463060	6671521	5	0	0	0	2	0	2	0	2	0	2	0	2	2	2	1	1	1	0	0	0	none	2	16	21.584	0
1210313764	381090	129301-42-4	1H,1H,8H,8H-Perfluoro-3,6-dioxaoctane-1,8-diol	DTXSID70381090	C129301424	3217	score.spine	8463247	6671708	5	0	0	0	2	0	2	0	2	0	2	0	2	2	2	1	1	1	0	0	0	none	2	16	21.584	0
1210313764	381090	129301-42-4	1H,1H,8H,8H-Perfluoro-3,6-dioxaoctane-1,8-diol	DTXSID70381090	C129301424	3218	score.pigmentation	8463434	6671895	5	0	0	0	2	0	2	0	2	0	2	0	2	2	2	1	1	1	0	0	0	none	2	16	21.584	0
1210313764	381090	129301-42-4	1H,1H,8H,8H-Perfluoro-3,6-dioxaoctane-1,8-diol	DTXSID70381090	C129301424	3219	score.position	8463621	6672082	5	0	0	0	2	0	2	0	2	0	2	0	2	2	2	1	1	1	0	0	0	none	2	16	21.584	0
1210313764	381090	129301-42-4	1H,1H,8H,8H-Perfluoro-3,6-dioxaoctane-1,8-diol	DTXSID70381090	C129301424	3220	score.tail	8463808	6672269	5	0	0	0	2	0	2	0	2	0	2	0	2	2	2	1	1	1	0	0	0	none	2	16	21.584	0
1210313764	381090	129301-42-4	1H,1H,8H,8H-Perfluoro-3,6-dioxaoctane-1,8-diol	DTXSID70381090	C129301424	3221	score.blood_pooling	8463995	6672456	5	0	0	0	2	0	2	0	2	0	2	0	2	2	2	1	1	1	0	0	0	none	2	16	21.584	0
1210313764	381090	129301-42-4	1H,1H,8H,8H-Perfluoro-3,6-dioxaoctane-1,8-diol	DTXSID70381090	C129301424	3222	score.any	8464182	6672643	5	0	0	0	2	0	2	0	2	0	2	0	2	2	2	1	1	1	0	0	0	none	2	16	21.584	0
1210313765	59832	335-99-9	1H,1H,7H-Dodecafluoro-1-heptanol	DTXSID9059832	C335999	3211	score.living	8462126	6670587	5	0	0	0	2	0	2	0	2	0	2	0	2	2	2	1	1	1	0	0	0	none	2	16	21.584	0
1210313765	59832	335-99-9	1H,1H,7H-Dodecafluoro-1-heptanol	DTXSID9059832	C335999	3212	score.hatched	8462313	6670774	5	0	0	0	2	0	2	0	2	0	2	0	2	2	2	1	1	1	0	0	0	none	2	16	21.584	0
1210313765	59832	335-99-9	1H,1H,7H-Dodecafluoro-1-heptanol	DTXSID9059832	C335999	3213	score.general	8462500	6670961	5	8.33333	8.33333	8.33333	2	8.33333	2	8.33333	2	8.33333	2	8.33333	2	2	2	1	1	1	0	0	0	none	2	16	21.584	0
1210313765	59832	335-99-9	1H,1H,7H-Dodecafluoro-1-heptanol	DTXSID9059832	C335999	3214	score.swim_bladder	8462687	6671148	5	0	0	0	2	0	2	0	2	0	2	0	2	2	2	1	1	1	0	0	0	none	2	16	21.584	0
1210313765	59832	335-99-9	1H,1H,7H-Dodecafluoro-1-heptanol	DTXSID9059832	C335999	3215	score.craniofacial	8462874	6671335	5	0	0	0	2	0	2	0	2	0	2	0	2	2	2	1	1	1	0	0	0	none	2	16	21.584	0
1210313765	59832	335-99-9	1H,1H,7H-Dodecafluoro-1-heptanol	DTXSID9059832	C335999	3216	score.edema	8463061	6671522	5	8.33333	8.33333	8.33333	2	8.33333	2	8.33333	2	8.33333	2	8.33333	2	2	2	1	1	1	0	0	0	none	2	16	21.584	0
1210313765	59832	335-99-9	1H,1H,7H-Dodecafluoro-1-heptanol	DTXSID9059832	C335999	3217	score.spine	8463248	6671709	5	0	0	0	2	0	2	0	2	0	2	0	2	2	2	1	1	1	0	0	0	none	2	16	21.584	0
1210313765	59832	335-99-9	1H,1H,7H-Dodecafluoro-1-heptanol	DTXSID9059832	C335999	3218	score.pigmentation	8463435	6671896	5	0	0	0	2	0	2	0	2	0	2	0	2	2	2	1	1	1	0	0	0	none	2	16	21.584	0
1210313765	59832	335-99-9	1H,1H,7H-Dodecafluoro-1-heptanol	DTXSID9059832	C335999	3219	score.position	8463622	6672083	5	0	0	0	2	0	2	0	2	0	2	0	2	2	2	1	1	1	0	0	0	none	2	16	21.584	0
1210313765	59832	335-99-9	1H,1H,7H-Dodecafluoro-1-heptanol	DTXSID9059832	C335999	3220	score.tail	8463809	6672270	5	0	0	0	2	0	2	0	2	0	2	0	2	2	2	1	1	1	0	0	0	none	2	16	21.584	0
1210313765	59832	335-99-9	1H,1H,7H-Dodecafluoro-1-heptanol	DTXSID9059832	C335999	3221	score.blood_pooling	8463996	6672457	5	0	0	0	2	0	2	0	2	0	2	0	2	2	2	1	1	1	0	0	0	none	2	16	21.584	0
1210313765	59832	335-99-9	1H,1H,7H-Dodecafluoro-1-heptanol	DTXSID9059832	C335999	3222	score.any	8464183	6672644	5	8.33333	8.33333	8.33333	2	8.33333	2	8.33333	2	8.33333	2	8.33333	2	2	2	1	1	1	0	0	0	none	2	16	21.584	0
1210313766	27140	307-35-7	Perfluorooctanesulfonyl fluoride	DTXSID5027140	C307357	3211	score.living	8462127	6670588	5	0	0	0	-1.52288	0	-1.52288	0	-1.52288	0	-1.52288	0	-1.52288	2	-1.52288	8	8	1	0	0	0	exp5	13	16	21.584	0	6.25e-08	0	1e-06	0.00385119	-49.9066	0	391.406	0.00385119	1e-06	8
1210313766	27140	307-35-7	Perfluorooctanesulfonyl fluoride	DTXSID5027140	C307357	3212	score.hatched	8462314	6670775	5	0	0	0	-1.52288	0	-1.52288	0	-1.52288	0	-1.52288	0	-1.52288	2	-1.52288	8	8	1	0	0	0	exp5	13	16	21.584	0	6.25e-08	0	1e-06	0.00385119	-49.9066	0	391.406	0.00385119	1e-06	8
1210313766	27140	307-35-7	Perfluorooctanesulfonyl fluoride	DTXSID5027140	C307357	3213	score.general	8462501	6670962	5	16.6667	0	16.6667	0.477121	0	-1.52288	16.6667	0.477121	0	-1.52288	16.6667	0.477121	2	-1.52288	8	8	1	1	0	0	exp5	13	16	21.584	0	0.523866	5.89256	8.38185	77.8225	-6.75726	1.33468e-72	-0.451671	77.8225	8.38185	8
1210313766	27140	307-35-7	Perfluorooctanesulfonyl fluoride	DTXSID5027140	C307357	3214	score.swim_bladder	8462688	6671149	5	16.6667	0	16.6667	0.477121	0	-1.52288	16.6667	0.477121	0	-1.52288	16.6667	0.477121	2	-1.52288	8	8	1	1	0	0	exp4	13	16	21.584	0	0	5.89256	0	309.523	-706.969	0	2102.46	309.523	0
1210313766	27140	307-35-7	Perfluorooctanesulfonyl fluoride	DTXSID5027140	C307357	3215	score.craniofacial	8462875	6671336	5	16.6667	0	16.6667	0.477121	0	-1.52288	16.6667	0.477121	0	-1.52288	16.6667	0.477121	2	-1.52288	8	8	1	1	0	0	exp4	13	16	21.584	0	0	5.89256	0	309.523	-706.969	0	2102.46	309.523	0
1210313766	27140	307-35-7	Perfluorooctanesulfonyl fluoride	DTXSID5027140	C307357	3216	score.edema	8463062	6671523	5	16.6667	0	16.6667	0.477121	0	-1.52288	16.6667	0.477121	0	-1.52288	16.6667	0.477121	2	-1.52288	8	8	1	1	0	0	exp5	13	16	21.584	0	0.523866	5.89256	8.38185	77.8225	-6.75726	1.33468e-72	-0.451671	77.8225	8.38185	8
1210313766	27140	307-35-7	Perfluorooctanesulfonyl fluoride	DTXSID5027140	C307357	3217	score.spine	8463249	6671710	5	0	0	0	-1.52288	0	-1.52288	0	-1.52288	0	-1.52288	0	-1.52288	2	-1.52288	8	8	1	0	0	0	exp5	13	16	21.584	0	6.25e-08	0	1e-06	0.00385119	-49.9066	0	391.406	0.00385119	1e-06	8
1210313766	27140	307-35-7	Perfluorooctanesulfonyl fluoride	DTXSID5027140	C307357	3218	score.pigmentation	8463436	6671897	5	0	0	0	-1.52288	0	-1.52288	0	-1.52288	0	-1.52288	0	-1.52288	2	-1.52288	8	8	1	0	0	0	exp5	13	16	21.584	0	6.25e-08	0	1e-06	0.00385119	-49.9066	0	391.406	0.00385119	1e-06	8
1210313766	27140	307-35-7	Perfluorooctanesulfonyl fluoride	DTXSID5027140	C307357	3219	score.position	8463623	6672084	5	4.16667	0	4.16667	0.477121	0	-1.52288	4.16667	0.477121	0	-1.52288	4.16667	0.477121	2	-1.52288	8	8	1	0	0	0	exp4	13	16	21.584	0	0	1.47314	0	47.5046	-708.356	0	2113.55	47.5046	0
1210313766	27140	307-35-7	Perfluorooctanesulfonyl fluoride	DTXSID5027140	C307357	3220	score.tail	8463810	6672271	5	8.33333	0	8.33333	0.477121	0	-1.52288	8.33333	0.477121	0	-1.52288	8.33333	0.477121	2	-1.52288	8	8	1	0	0	0	exp4	13	16	21.584	0	0	2.94628	0	269.962	-707.662	0	2108.01	269.962	0
1210313766	27140	307-35-7	Perfluorooctanesulfonyl fluoride	DTXSID5027140	C307357	3221	score.blood_pooling	8463997	6672458	5	0	0	0	-1.52288	0	-1.52288	0	-1.52288	0	-1.52288	0	-1.52288	2	-1.52288	8	8	1	0	0	0	exp5	13	16	21.584	0	6.25e-08	0	1e-06	0.00385119	-49.9066	0	391.406	0.00385119	1e-06	8
1210313766	27140	307-35-7	Perfluorooctanesulfonyl fluoride	DTXSID5027140	C307357	3222	score.any	8464184	6672645	5	16.6667	0	16.6667	0.477121	0	-1.52288	16.6667	0.477121	0	-1.52288	16.6667	0.477121	2	-1.52288	8	8	1	1	0	0	exp5	13	16	21.584	0	0.523866	5.89256	8.38185	77.8225	-6.75726	1.33468e-72	-0.451671	77.8225	8.38185	8
1210313767	59927	376-90-9	Hexafluoroamylene glycol	DTXSID3059927	C376909	3211	score.living	8462128	6670589	5	0	0	0	2	0	2	0	2	0	2	0	2	2	2	1	1	1	0	0	0	none	2	16	21.584	0
1210313767	59927	376-90-9	Hexafluoroamylene glycol	DTXSID3059927	C376909	3212	score.hatched	8462315	6670776	5	0	0	0	2	0	2	0	2	0	2	0	2	2	2	1	1	1	0	0	0	none	2	16	21.584	0
1210313767	59927	376-90-9	Hexafluoroamylene glycol	DTXSID3059927	C376909	3213	score.general	8462502	6670963	5	0	0	0	2	0	2	0	2	0	2	0	2	2	2	1	1	1	0	0	0	none	2	16	21.584	0
1210313767	59927	376-90-9	Hexafluoroamylene glycol	DTXSID3059927	C376909	3214	score.swim_bladder	8462689	6671150	5	0	0	0	2	0	2	0	2	0	2	0	2	2	2	1	1	1	0	0	0	none	2	16	21.584	0
1210313767	59927	376-90-9	Hexafluoroamylene glycol	DTXSID3059927	C376909	3215	score.craniofacial	8462876	6671337	5	0	0	0	2	0	2	0	2	0	2	0	2	2	2	1	1	1	0	0	0	none	2	16	21.584	0
1210313767	59927	376-90-9	Hexafluoroamylene glycol	DTXSID3059927	C376909	3216	score.edema	8463063	6671524	5	0	0	0	2	0	2	0	2	0	2	0	2	2	2	1	1	1	0	0	0	none	2	16	21.584	0
1210313767	59927	376-90-9	Hexafluoroamylene glycol	DTXSID3059927	C376909	3217	score.spine	8463250	6671711	5	0	0	0	2	0	2	0	2	0	2	0	2	2	2	1	1	1	0	0	0	none	2	16	21.584	0
1210313767	59927	376-90-9	Hexafluoroamylene glycol	DTXSID3059927	C376909	3218	score.pigmentation	8463437	6671898	5	0	0	0	2	0	2	0	2	0	2	0	2	2	2	1	1	1	0	0	0	none	2	16	21.584	0
1210313767	59927	376-90-9	Hexafluoroamylene glycol	DTXSID3059927	C376909	3219	score.position	8463624	6672085	5	0	0	0	2	0	2	0	2	0	2	0	2	2	2	1	1	1	0	0	0	none	2	16	21.584	0
1210313767	59927	376-90-9	Hexafluoroamylene glycol	DTXSID3059927	C376909	3220	score.tail	8463811	6672272	5	0	0	0	2	0	2	0	2	0	2	0	2	2	2	1	1	1	0	0	0	none	2	16	21.584	0
1210313767	59927	376-90-9	Hexafluoroamylene glycol	DTXSID3059927	C376909	3221	score.blood_pooling	8463998	6672459	5	0	0	0	2	0	2	0	2	0	2	0	2	2	2	1	1	1	0	0	0	none	2	16	21.584	0
1210313767	59927	376-90-9	Hexafluoroamylene glycol	DTXSID3059927	C376909	3222	score.any	8464185	6672646	5	0	0	0	2	0	2	0	2	0	2	0	2	2	2	1	1	1	0	0	0	none	2	16	21.584	0
1210313768	47558	2144-53-8	2-(Perfluorohexyl)ethyl methacrylate	DTXSID3047558	C2144538	3211	score.living	8462129	6670590	5	0	0	0	2	0	2	0	2	0	2	0	2	2	2	1	1	1	0	0	0	none	2	16	21.584	0
1210313768	47558	2144-53-8	2-(Perfluorohexyl)ethyl methacrylate	DTXSID3047558	C2144538	3212	score.hatched	8462316	6670777	5	0	0	0	2	0	2	0	2	0	2	0	2	2	2	1	1	1	0	0	0	none	2	16	21.584	0
1210313768	47558	2144-53-8	2-(Perfluorohexyl)ethyl methacrylate	DTXSID3047558	C2144538	3213	score.general	8462503	6670964	5	0	0	0	2	0	2	0	2	0	2	0	2	2	2	1	1	1	0	0	0	none	2	16	21.584	0
1210313768	47558	2144-53-8	2-(Perfluorohexyl)ethyl methacrylate	DTXSID3047558	C2144538	3214	score.swim_bladder	8462690	6671151	5	0	0	0	2	0	2	0	2	0	2	0	2	2	2	1	1	1	0	0	0	none	2	16	21.584	0
1210313768	47558	2144-53-8	2-(Perfluorohexyl)ethyl methacrylate	DTXSID3047558	C2144538	3215	score.craniofacial	8462877	6671338	5	0	0	0	2	0	2	0	2	0	2	0	2	2	2	1	1	1	0	0	0	none	2	16	21.584	0
1210313768	47558	2144-53-8	2-(Perfluorohexyl)ethyl methacrylate	DTXSID3047558	C2144538	3216	score.edema	8463064	6671525	5	0	0	0	2	0	2	0	2	0	2	0	2	2	2	1	1	1	0	0	0	none	2	16	21.584	0
1210313768	47558	2144-53-8	2-(Perfluorohexyl)ethyl methacrylate	DTXSID3047558	C2144538	3217	score.spine	8463251	6671712	5	0	0	0	2	0	2	0	2	0	2	0	2	2	2	1	1	1	0	0	0	none	2	16	21.584	0
1210313768	47558	2144-53-8	2-(Perfluorohexyl)ethyl methacrylate	DTXSID3047558	C2144538	3218	score.pigmentation	8463438	6671899	5	0	0	0	2	0	2	0	2	0	2	0	2	2	2	1	1	1	0	0	0	none	2	16	21.584	0
1210313768	47558	2144-53-8	2-(Perfluorohexyl)ethyl methacrylate	DTXSID3047558	C2144538	3219	score.position	8463625	6672086	5	0	0	0	2	0	2	0	2	0	2	0	2	2	2	1	1	1	0	0	0	none	2	16	21.584	0
1210313768	47558	2144-53-8	2-(Perfluorohexyl)ethyl methacrylate	DTXSID3047558	C2144538	3220	score.tail	8463812	6672273	5	0	0	0	2	0	2	0	2	0	2	0	2	2	2	1	1	1	0	0	0	none	2	16	21.584	0
1210313768	47558	2144-53-8	2-(Perfluorohexyl)ethyl methacrylate	DTXSID3047558	C2144538	3221	score.blood_pooling	8463999	6672460	5	0	0	0	2	0	2	0	2	0	2	0	2	2	2	1	1	1	0	0	0	none	2	16	21.584	0
1210313768	47558	2144-53-8	2-(Perfluorohexyl)ethyl methacrylate	DTXSID3047558	C2144538	3222	score.any	8464186	6672647	5	0	0	0	2	0	2	0	2	0	2	0	2	2	2	1	1	1	0	0	0	none	2	16	21.584	0
1210313769	881157	94159-84-9	1-(Perfluorofluorooctyl)propane-2,3-diol	DTXSID80881157	C94159849	3211	score.living	8462130	6670591	5	16.6667	0	16.6667	-2.22185	0	-1.69897	16.6667	-2.22185	0	-1.69897	16.6667	-2.22185	1.30103	-2.22185	8	8	1	2	0	1	exp5	42	16	21.584	0	1.24373	5.89256	19.8996	17.7298	-6.93967	2.45011e-74	0.0803233	17.7298	19.8996	8			12.8044	14.0099
1210313769	881157	94159-84-9	1-(Perfluorofluorooctyl)propane-2,3-diol	DTXSID80881157	C94159849	3212	score.hatched	8462317	6670778	5	0	0	0	-2.22185	0	-2.22185	0	-2.22185	0	-2.22185	0	-2.22185	1.30103	-2.22185	8	8	1	0	0	0	exp5	13	16	21.584	0	6.25e-08	0	1e-06	0.00331615	-49.9066	0	391.406	0.00331615	1e-06	8
1210313769	881157	94159-84-9	1-(Perfluorofluorooctyl)propane-2,3-diol	DTXSID80881157	C94159849	3213	score.general	8462504	6670965	5	58.3333	0	58.3333	1.30103	0	-2.22185	58.3333	1.30103	0	-2.22185	58.3333	1.30103	1.30103	-2.22185	8	8	1	3	0	0.999943	exp4	42	16	21.584	0.999943	4.375	4.23655	70	8.57035	1.28486	4.90177e-05	-23.2811	8.57035	70		3.53361	5.93398	0.634211	1.30272
1210313769	881157	94159-84-9	1-(Perfluorofluorooctyl)propane-2,3-diol	DTXSID80881157	C94159849	3214	score.swim_bladder	8462691	6671152	5	58.3333	0	58.3333	1.30103	0	-2.22185	58.3333	1.30103	0	-2.22185	58.3333	1.30103	1.30103	-2.22185	8	8	1	2	0	1	hill	42	16	21.584	1	3.64643	0.00125999	58.3429	6.72851	-16.153	2.01109e-107	69.9993	6.72851	58.3429	7.99799	6.29517	6.29517	4.65623	5.11221
1210313769	881157	94159-84-9	1-(Perfluorofluorooctyl)propane-2,3-diol	DTXSID80881157	C94159849	3215	score.craniofacial	8462878	6671339	5	50	0	50	1.30103	0	-2.22185	50	1.30103	0	-2.22185	50	1.30103	1.30103	-2.22185	8	8	1	2	0	1	exp5	42	16	21.584	1	3.15322	5.89256	50.4515	15.7375	-5.07147	2.87173e-74	-5.57152	15.7375	50.4515	8	15.308	15.3271	11.3655	12.4356
1210313769	881157	94159-84-9	1-(Perfluorofluorooctyl)propane-2,3-diol	DTXSID80881157	C94159849	3216	score.edema	8463065	6671526	5	58.3333	0	58.3333	1.30103	0	-2.22185	58.3333	1.30103	0	-2.22185	58.3333	1.30103	1.30103	-2.22185	8	8	1	2	0	0.999998	exp5	42	16	21.584	0.999998	4.375	3.015	70	9.75226	0.303043	1.59205e-06	-18.1582	9.75226	70	1.30608	5.64405	6.38706	1.32842	2.3051
1210313769	881157	94159-84-9	1-(Perfluorofluorooctyl)propane-2,3-diol	DTXSID80881157	C94159849	3217	score.spine	8463252	6671713	5	8.33333	0	8.33333	1.30103	0	-2.22185	8.33333	1.30103	0	-2.22185	8.33333	1.30103	1.30103	-2.22185	8	8	1	0	0	0	exp4	13	16	21.584	0	0	2.94628	0	60.1095	-707.662	0	2108.01	60.1095	0
1210313769	881157	94159-84-9	1-(Perfluorofluorooctyl)propane-2,3-diol	DTXSID80881157	C94159849	3218	score.pigmentation	8463439	6671900	5	0	0	0	-2.22185	0	-2.22185	0	-2.22185	0	-2.22185	0	-2.22185	1.30103	-2.22185	8	8	1	0	0	0	exp5	13	16	21.584	0	6.25e-08	0	1e-06	0.00331615	-49.9066	0	391.406	0.00331615	1e-06	8
1210313769	881157	94159-84-9	1-(Perfluorofluorooctyl)propane-2,3-diol	DTXSID80881157	C94159849	3219	score.position	8463626	6672087	5	20.8333	0	20.8333	1.30103	0	-2.22185	20.8333	1.30103	0	-2.22185	20.8333	1.30103	1.30103	-2.22185	8	8	1	1	0	1	exp5	42	16	21.584	1	1.51723	4.41942	24.2757	17.5706	-6.6687	1.80987e-74	0.705894	17.5706	24.2757	8	20.2979	20.2996	12.6894	13.8841
1210313769	881157	94159-84-9	1-(Perfluorofluorooctyl)propane-2,3-diol	DTXSID80881157	C94159849	3220	score.tail	8463813	6672274	5	8.33333	0	8.33333	1.30103	0	-2.22185	8.33333	1.30103	0	-2.22185	8.33333	1.30103	1.30103	-2.22185	8	8	1	0	0	0	exp4	13	16	21.584	0	0	2.94628	0	60.1095	-707.662	0	2108.01	60.1095	0
1210313769	881157	94159-84-9	1-(Perfluorofluorooctyl)propane-2,3-diol	DTXSID80881157	C94159849	3221	score.blood_pooling	8464000	6672461	5	16.6667	0	16.6667	1.30103	0	-2.22185	16.6667	1.30103	0	-2.22185	16.6667	1.30103	1.30103	-2.22185	8	8	1	1	0	0	exp4	13	16	21.584	0	0	5.89256	0	63.2455	-706.969	0	2102.46	63.2455	0
1210313769	881157	94159-84-9	1-(Perfluorofluorooctyl)propane-2,3-diol	DTXSID80881157	C94159849	3222	score.any	8464187	6672648	5	83.3333	0	83.3333	1.30103	0	-2.22185	83.3333	1.30103	0	-2.22185	83.3333	1.30103	1.30103	-2.22185	8	8	1	3	0	0.999995	exp5	42	16	21.584	0.999995	6.25	4.1677	100	9.8196	0.946594	4.64373e-06	-22.1527	9.8196	100	1.31325	4.06339	4.79047	1.35224	2.33938
1210314480	51419	1652-63-7	N-[(Perfluorooctylsulfonamido)propyl]-N,N,N-trimethylammonium iodide	DTXSID8051419	C1652637	3211	score.living	8462131	6670592	5	100	0	100	2	0	-1	100	2	0	-1	100	2	2	-1.52288	8	8	1	4	0	0.999435	exp5	42	16	21.584	0.999435	7.5	17.9023	120	50.0522	1.33479	0.000565143	-30.0385	50.0522	120	1.3459	17.8268	21.7526	7.23218	12.3465
1210314480	51419	1652-63-7	N-[(Perfluorooctylsulfonamido)propyl]-N,N,N-trimethylammonium iodide	DTXSID8051419	C1652637	3212	score.hatched	8462318	6670779	5	0	0	0	-1.52288	0	-1.52288	0	-1.52288	0	-1.52288	0	-1.52288	2	-1.52288	8	8	1	0	0	0	exp5	13	16	21.584	0	6.25e-08	0	1e-06	0.00385119	-49.9066	0	391.406	0.00385119	1e-06	8
1210314480	51419	1652-63-7	N-[(Perfluorooctylsulfonamido)propyl]-N,N,N-trimethylammonium iodide	DTXSID8051419	C1652637	3213	score.general	8462505	6670966	5	50	0	50	1.47712	0	-1.52288	50	1.47712	0	-1.52288	50	1.47712	1.47712	-1.52288	7	7	1	1	0	0	exp4	13	16	21.584	0	0	18.8982	0	87.5318	-705.871	0	1388.78	87.5318	0
1210314480	51419	1652-63-7	N-[(Perfluorooctylsulfonamido)propyl]-N,N,N-trimethylammonium iodide	DTXSID8051419	C1652637	3214	score.swim_bladder	8462692	6671153	5	25	0	25	1.47712	0	-1.52288	25	1.47712	0	-1.52288	25	1.47712	1.47712	-1.52288	7	7	1	1	0	0	exp4	13	16	21.584	0	0	9.44911	0	94.5345	-706.564	0	1393.63	94.5345	0
1210314480	51419	1652-63-7	N-[(Perfluorooctylsulfonamido)propyl]-N,N,N-trimethylammonium iodide	DTXSID8051419	C1652637	3215	score.craniofacial	8462879	6671340	5	50	0	50	1.47712	0	-1.52288	50	1.47712	0	-1.52288	50	1.47712	1.47712	-1.52288	7	7	1	1	0	0	exp4	13	16	21.584	0	0	18.8982	0	87.5318	-705.871	0	1388.78	87.5318	0
1210314480	51419	1652-63-7	N-[(Perfluorooctylsulfonamido)propyl]-N,N,N-trimethylammonium iodide	DTXSID8051419	C1652637	3216	score.edema	8463066	6671527	5	50	0	50	1.47712	0	-1.52288	50	1.47712	0	-1.52288	50	1.47712	1.47712	-1.52288	7	7	1	1	0	0	exp4	13	16	21.584	0	0	18.8982	0	87.5318	-705.871	0	1388.78	87.5318	0
1210314480	51419	1652-63-7	N-[(Perfluorooctylsulfonamido)propyl]-N,N,N-trimethylammonium iodide	DTXSID8051419	C1652637	3217	score.spine	8463253	6671714	5	0	0	0	-1.52288	0	-1.52288	0	-1.52288	0	-1.52288	0	-1.52288	1.47712	-1.52288	7	7	1	0	0	0	exp5	13	16	21.584	0	6.25e-08	0	1e-06	0.0168226	-49.9393	0	342.709	0.0168226	1e-06	8
1210314480	51419	1652-63-7	N-[(Perfluorooctylsulfonamido)propyl]-N,N,N-trimethylammonium iodide	DTXSID8051419	C1652637	3218	score.pigmentation	8463440	6671901	5	0	0	0	-1.52288	0	-1.52288	0	-1.52288	0	-1.52288	0	-1.52288	1.47712	-1.52288	7	7	1	0	0	0	exp5	13	16	21.584	0	6.25e-08	0	1e-06	0.0168226	-49.9393	0	342.709	0.0168226	1e-06	8
1210314480	51419	1652-63-7	N-[(Perfluorooctylsulfonamido)propyl]-N,N,N-trimethylammonium iodide	DTXSID8051419	C1652637	3219	score.position	8463627	6672088	5	12.5	0	12.5	1.47712	0	-1.52288	12.5	1.47712	0	-1.52288	12.5	1.47712	1.47712	-1.52288	7	7	1	0	0	0	exp4	13	16	21.584	0	0	4.72456	0	94.8683	-707.257	0	1398.49	94.8683	0
1210314480	51419	1652-63-7	N-[(Perfluorooctylsulfonamido)propyl]-N,N,N-trimethylammonium iodide	DTXSID8051419	C1652637	3220	score.tail	8463814	6672275	5	0	0	0	-1.52288	0	-1.52288	0	-1.52288	0	-1.52288	0	-1.52288	1.47712	-1.52288	7	7	1	0	0	0	exp5	13	16	21.584	0	6.25e-08	0	1e-06	0.0168226	-49.9393	0	342.709	0.0168226	1e-06	8
1210314480	51419	1652-63-7	N-[(Perfluorooctylsulfonamido)propyl]-N,N,N-trimethylammonium iodide	DTXSID8051419	C1652637	3221	score.blood_pooling	8464001	6672462	5	0	0	0	-1.52288	0	-1.52288	0	-1.52288	0	-1.52288	0	-1.52288	1.47712	-1.52288	7	7	1	0	0	0	exp5	13	16	21.584	0	6.25e-08	0	1e-06	0.0168226	-49.9393	0	342.709	0.0168226	1e-06	8
1210314480	51419	1652-63-7	N-[(Perfluorooctylsulfonamido)propyl]-N,N,N-trimethylammonium iodide	DTXSID8051419	C1652637	3222	score.any	8464188	6672649	5	100	0	100	2	0	-1.52288	100	2	0	-1.52288	100	2	2	-1.52288	8	8	1	3	0	1	hill	42	16	21.584	1	6.25014	5.87639	100.002	26.1506	-13.6118	1.87138e-250	20.1103	26.1506	100.002	7.99953	22.2558	22.2558	18.0979	19.8699
1210314481	59799	307-98-2	1H,1H-Perfluorooctyl acrylate	DTXSID5059799	C307982	3211	score.living	8462132	6670593	5	0	0	0	2	0	2	0	2	0	2	0	2	2	2	1	1	1	0	0	0	none	2	16	21.584	0
1210314481	59799	307-98-2	1H,1H-Perfluorooctyl acrylate	DTXSID5059799	C307982	3212	score.hatched	8462319	6670780	5	0	0	0	2	0	2	0	2	0	2	0	2	2	2	1	1	1	0	0	0	none	2	16	21.584	0
1210314481	59799	307-98-2	1H,1H-Perfluorooctyl acrylate	DTXSID5059799	C307982	3213	score.general	8462506	6670967	5	0	0	0	2	0	2	0	2	0	2	0	2	2	2	1	1	1	0	0	0	none	2	16	21.584	0
1210314481	59799	307-98-2	1H,1H-Perfluorooctyl acrylate	DTXSID5059799	C307982	3214	score.swim_bladder	8462693	6671154	5	0	0	0	2	0	2	0	2	0	2	0	2	2	2	1	1	1	0	0	0	none	2	16	21.584	0
1210314481	59799	307-98-2	1H,1H-Perfluorooctyl acrylate	DTXSID5059799	C307982	3215	score.craniofacial	8462880	6671341	5	0	0	0	2	0	2	0	2	0	2	0	2	2	2	1	1	1	0	0	0	none	2	16	21.584	0
1210314481	59799	307-98-2	1H,1H-Perfluorooctyl acrylate	DTXSID5059799	C307982	3216	score.edema	8463067	6671528	5	0	0	0	2	0	2	0	2	0	2	0	2	2	2	1	1	1	0	0	0	none	2	16	21.584	0
1210314481	59799	307-98-2	1H,1H-Perfluorooctyl acrylate	DTXSID5059799	C307982	3217	score.spine	8463254	6671715	5	0	0	0	2	0	2	0	2	0	2	0	2	2	2	1	1	1	0	0	0	none	2	16	21.584	0
1210314481	59799	307-98-2	1H,1H-Perfluorooctyl acrylate	DTXSID5059799	C307982	3218	score.pigmentation	8463441	6671902	5	0	0	0	2	0	2	0	2	0	2	0	2	2	2	1	1	1	0	0	0	none	2	16	21.584	0
1210314481	59799	307-98-2	1H,1H-Perfluorooctyl acrylate	DTXSID5059799	C307982	3219	score.position	8463628	6672089	5	0	0	0	2	0	2	0	2	0	2	0	2	2	2	1	1	1	0	0	0	none	2	16	21.584	0
1210314481	59799	307-98-2	1H,1H-Perfluorooctyl acrylate	DTXSID5059799	C307982	3220	score.tail	8463815	6672276	5	0	0	0	2	0	2	0	2	0	2	0	2	2	2	1	1	1	0	0	0	none	2	16	21.584	0
1210314481	59799	307-98-2	1H,1H-Perfluorooctyl acrylate	DTXSID5059799	C307982	3221	score.blood_pooling	8464002	6672463	5	0	0	0	2	0	2	0	2	0	2	0	2	2	2	1	1	1	0	0	0	none	2	16	21.584	0
1210314481	59799	307-98-2	1H,1H-Perfluorooctyl acrylate	DTXSID5059799	C307982	3222	score.any	8464189	6672650	5	0	0	0	2	0	2	0	2	0	2	0	2	2	2	1	1	1	0	0	0	none	2	16	21.584	0
1210314482	62122	2043-47-2	4:2 Fluorotelomer alcohol	DTXSID1062122	C2043472	3211	score.living	8462133	6670594	5	0	0	0	-1.52288	0	-1.52288	0	-1.52288	0	-1.52288	0	-1.52288	2	-1.52288	8	8	1	0	0	0	exp5	13	16	21.584	0	6.25e-08	0	1e-06	0.00385119	-49.9066	0	391.406	0.00385119	1e-06	8
1210314482	62122	2043-47-2	4:2 Fluorotelomer alcohol	DTXSID1062122	C2043472	3212	score.hatched	8462320	6670781	5	0	0	0	-1.52288	0	-1.52288	0	-1.52288	0	-1.52288	0	-1.52288	2	-1.52288	8	8	1	0	0	0	exp5	13	16	21.584	0	6.25e-08	0	1e-06	0.00385119	-49.9066	0	391.406	0.00385119	1e-06	8
1210314482	62122	2043-47-2	4:2 Fluorotelomer alcohol	DTXSID1062122	C2043472	3213	score.general	8462507	6670968	5	4.16667	0	4.16667	2	0	-1.52288	4.16667	2	0	-1.52288	4.16667	2	2	-1.52288	8	8	1	0	0	0	exp4	13	16	21.584	0	0	1.47314	0	316.228	-708.356	0	2113.55	316.228	0
1210314482	62122	2043-47-2	4:2 Fluorotelomer alcohol	DTXSID1062122	C2043472	3214	score.swim_bladder	8462694	6671155	5	0	0	0	-1.52288	0	-1.52288	0	-1.52288	0	-1.52288	0	-1.52288	2	-1.52288	8	8	1	0	0	0	exp5	13	16	21.584	0	6.25e-08	0	1e-06	0.00385119	-49.9066	0	391.406	0.00385119	1e-06	8
1210314482	62122	2043-47-2	4:2 Fluorotelomer alcohol	DTXSID1062122	C2043472	3215	score.craniofacial	8462881	6671342	5	0	0	0	-1.52288	0	-1.52288	0	-1.52288	0	-1.52288	0	-1.52288	2	-1.52288	8	8	1	0	0	0	exp5	13	16	21.584	0	6.25e-08	0	1e-06	0.00385119	-49.9066	0	391.406	0.00385119	1e-06	8
1210314482	62122	2043-47-2	4:2 Fluorotelomer alcohol	DTXSID1062122	C2043472	3216	score.edema	8463068	6671529	5	4.16667	0	4.16667	2	0	-1.52288	4.16667	2	0	-1.52288	4.16667	2	2	-1.52288	8	8	1	0	0	0	exp4	13	16	21.584	0	0	1.47314	0	316.228	-708.356	0	2113.55	316.228	0
1210314482	62122	2043-47-2	4:2 Fluorotelomer alcohol	DTXSID1062122	C2043472	3217	score.spine	8463255	6671716	5	0	0	0	-1.52288	0	-1.52288	0	-1.52288	0	-1.52288	0	-1.52288	2	-1.52288	8	8	1	0	0	0	exp5	13	16	21.584	0	6.25e-08	0	1e-06	0.00385119	-49.9066	0	391.406	0.00385119	1e-06	8
1210314482	62122	2043-47-2	4:2 Fluorotelomer alcohol	DTXSID1062122	C2043472	3218	score.pigmentation	8463442	6671903	5	0	0	0	-1.52288	0	-1.52288	0	-1.52288	0	-1.52288	0	-1.52288	2	-1.52288	8	8	1	0	0	0	exp5	13	16	21.584	0	6.25e-08	0	1e-06	0.00385119	-49.9066	0	391.406	0.00385119	1e-06	8
1210314482	62122	2043-47-2	4:2 Fluorotelomer alcohol	DTXSID1062122	C2043472	3219	score.position	8463629	6672090	5	0	0	0	-1.52288	0	-1.52288	0	-1.52288	0	-1.52288	0	-1.52288	2	-1.52288	8	8	1	0	0	0	exp5	13	16	21.584	0	6.25e-08	0	1e-06	0.00385119	-49.9066	0	391.406	0.00385119	1e-06	8
1210314482	62122	2043-47-2	4:2 Fluorotelomer alcohol	DTXSID1062122	C2043472	3220	score.tail	8463816	6672277	5	0	0	0	-1.52288	0	-1.52288	0	-1.52288	0	-1.52288	0	-1.52288	2	-1.52288	8	8	1	0	0	0	exp5	13	16	21.584	0	6.25e-08	0	1e-06	0.00385119	-49.9066	0	391.406	0.00385119	1e-06	8
1210314482	62122	2043-47-2	4:2 Fluorotelomer alcohol	DTXSID1062122	C2043472	3221	score.blood_pooling	8464003	6672464	5	0	0	0	-1.52288	0	-1.52288	0	-1.52288	0	-1.52288	0	-1.52288	2	-1.52288	8	8	1	0	0	0	exp5	13	16	21.584	0	6.25e-08	0	1e-06	0.00385119	-49.9066	0	391.406	0.00385119	1e-06	8
1210314482	62122	2043-47-2	4:2 Fluorotelomer alcohol	DTXSID1062122	C2043472	3222	score.any	8464190	6672651	5	4.16667	0	4.16667	2	0	-1.52288	4.16667	2	0	-1.52288	4.16667	2	2	-1.52288	8	8	1	0	0	0	exp4	13	16	21.584	0	0	1.47314	0	316.228	-708.356	0	2113.55	316.228	0
1210314483	400587	13485-61-5	Nonafluoropentanamide	DTXSID60400587	C13485615	3211	score.living	8462134	6670595	5	0	0	0	2	0	2	0	2	0	2	0	2	2	2	1	1	1	0	0	0	none	2	16	21.584	0
1210314483	400587	13485-61-5	Nonafluoropentanamide	DTXSID60400587	C13485615	3212	score.hatched	8462321	6670782	5	0	0	0	2	0	2	0	2	0	2	0	2	2	2	1	1	1	0	0	0	none	2	16	21.584	0
1210314483	400587	13485-61-5	Nonafluoropentanamide	DTXSID60400587	C13485615	3213	score.general	8462508	6670969	5	0	0	0	2	0	2	0	2	0	2	0	2	2	2	1	1	1	0	0	0	none	2	16	21.584	0
1210314483	400587	13485-61-5	Nonafluoropentanamide	DTXSID60400587	C13485615	3214	score.swim_bladder	8462695	6671156	5	0	0	0	2	0	2	0	2	0	2	0	2	2	2	1	1	1	0	0	0	none	2	16	21.584	0
1210314483	400587	13485-61-5	Nonafluoropentanamide	DTXSID60400587	C13485615	3215	score.craniofacial	8462882	6671343	5	0	0	0	2	0	2	0	2	0	2	0	2	2	2	1	1	1	0	0	0	none	2	16	21.584	0
1210314483	400587	13485-61-5	Nonafluoropentanamide	DTXSID60400587	C13485615	3216	score.edema	8463069	6671530	5	0	0	0	2	0	2	0	2	0	2	0	2	2	2	1	1	1	0	0	0	none	2	16	21.584	0
1210314483	400587	13485-61-5	Nonafluoropentanamide	DTXSID60400587	C13485615	3217	score.spine	8463256	6671717	5	0	0	0	2	0	2	0	2	0	2	0	2	2	2	1	1	1	0	0	0	none	2	16	21.584	0
1210314483	400587	13485-61-5	Nonafluoropentanamide	DTXSID60400587	C13485615	3218	score.pigmentation	8463443	6671904	5	0	0	0	2	0	2	0	2	0	2	0	2	2	2	1	1	1	0	0	0	none	2	16	21.584	0
1210314483	400587	13485-61-5	Nonafluoropentanamide	DTXSID60400587	C13485615	3219	score.position	8463630	6672091	5	0	0	0	2	0	2	0	2	0	2	0	2	2	2	1	1	1	0	0	0	none	2	16	21.584	0
1210314483	400587	13485-61-5	Nonafluoropentanamide	DTXSID60400587	C13485615	3220	score.tail	8463817	6672278	5	0	0	0	2	0	2	0	2	0	2	0	2	2	2	1	1	1	0	0	0	none	2	16	21.584	0
1210314483	400587	13485-61-5	Nonafluoropentanamide	DTXSID60400587	C13485615	3221	score.blood_pooling	8464004	6672465	5	0	0	0	2	0	2	0	2	0	2	0	2	2	2	1	1	1	0	0	0	none	2	16	21.584	0
1210314483	400587	13485-61-5	Nonafluoropentanamide	DTXSID60400587	C13485615	3222	score.any	8464191	6672652	5	0	0	0	2	0	2	0	2	0	2	0	2	2	2	1	1	1	0	0	0	none	2	16	21.584	0
1210314484	481246	1619-92-7	2-Amino-2H-perfluoropropane	DTXSID70481246	C1619927	3211	score.living	8462135	6670596	5	0	0	0	2	0	2	0	2	0	2	0	2	2	2	1	1	1	0	0	0	none	2	16	21.584	0
1210314484	481246	1619-92-7	2-Amino-2H-perfluoropropane	DTXSID70481246	C1619927	3212	score.hatched	8462322	6670783	5	0	0	0	2	0	2	0	2	0	2	0	2	2	2	1	1	1	0	0	0	none	2	16	21.584	0
1210314484	481246	1619-92-7	2-Amino-2H-perfluoropropane	DTXSID70481246	C1619927	3213	score.general	8462509	6670970	5	0	0	0	2	0	2	0	2	0	2	0	2	2	2	1	1	1	0	0	0	none	2	16	21.584	0
1210314484	481246	1619-92-7	2-Amino-2H-perfluoropropane	DTXSID70481246	C1619927	3214	score.swim_bladder	8462696	6671157	5	0	0	0	2	0	2	0	2	0	2	0	2	2	2	1	1	1	0	0	0	none	2	16	21.584	0
1210314484	481246	1619-92-7	2-Amino-2H-perfluoropropane	DTXSID70481246	C1619927	3215	score.craniofacial	8462883	6671344	5	0	0	0	2	0	2	0	2	0	2	0	2	2	2	1	1	1	0	0	0	none	2	16	21.584	0
1210314484	481246	1619-92-7	2-Amino-2H-perfluoropropane	DTXSID70481246	C1619927	3216	score.edema	8463070	6671531	5	0	0	0	2	0	2	0	2	0	2	0	2	2	2	1	1	1	0	0	0	none	2	16	21.584	0
1210314484	481246	1619-92-7	2-Amino-2H-perfluoropropane	DTXSID70481246	C1619927	3217	score.spine	8463257	6671718	5	0	0	0	2	0	2	0	2	0	2	0	2	2	2	1	1	1	0	0	0	none	2	16	21.584	0
1210314484	481246	1619-92-7	2-Amino-2H-perfluoropropane	DTXSID70481246	C1619927	3218	score.pigmentation	8463444	6671905	5	0	0	0	2	0	2	0	2	0	2	0	2	2	2	1	1	1	0	0	0	none	2	16	21.584	0
1210314484	481246	1619-92-7	2-Amino-2H-perfluoropropane	DTXSID70481246	C1619927	3219	score.position	8463631	6672092	5	0	0	0	2	0	2	0	2	0	2	0	2	2	2	1	1	1	0	0	0	none	2	16	21.584	0
1210314484	481246	1619-92-7	2-Amino-2H-perfluoropropane	DTXSID70481246	C1619927	3220	score.tail	8463818	6672279	5	0	0	0	2	0	2	0	2	0	2	0	2	2	2	1	1	1	0	0	0	none	2	16	21.584	0
1210314484	481246	1619-92-7	2-Amino-2H-perfluoropropane	DTXSID70481246	C1619927	3221	score.blood_pooling	8464005	6672466	5	0	0	0	2	0	2	0	2	0	2	0	2	2	2	1	1	1	0	0	0	none	2	16	21.584	0
1210314484	481246	1619-92-7	2-Amino-2H-perfluoropropane	DTXSID70481246	C1619927	3222	score.any	8464192	6672653	5	0	0	0	2	0	2	0	2	0	2	0	2	2	2	1	1	1	0	0	0	none	2	16	21.584	0
1210314485	881338	132182-92-4	3-Methoxyperfluoro(2-methylpentane)	DTXSID20881338	C132182924	3211	score.living	8462136	6670597	5	0	0	0	2	0	2	0	2	0	2	0	2	2	2	1	1	1	0	0	0	none	2	16	21.584	0
1210314485	881338	132182-92-4	3-Methoxyperfluoro(2-methylpentane)	DTXSID20881338	C132182924	3212	score.hatched	8462323	6670784	5	0	0	0	2	0	2	0	2	0	2	0	2	2	2	1	1	1	0	0	0	none	2	16	21.584	0
1210314485	881338	132182-92-4	3-Methoxyperfluoro(2-methylpentane)	DTXSID20881338	C132182924	3213	score.general	8462510	6670971	5	0	0	0	2	0	2	0	2	0	2	0	2	2	2	1	1	1	0	0	0	none	2	16	21.584	0
1210314485	881338	132182-92-4	3-Methoxyperfluoro(2-methylpentane)	DTXSID20881338	C132182924	3214	score.swim_bladder	8462697	6671158	5	0	0	0	2	0	2	0	2	0	2	0	2	2	2	1	1	1	0	0	0	none	2	16	21.584	0
1210314485	881338	132182-92-4	3-Methoxyperfluoro(2-methylpentane)	DTXSID20881338	C132182924	3215	score.craniofacial	8462884	6671345	5	0	0	0	2	0	2	0	2	0	2	0	2	2	2	1	1	1	0	0	0	none	2	16	21.584	0
1210314485	881338	132182-92-4	3-Methoxyperfluoro(2-methylpentane)	DTXSID20881338	C132182924	3216	score.edema	8463071	6671532	5	0	0	0	2	0	2	0	2	0	2	0	2	2	2	1	1	1	0	0	0	none	2	16	21.584	0
1210314485	881338	132182-92-4	3-Methoxyperfluoro(2-methylpentane)	DTXSID20881338	C132182924	3217	score.spine	8463258	6671719	5	0	0	0	2	0	2	0	2	0	2	0	2	2	2	1	1	1	0	0	0	none	2	16	21.584	0
1210314485	881338	132182-92-4	3-Methoxyperfluoro(2-methylpentane)	DTXSID20881338	C132182924	3218	score.pigmentation	8463445	6671906	5	0	0	0	2	0	2	0	2	0	2	0	2	2	2	1	1	1	0	0	0	none	2	16	21.584	0
1210314485	881338	132182-92-4	3-Methoxyperfluoro(2-methylpentane)	DTXSID20881338	C132182924	3219	score.position	8463632	6672093	5	0	0	0	2	0	2	0	2	0	2	0	2	2	2	1	1	1	0	0	0	none	2	16	21.584	0
1210314485	881338	132182-92-4	3-Methoxyperfluoro(2-methylpentane)	DTXSID20881338	C132182924	3220	score.tail	8463819	6672280	5	0	0	0	2	0	2	0	2	0	2	0	2	2	2	1	1	1	0	0	0	none	2	16	21.584	0
1210314485	881338	132182-92-4	3-Methoxyperfluoro(2-methylpentane)	DTXSID20881338	C132182924	3221	score.blood_pooling	8464006	6672467	5	0	0	0	2	0	2	0	2	0	2	0	2	2	2	1	1	1	0	0	0	none	2	16	21.584	0
1210314485	881338	132182-92-4	3-Methoxyperfluoro(2-methylpentane)	DTXSID20881338	C132182924	3222	score.any	8464193	6672654	5	0	0	0	2	0	2	0	2	0	2	0	2	2	2	1	1	1	0	0	0	none	2	16	21.584	0
1210314486	192353	39108-34-4	8:2 Fluorotelomer sulfonic acid	DTXSID00192353	C39108344	3211	score.living	8462137	6670598	5	0	0	0	-1.52288	0	-1.52288	0	-1.52288	0	-1.52288	0	-1.52288	2	-1.52288	8	8	1	0	0	0	exp5	13	16	21.584	0	6.25e-08	0	1e-06	0.00385119	-49.9066	0	391.406	0.00385119	1e-06	8
1210314486	192353	39108-34-4	8:2 Fluorotelomer sulfonic acid	DTXSID00192353	C39108344	3212	score.hatched	8462324	6670785	5	0	0	0	-1.52288	0	-1.52288	0	-1.52288	0	-1.52288	0	-1.52288	2	-1.52288	8	8	1	0	0	0	exp5	13	16	21.584	0	6.25e-08	0	1e-06	0.00385119	-49.9066	0	391.406	0.00385119	1e-06	8
1210314486	192353	39108-34-4	8:2 Fluorotelomer sulfonic acid	DTXSID00192353	C39108344	3213	score.general	8462511	6670972	5	0	0	0	-1.52288	0	-1.52288	0	-1.52288	0	-1.52288	0	-1.52288	2	-1.52288	8	8	1	0	0	0	exp5	13	16	21.584	0	6.25e-08	0	1e-06	0.00385119	-49.9066	0	391.406	0.00385119	1e-06	8
1210314486	192353	39108-34-4	8:2 Fluorotelomer sulfonic acid	DTXSID00192353	C39108344	3214	score.swim_bladder	8462698	6671159	5	0	0	0	-1.52288	0	-1.52288	0	-1.52288	0	-1.52288	0	-1.52288	2	-1.52288	8	8	1	0	0	0	exp5	13	16	21.584	0	6.25e-08	0	1e-06	0.00385119	-49.9066	0	391.406	0.00385119	1e-06	8
1210314486	192353	39108-34-4	8:2 Fluorotelomer sulfonic acid	DTXSID00192353	C39108344	3215	score.craniofacial	8462885	6671346	5	0	0	0	-1.52288	0	-1.52288	0	-1.52288	0	-1.52288	0	-1.52288	2	-1.52288	8	8	1	0	0	0	exp5	13	16	21.584	0	6.25e-08	0	1e-06	0.00385119	-49.9066	0	391.406	0.00385119	1e-06	8
1210314486	192353	39108-34-4	8:2 Fluorotelomer sulfonic acid	DTXSID00192353	C39108344	3216	score.edema	8463072	6671533	5	0	0	0	-1.52288	0	-1.52288	0	-1.52288	0	-1.52288	0	-1.52288	2	-1.52288	8	8	1	0	0	0	exp5	13	16	21.584	0	6.25e-08	0	1e-06	0.00385119	-49.9066	0	391.406	0.00385119	1e-06	8
1210314486	192353	39108-34-4	8:2 Fluorotelomer sulfonic acid	DTXSID00192353	C39108344	3217	score.spine	8463259	6671720	5	0	0	0	-1.52288	0	-1.52288	0	-1.52288	0	-1.52288	0	-1.52288	2	-1.52288	8	8	1	0	0	0	exp5	13	16	21.584	0	6.25e-08	0	1e-06	0.00385119	-49.9066	0	391.406	0.00385119	1e-06	8
1210314486	192353	39108-34-4	8:2 Fluorotelomer sulfonic acid	DTXSID00192353	C39108344	3218	score.pigmentation	8463446	6671907	5	0	0	0	-1.52288	0	-1.52288	0	-1.52288	0	-1.52288	0	-1.52288	2	-1.52288	8	8	1	0	0	0	exp5	13	16	21.584	0	6.25e-08	0	1e-06	0.00385119	-49.9066	0	391.406	0.00385119	1e-06	8
1210314486	192353	39108-34-4	8:2 Fluorotelomer sulfonic acid	DTXSID00192353	C39108344	3219	score.position	8463633	6672094	5	0	0	0	-1.52288	0	-1.52288	0	-1.52288	0	-1.52288	0	-1.52288	2	-1.52288	8	8	1	0	0	0	exp5	13	16	21.584	0	6.25e-08	0	1e-06	0.00385119	-49.9066	0	391.406	0.00385119	1e-06	8
1210314486	192353	39108-34-4	8:2 Fluorotelomer sulfonic acid	DTXSID00192353	C39108344	3220	score.tail	8463820	6672281	5	0	0	0	-1.52288	0	-1.52288	0	-1.52288	0	-1.52288	0	-1.52288	2	-1.52288	8	8	1	0	0	0	exp5	13	16	21.584	0	6.25e-08	0	1e-06	0.00385119	-49.9066	0	391.406	0.00385119	1e-06	8
1210314486	192353	39108-34-4	8:2 Fluorotelomer sulfonic acid	DTXSID00192353	C39108344	3221	score.blood_pooling	8464007	6672468	5	0	0	0	-1.52288	0	-1.52288	0	-1.52288	0	-1.52288	0	-1.52288	2	-1.52288	8	8	1	0	0	0	exp5	13	16	21.584	0	6.25e-08	0	1e-06	0.00385119	-49.9066	0	391.406	0.00385119	1e-06	8
1210314486	192353	39108-34-4	8:2 Fluorotelomer sulfonic acid	DTXSID00192353	C39108344	3222	score.any	8464194	6672655	5	0	0	0	-1.52288	0	-1.52288	0	-1.52288	0	-1.52288	0	-1.52288	2	-1.52288	8	8	1	0	0	0	exp5	13	16	21.584	0	6.25e-08	0	1e-06	0.00385119	-49.9066	0	391.406	0.00385119	1e-06	8
1210314487	30030	375-73-5	Perfluorobutanesulfonic acid	DTXSID5030030	C375735	3211	score.living	8462138	6670599	5	0	0	0	2	0	2	0	2	0	2	0	2	2	2	1	1	1	0	0	0	none	2	16	21.584	0
1210314487	30030	375-73-5	Perfluorobutanesulfonic acid	DTXSID5030030	C375735	3212	score.hatched	8462325	6670786	5	0	0	0	2	0	2	0	2	0	2	0	2	2	2	1	1	1	0	0	0	none	2	16	21.584	0
1210314487	30030	375-73-5	Perfluorobutanesulfonic acid	DTXSID5030030	C375735	3213	score.general	8462512	6670973	5	0	0	0	2	0	2	0	2	0	2	0	2	2	2	1	1	1	0	0	0	none	2	16	21.584	0
1210314487	30030	375-73-5	Perfluorobutanesulfonic acid	DTXSID5030030	C375735	3214	score.swim_bladder	8462699	6671160	5	0	0	0	2	0	2	0	2	0	2	0	2	2	2	1	1	1	0	0	0	none	2	16	21.584	0
1210314487	30030	375-73-5	Perfluorobutanesulfonic acid	DTXSID5030030	C375735	3215	score.craniofacial	8462886	6671347	5	0	0	0	2	0	2	0	2	0	2	0	2	2	2	1	1	1	0	0	0	none	2	16	21.584	0
1210314487	30030	375-73-5	Perfluorobutanesulfonic acid	DTXSID5030030	C375735	3216	score.edema	8463073	6671534	5	0	0	0	2	0	2	0	2	0	2	0	2	2	2	1	1	1	0	0	0	none	2	16	21.584	0
1210314487	30030	375-73-5	Perfluorobutanesulfonic acid	DTXSID5030030	C375735	3217	score.spine	8463260	6671721	5	0	0	0	2	0	2	0	2	0	2	0	2	2	2	1	1	1	0	0	0	none	2	16	21.584	0
1210314487	30030	375-73-5	Perfluorobutanesulfonic acid	DTXSID5030030	C375735	3218	score.pigmentation	8463447	6671908	5	0	0	0	2	0	2	0	2	0	2	0	2	2	2	1	1	1	0	0	0	none	2	16	21.584	0
1210314487	30030	375-73-5	Perfluorobutanesulfonic acid	DTXSID5030030	C375735	3219	score.position	8463634	6672095	5	0	0	0	2	0	2	0	2	0	2	0	2	2	2	1	1	1	0	0	0	none	2	16	21.584	0
1210314487	30030	375-73-5	Perfluorobutanesulfonic acid	DTXSID5030030	C375735	3220	score.tail	8463821	6672282	5	0	0	0	2	0	2	0	2	0	2	0	2	2	2	1	1	1	0	0	0	none	2	16	21.584	0
1210314487	30030	375-73-5	Perfluorobutanesulfonic acid	DTXSID5030030	C375735	3221	score.blood_pooling	8464008	6672469	5	0	0	0	2	0	2	0	2	0	2	0	2	2	2	1	1	1	0	0	0	none	2	16	21.584	0
1210314487	30030	375-73-5	Perfluorobutanesulfonic acid	DTXSID5030030	C375735	3222	score.any	8464195	6672656	5	0	0	0	2	0	2	0	2	0	2	0	2	2	2	1	1	1	0	0	0	none	2	16	21.584	0
1210314488	378880	74427-22-8	2,2-Difluoroethyl triflate	DTXSID30378880	C74427228	3211	score.living	8462139	6670600	5	0	0	0	2	0	2	0	2	0	2	0	2	2	2	1	1	1	0	0	0	none	2	16	21.584	0
1210314488	378880	74427-22-8	2,2-Difluoroethyl triflate	DTXSID30378880	C74427228	3212	score.hatched	8462326	6670787	5	0	0	0	2	0	2	0	2	0	2	0	2	2	2	1	1	1	0	0	0	none	2	16	21.584	0
1210314488	378880	74427-22-8	2,2-Difluoroethyl triflate	DTXSID30378880	C74427228	3213	score.general	8462513	6670974	5	0	0	0	2	0	2	0	2	0	2	0	2	2	2	1	1	1	0	0	0	none	2	16	21.584	0
1210314488	378880	74427-22-8	2,2-Difluoroethyl triflate	DTXSID30378880	C74427228	3214	score.swim_bladder	8462700	6671161	5	0	0	0	2	0	2	0	2	0	2	0	2	2	2	1	1	1	0	0	0	none	2	16	21.584	0
1210314488	378880	74427-22-8	2,2-Difluoroethyl triflate	DTXSID30378880	C74427228	3215	score.craniofacial	8462887	6671348	5	0	0	0	2	0	2	0	2	0	2	0	2	2	2	1	1	1	0	0	0	none	2	16	21.584	0
1210314488	378880	74427-22-8	2,2-Difluoroethyl triflate	DTXSID30378880	C74427228	3216	score.edema	8463074	6671535	5	0	0	0	2	0	2	0	2	0	2	0	2	2	2	1	1	1	0	0	0	none	2	16	21.584	0
1210314488	378880	74427-22-8	2,2-Difluoroethyl triflate	DTXSID30378880	C74427228	3217	score.spine	8463261	6671722	5	0	0	0	2	0	2	0	2	0	2	0	2	2	2	1	1	1	0	0	0	none	2	16	21.584	0
1210314488	378880	74427-22-8	2,2-Difluoroethyl triflate	DTXSID30378880	C74427228	3218	score.pigmentation	8463448	6671909	5	0	0	0	2	0	2	0	2	0	2	0	2	2	2	1	1	1	0	0	0	none	2	16	21.584	0
1210314488	378880	74427-22-8	2,2-Difluoroethyl triflate	DTXSID30378880	C74427228	3219	score.position	8463635	6672096	5	0	0	0	2	0	2	0	2	0	2	0	2	2	2	1	1	1	0	0	0	none	2	16	21.584	0
1210314488	378880	74427-22-8	2,2-Difluoroethyl triflate	DTXSID30378880	C74427228	3220	score.tail	8463822	6672283	5	0	0	0	2	0	2	0	2	0	2	0	2	2	2	1	1	1	0	0	0	none	2	16	21.584	0
1210314488	378880	74427-22-8	2,2-Difluoroethyl triflate	DTXSID30378880	C74427228	3221	score.blood_pooling	8464009	6672470	5	0	0	0	2	0	2	0	2	0	2	0	2	2	2	1	1	1	0	0	0	none	2	16	21.584	0
1210314488	378880	74427-22-8	2,2-Difluoroethyl triflate	DTXSID30378880	C74427228	3222	score.any	8464196	6672657	5	0	0	0	2	0	2	0	2	0	2	0	2	2	2	1	1	1	0	0	0	none	2	16	21.584	0
1210314489	59828	335-58-0	1-Iodopentadecafluoroheptane	DTXSID5059828	C335580	3211	score.living	8462140	6670601	5	16.6667	0	16.6667	1.47712	0	-1.52288	16.6667	1.47712	0	-1.52288	16.6667	1.47712	2	-1.52288	8	8	1	1	0	0	exp4	13	16	21.584	0	0	5.89256	0	316.228	-706.969	0	2102.46	316.228	0
1210314489	59828	335-58-0	1-Iodopentadecafluoroheptane	DTXSID5059828	C335580	3212	score.hatched	8462327	6670788	5	0	0	0	-1.52288	0	-1.52288	0	-1.52288	0	-1.52288	0	-1.52288	2	-1.52288	8	8	1	0	0	0	exp5	13	16	21.584	0	6.25e-08	0	1e-06	0.00385119	-49.9066	0	391.406	0.00385119	1e-06	8
1210314489	59828	335-58-0	1-Iodopentadecafluoroheptane	DTXSID5059828	C335580	3213	score.general	8462514	6670975	5	50	0	50	1.47712	0	-1	50	1.47712	0	-1	50	1.47712	2	-1.52288	8	8	1	2	0	1	gnls	42	16	21.584	1	3.12664	2.94628	53.2642	12.6221	-7.06844	4.63734e-16	3.93357	12.5443	50.0263	7.04839	12.0691	12.0698	8.27587	9.20167
1210314489	59828	335-58-0	1-Iodopentadecafluoroheptane	DTXSID5059828	C335580	3214	score.swim_bladder	8462701	6671162	5	80	0	80	1.47712	0	-1.52288	80	1.47712	0	-1.52288	80	1.47712	2	-1.52288	8	8	1	2	0	1	gnls	42	16	21.584	1	4.81616	28.2193	77.0586	63.7989	-11.3766	1.60704e-82	5.55927	63.7989	77.0586	8	56.6979	56.6981	44.1539	48.4767
1210314489	59828	335-58-0	1-Iodopentadecafluoroheptane	DTXSID5059828	C335580	3215	score.craniofacial	8462888	6671349	5	10	0	10	1.47712	0	-1.52288	10	1.47712	0	-1.52288	10	1.47712	2	-1.52288	8	8	1	0	0	0	exp4	13	16	21.584	0	0	3.53553	0	316.227	-707.48	0	2106.55	316.227	0
1210314489	59828	335-58-0	1-Iodopentadecafluoroheptane	DTXSID5059828	C335580	3216	score.edema	8463075	6671536	5	30	0	30	1.47712	0	-1.52288	30	1.47712	0	-1.52288	30	1.47712	2	-1.52288	8	8	1	2	0	1	exp5	38	16	21.584	0	1.17187	3.97748	18.75	10.2082	-8.12788	5.00431e-237	5.61017	10.2082	18.75	8			7.37234	8.06645
1210314489	59828	335-58-0	1-Iodopentadecafluoroheptane	DTXSID5059828	C335580	3217	score.spine	8463262	6671723	5	8.33333	0	8.33333	2	0	-1.52288	8.33333	2	0	-1.52288	8.33333	2	2	-1.52288	8	8	1	0	0	0	exp4	13	16	21.584	0	0	2.94628	0	316.227	-707.662	0	2108.01	316.227	0
1210314489	59828	335-58-0	1-Iodopentadecafluoroheptane	DTXSID5059828	C335580	3218	score.pigmentation	8463449	6671910	5	0	0	0	-1.52288	0	-1.52288	0	-1.52288	0	-1.52288	0	-1.52288	2	-1.52288	8	8	1	0	0	0	exp5	13	16	21.584	0	6.25e-08	0	1e-06	0.00385119	-49.9066	0	391.406	0.00385119	1e-06	8
1210314489	59828	335-58-0	1-Iodopentadecafluoroheptane	DTXSID5059828	C335580	3219	score.position	8463636	6672097	5	10.4167	0	10.4167	2	0	-1.52288	10.4167	2	0	-1.52288	10.4167	2	2	-1.52288	8	8	1	0	0	0	exp5	13	16	21.584	0	0.651042	1.47112	10.4167	24.6993	-15.569	1.02734e-243	32.9067	24.6993	10.4167	7.8979
1210314489	59828	335-58-0	1-Iodopentadecafluoroheptane	DTXSID5059828	C335580	3220	score.tail	8463823	6672284	5	0	0	0	-1.52288	0	-1.52288	0	-1.52288	0	-1.52288	0	-1.52288	2	-1.52288	8	8	1	0	0	0	exp5	13	16	21.584	0	6.25e-08	0	1e-06	0.00385119	-49.9066	0	391.406	0.00385119	1e-06	8
1210314489	59828	335-58-0	1-Iodopentadecafluoroheptane	DTXSID5059828	C335580	3221	score.blood_pooling	8464010	6672471	5	16.6667	0	16.6667	-1.52288	0	-1	16.6667	-1.52288	0	-1	16.6667	-1.52288	2	-1.52288	8	8	1	1	0	0.439539	gnls	15	16	21.584	0	1.05613	3.82713	17.8407	0.003	0.669873	8.60307e-63	-21.0384	0.00271715	16.8981	1.06806			0.000180571	0.000362439
1210314489	59828	335-58-0	1-Iodopentadecafluoroheptane	DTXSID5059828	C335580	3222	score.any	8464197	6672658	5	83.3333	0	83.3333	1.47712	0	-1	83.3333	1.47712	0	-1	83.3333	1.47712	2	-1.52288	8	8	1	3	0	1	gnls	42	16	21.584	1	5.20999	5.89256	85.1578	12.4429	-7.83598	2.24725e-17	2.76928	12.4121	83.3599	8	10.8901	10.8903	8.59734	9.43895
1210314490	892417	679-12-9	4H-Perfluorobutanoic acid	DTXSID50892417	C679129	3211	score.living	8462141	6670602	5	0	0	0	2	0	2	0	2	0	2	0	2	2	2	1	1	1	0	0	0	none	2	16	21.584	0
1210314490	892417	679-12-9	4H-Perfluorobutanoic acid	DTXSID50892417	C679129	3212	score.hatched	8462328	6670789	5	0	0	0	2	0	2	0	2	0	2	0	2	2	2	1	1	1	0	0	0	none	2	16	21.584	0
1210314490	892417	679-12-9	4H-Perfluorobutanoic acid	DTXSID50892417	C679129	3213	score.general	8462515	6670976	5	0	0	0	2	0	2	0	2	0	2	0	2	2	2	1	1	1	0	0	0	none	2	16	21.584	0
1210314490	892417	679-12-9	4H-Perfluorobutanoic acid	DTXSID50892417	C679129	3214	score.swim_bladder	8462702	6671163	5	0	0	0	2	0	2	0	2	0	2	0	2	2	2	1	1	1	0	0	0	none	2	16	21.584	0
1210314490	892417	679-12-9	4H-Perfluorobutanoic acid	DTXSID50892417	C679129	3215	score.craniofacial	8462889	6671350	5	0	0	0	2	0	2	0	2	0	2	0	2	2	2	1	1	1	0	0	0	none	2	16	21.584	0
1210314490	892417	679-12-9	4H-Perfluorobutanoic acid	DTXSID50892417	C679129	3216	score.edema	8463076	6671537	5	0	0	0	2	0	2	0	2	0	2	0	2	2	2	1	1	1	0	0	0	none	2	16	21.584	0
1210314490	892417	679-12-9	4H-Perfluorobutanoic acid	DTXSID50892417	C679129	3217	score.spine	8463263	6671724	5	0	0	0	2	0	2	0	2	0	2	0	2	2	2	1	1	1	0	0	0	none	2	16	21.584	0
1210314490	892417	679-12-9	4H-Perfluorobutanoic acid	DTXSID50892417	C679129	3218	score.pigmentation	8463450	6671911	5	0	0	0	2	0	2	0	2	0	2	0	2	2	2	1	1	1	0	0	0	none	2	16	21.584	0
1210314490	892417	679-12-9	4H-Perfluorobutanoic acid	DTXSID50892417	C679129	3219	score.position	8463637	6672098	5	0	0	0	2	0	2	0	2	0	2	0	2	2	2	1	1	1	0	0	0	none	2	16	21.584	0
1210314490	892417	679-12-9	4H-Perfluorobutanoic acid	DTXSID50892417	C679129	3220	score.tail	8463824	6672285	5	0	0	0	2	0	2	0	2	0	2	0	2	2	2	1	1	1	0	0	0	none	2	16	21.584	0
1210314490	892417	679-12-9	4H-Perfluorobutanoic acid	DTXSID50892417	C679129	3221	score.blood_pooling	8464011	6672472	5	0	0	0	2	0	2	0	2	0	2	0	2	2	2	1	1	1	0	0	0	none	2	16	21.584	0
1210314490	892417	679-12-9	4H-Perfluorobutanoic acid	DTXSID50892417	C679129	3222	score.any	8464198	6672659	5	0	0	0	2	0	2	0	2	0	2	0	2	2	2	1	1	1	0	0	0	none	2	16	21.584	0
1210314491	61826	1623-05-8	Perfluoropropyl trifluorovinyl ether	DTXSID0061826	C1623058	3211	score.living	8462142	6670603	5	16.6667	16.6667	16.6667	2	16.6667	2	16.6667	2	16.6667	2	16.6667	2	2	2	1	1	1	1	0	0	none	2	16	21.584	0
1210314491	61826	1623-05-8	Perfluoropropyl trifluorovinyl ether	DTXSID0061826	C1623058	3212	score.hatched	8462329	6670790	5	0	0	0	2	0	2	0	2	0	2	0	2	2	2	1	1	1	0	0	0	none	2	16	21.584	0
1210314491	61826	1623-05-8	Perfluoropropyl trifluorovinyl ether	DTXSID0061826	C1623058	3213	score.general	8462516	6670977	5	0	0	0	2	0	2	0	2	0	2	0	2	2	2	1	1	1	0	0	0	none	2	16	21.584	0
1210314491	61826	1623-05-8	Perfluoropropyl trifluorovinyl ether	DTXSID0061826	C1623058	3214	score.swim_bladder	8462703	6671164	5	0	0	0	2	0	2	0	2	0	2	0	2	2	2	1	1	1	0	0	0	none	2	16	21.584	0
1210314491	61826	1623-05-8	Perfluoropropyl trifluorovinyl ether	DTXSID0061826	C1623058	3215	score.craniofacial	8462890	6671351	5	0	0	0	2	0	2	0	2	0	2	0	2	2	2	1	1	1	0	0	0	none	2	16	21.584	0
1210314491	61826	1623-05-8	Perfluoropropyl trifluorovinyl ether	DTXSID0061826	C1623058	3216	score.edema	8463077	6671538	5	0	0	0	2	0	2	0	2	0	2	0	2	2	2	1	1	1	0	0	0	none	2	16	21.584	0
1210314491	61826	1623-05-8	Perfluoropropyl trifluorovinyl ether	DTXSID0061826	C1623058	3217	score.spine	8463264	6671725	5	0	0	0	2	0	2	0	2	0	2	0	2	2	2	1	1	1	0	0	0	none	2	16	21.584	0
1210314491	61826	1623-05-8	Perfluoropropyl trifluorovinyl ether	DTXSID0061826	C1623058	3218	score.pigmentation	8463451	6671912	5	0	0	0	2	0	2	0	2	0	2	0	2	2	2	1	1	1	0	0	0	none	2	16	21.584	0
1210314491	61826	1623-05-8	Perfluoropropyl trifluorovinyl ether	DTXSID0061826	C1623058	3219	score.position	8463638	6672099	5	0	0	0	2	0	2	0	2	0	2	0	2	2	2	1	1	1	0	0	0	none	2	16	21.584	0
1210314491	61826	1623-05-8	Perfluoropropyl trifluorovinyl ether	DTXSID0061826	C1623058	3220	score.tail	8463825	6672286	5	0	0	0	2	0	2	0	2	0	2	0	2	2	2	1	1	1	0	0	0	none	2	16	21.584	0
1210314491	61826	1623-05-8	Perfluoropropyl trifluorovinyl ether	DTXSID0061826	C1623058	3221	score.blood_pooling	8464012	6672473	5	0	0	0	2	0	2	0	2	0	2	0	2	2	2	1	1	1	0	0	0	none	2	16	21.584	0
1210314491	61826	1623-05-8	Perfluoropropyl trifluorovinyl ether	DTXSID0061826	C1623058	3222	score.any	8464199	6672660	5	16.6667	16.6667	16.6667	2	16.6667	2	16.6667	2	16.6667	2	16.6667	2	2	2	1	1	1	1	0	0	none	2	16	21.584	0
1210314492	880134	374-40-3	1-Pentafluoroethylethanol	DTXSID70880134	C374403	3211	score.living	8462143	6670604	5	0	0	0	2	0	2	0	2	0	2	0	2	2	2	1	1	1	0	0	0	none	2	16	21.584	0
1210314492	880134	374-40-3	1-Pentafluoroethylethanol	DTXSID70880134	C374403	3212	score.hatched	8462330	6670791	5	0	0	0	2	0	2	0	2	0	2	0	2	2	2	1	1	1	0	0	0	none	2	16	21.584	0
1210314492	880134	374-40-3	1-Pentafluoroethylethanol	DTXSID70880134	C374403	3213	score.general	8462517	6670978	5	0	0	0	2	0	2	0	2	0	2	0	2	2	2	1	1	1	0	0	0	none	2	16	21.584	0
1210314492	880134	374-40-3	1-Pentafluoroethylethanol	DTXSID70880134	C374403	3214	score.swim_bladder	8462704	6671165	5	0	0	0	2	0	2	0	2	0	2	0	2	2	2	1	1	1	0	0	0	none	2	16	21.584	0
1210314492	880134	374-40-3	1-Pentafluoroethylethanol	DTXSID70880134	C374403	3215	score.craniofacial	8462891	6671352	5	0	0	0	2	0	2	0	2	0	2	0	2	2	2	1	1	1	0	0	0	none	2	16	21.584	0
1210314492	880134	374-40-3	1-Pentafluoroethylethanol	DTXSID70880134	C374403	3216	score.edema	8463078	6671539	5	0	0	0	2	0	2	0	2	0	2	0	2	2	2	1	1	1	0	0	0	none	2	16	21.584	0
1210314492	880134	374-40-3	1-Pentafluoroethylethanol	DTXSID70880134	C374403	3217	score.spine	8463265	6671726	5	0	0	0	2	0	2	0	2	0	2	0	2	2	2	1	1	1	0	0	0	none	2	16	21.584	0
1210314492	880134	374-40-3	1-Pentafluoroethylethanol	DTXSID70880134	C374403	3218	score.pigmentation	8463452	6671913	5	0	0	0	2	0	2	0	2	0	2	0	2	2	2	1	1	1	0	0	0	none	2	16	21.584	0
1210314492	880134	374-40-3	1-Pentafluoroethylethanol	DTXSID70880134	C374403	3219	score.position	8463639	6672100	5	0	0	0	2	0	2	0	2	0	2	0	2	2	2	1	1	1	0	0	0	none	2	16	21.584	0
1210314492	880134	374-40-3	1-Pentafluoroethylethanol	DTXSID70880134	C374403	3220	score.tail	8463826	6672287	5	0	0	0	2	0	2	0	2	0	2	0	2	2	2	1	1	1	0	0	0	none	2	16	21.584	0
1210314492	880134	374-40-3	1-Pentafluoroethylethanol	DTXSID70880134	C374403	3221	score.blood_pooling	8464013	6672474	5	0	0	0	2	0	2	0	2	0	2	0	2	2	2	1	1	1	0	0	0	none	2	16	21.584	0
1210314492	880134	374-40-3	1-Pentafluoroethylethanol	DTXSID70880134	C374403	3222	score.any	8464200	6672661	5	0	0	0	2	0	2	0	2	0	2	0	2	2	2	1	1	1	0	0	0	none	2	16	21.584	0
1210314493	67331	27619-97-2	6:2 Fluorotelomer sulfonic acid	DTXSID6067331	C27619972	3211	score.living	8462144	6670605	5	16.6667	0	16.6667	1.47712	0	-1.52288	16.6667	1.47712	0	-1.52288	16.6667	1.47712	2	-1.52288	8	8	1	1	0	0	exp4	13	16	21.584	0	0	5.89256	0	316.228	-706.969	0	2102.46	316.228	0
1210314493	67331	27619-97-2	6:2 Fluorotelomer sulfonic acid	DTXSID6067331	C27619972	3212	score.hatched	8462331	6670792	5	0	0	0	-1.52288	0	-1.52288	0	-1.52288	0	-1.52288	0	-1.52288	2	-1.52288	8	8	1	0	0	0	exp5	13	16	21.584	0	6.25e-08	0	1e-06	0.00385119	-49.9066	0	391.406	0.00385119	1e-06	8
1210314493	67331	27619-97-2	6:2 Fluorotelomer sulfonic acid	DTXSID6067331	C27619972	3213	score.general	8462518	6670979	5	4.16667	0	4.16667	2	0	-1.52288	4.16667	2	0	-1.52288	4.16667	2	2	-1.52288	8	8	1	0	0	0	exp4	13	16	21.584	0	0	1.47314	0	316.228	-708.356	0	2113.55	316.228	0
1210314493	67331	27619-97-2	6:2 Fluorotelomer sulfonic acid	DTXSID6067331	C27619972	3214	score.swim_bladder	8462705	6671166	5	0	0	0	-1.52288	0	-1.52288	0	-1.52288	0	-1.52288	0	-1.52288	2	-1.52288	8	8	1	0	0	0	exp5	13	16	21.584	0	6.25e-08	0	1e-06	0.00385119	-49.9066	0	391.406	0.00385119	1e-06	8
1210314493	67331	27619-97-2	6:2 Fluorotelomer sulfonic acid	DTXSID6067331	C27619972	3215	score.craniofacial	8462892	6671353	5	0	0	0	-1.52288	0	-1.52288	0	-1.52288	0	-1.52288	0	-1.52288	2	-1.52288	8	8	1	0	0	0	exp5	13	16	21.584	0	6.25e-08	0	1e-06	0.00385119	-49.9066	0	391.406	0.00385119	1e-06	8
1210314493	67331	27619-97-2	6:2 Fluorotelomer sulfonic acid	DTXSID6067331	C27619972	3216	score.edema	8463079	6671540	5	4.16667	0	4.16667	2	0	-1.52288	4.16667	2	0	-1.52288	4.16667	2	2	-1.52288	8	8	1	0	0	0	exp4	13	16	21.584	0	0	1.47314	0	316.228	-708.356	0	2113.55	316.228	0
1210314493	67331	27619-97-2	6:2 Fluorotelomer sulfonic acid	DTXSID6067331	C27619972	3217	score.spine	8463266	6671727	5	0	0	0	-1.52288	0	-1.52288	0	-1.52288	0	-1.52288	0	-1.52288	2	-1.52288	8	8	1	0	0	0	exp5	13	16	21.584	0	6.25e-08	0	1e-06	0.00385119	-49.9066	0	391.406	0.00385119	1e-06	8
1210314493	67331	27619-97-2	6:2 Fluorotelomer sulfonic acid	DTXSID6067331	C27619972	3218	score.pigmentation	8463453	6671914	5	0	0	0	-1.52288	0	-1.52288	0	-1.52288	0	-1.52288	0	-1.52288	2	-1.52288	8	8	1	0	0	0	exp5	13	16	21.584	0	6.25e-08	0	1e-06	0.00385119	-49.9066	0	391.406	0.00385119	1e-06	8
1210314493	67331	27619-97-2	6:2 Fluorotelomer sulfonic acid	DTXSID6067331	C27619972	3219	score.position	8463640	6672101	5	4.16667	0	4.16667	2	0	-1.52288	4.16667	2	0	-1.52288	4.16667	2	2	-1.52288	8	8	1	0	0	0	exp4	13	16	21.584	0	0	1.47314	0	316.228	-708.356	0	2113.55	316.228	0
1210314493	67331	27619-97-2	6:2 Fluorotelomer sulfonic acid	DTXSID6067331	C27619972	3220	score.tail	8463827	6672288	5	0	0	0	-1.52288	0	-1.52288	0	-1.52288	0	-1.52288	0	-1.52288	2	-1.52288	8	8	1	0	0	0	exp5	13	16	21.584	0	6.25e-08	0	1e-06	0.00385119	-49.9066	0	391.406	0.00385119	1e-06	8
1210314493	67331	27619-97-2	6:2 Fluorotelomer sulfonic acid	DTXSID6067331	C27619972	3221	score.blood_pooling	8464014	6672475	5	0	0	0	-1.52288	0	-1.52288	0	-1.52288	0	-1.52288	0	-1.52288	2	-1.52288	8	8	1	0	0	0	exp5	13	16	21.584	0	6.25e-08	0	1e-06	0.00385119	-49.9066	0	391.406	0.00385119	1e-06	8
1210314493	67331	27619-97-2	6:2 Fluorotelomer sulfonic acid	DTXSID6067331	C27619972	3222	score.any	8464201	6672662	5	16.6667	0	16.6667	1.47712	0	-1.52288	16.6667	1.47712	0	-1.52288	16.6667	1.47712	2	-1.52288	8	8	1	1	0	0	exp5	13	16	21.584	0	0.260417	5.89126	4.16667	69.0422	-15.2912	3.28443e-82	25.1394	69.0422	4.16667	8
1210314494	190950	375-82-6	6:1 Fluorotelomer alcohol	DTXSID00190950	C375826	3211	score.living	8462145	6670606	5	37.5	0	37.5	-1.52288	0	-1	37.5	-1.52288	0	-1	37.5	-1.52288	2	-1.52288	8	8	1	2	0	1	exp5	42	16	21.584	1	2.74274	13.2583	43.8839	87.9977	-6.09108	5.43918e-75	-6.52389	87.9977	43.8839	8	87.7348	87.7417	63.5515	69.5349
1210314494	190950	375-82-6	6:1 Fluorotelomer alcohol	DTXSID00190950	C375826	3212	score.hatched	8462332	6670793	5	0	0	0	-1.52288	0	-1.52288	0	-1.52288	0	-1.52288	0	-1.52288	2	-1.52288	8	8	1	0	0	0	exp5	13	16	21.584	0	6.25e-08	0	1e-06	0.00385119	-49.9066	0	391.406	0.00385119	1e-06	8
1210314494	190950	375-82-6	6:1 Fluorotelomer alcohol	DTXSID00190950	C375826	3213	score.general	8462519	6670980	5	25	0	25	2	0	-1	25	2	0	-1	25	2	2	-1.52288	8	8	1	1	0	0.998432	exp5	42	16	21.584	0.998432	1.60364	3.29404	25.6582	81.2124	0.315769	1.33806e-222	-19.1775	81.2124	25.6582	8	43.8541	98.0609	58.6512	64.1733
1210314494	190950	375-82-6	6:1 Fluorotelomer alcohol	DTXSID00190950	C375826	3214	score.swim_bladder	8462706	6671167	5	25	0	25	2	0	-1.52288	25	2	0	-1.52288	25	2	2	-1.52288	8	8	1	1	0	0	exp4	13	16	21.584	0	0	8.83883	0	316.228	-706.564	0	2099.22	316.228	0
1210314494	190950	375-82-6	6:1 Fluorotelomer alcohol	DTXSID00190950	C375826	3215	score.craniofacial	8462893	6671354	5	25	0	25	2	0	-1.52288	25	2	0	-1.52288	25	2	2	-1.52288	8	8	1	1	0	0	exp4	13	16	21.584	0	0	8.83883	0	316.228	-706.564	0	2099.22	316.228	0
1210314494	190950	375-82-6	6:1 Fluorotelomer alcohol	DTXSID00190950	C375826	3216	score.edema	8463080	6671541	5	25	0	25	2	0	-1.52288	25	2	0	-1.52288	25	2	2	-1.52288	8	8	1	1	0	1	exp5	42	16	21.584	1	1.68543	1.47314	26.9669	84.6943	-6.26999	2.40078e-74	5.00481	84.6943	26.9669	8	94.1059	94.1205	61.1658	66.9246
1210314494	190950	375-82-6	6:1 Fluorotelomer alcohol	DTXSID00190950	C375826	3217	score.spine	8463267	6671728	5	12.5	0	12.5	2	0	-1.52288	12.5	2	0	-1.52288	12.5	2	2	-1.52288	8	8	1	0	0	0	exp4	13	16	21.584	0	0	4.41942	0	316.228	-707.257	0	2104.76	316.228	0
1210314494	190950	375-82-6	6:1 Fluorotelomer alcohol	DTXSID00190950	C375826	3218	score.pigmentation	8463454	6671915	5	0	0	0	-1.52288	0	-1.52288	0	-1.52288	0	-1.52288	0	-1.52288	2	-1.52288	8	8	1	0	0	0	exp5	13	16	21.584	0	6.25e-08	0	1e-06	0.00385119	-49.9066	0	391.406	0.00385119	1e-06	8
1210314494	190950	375-82-6	6:1 Fluorotelomer alcohol	DTXSID00190950	C375826	3219	score.position	8463641	6672102	5	4.16667	0	4.16667	1	0	-1.52288	4.16667	1	0	-1.52288	4.16667	1	2	-1.52288	8	8	1	0	0	0	exp4	13	16	21.584	0	0	1.47314	0	316.227	-708.356	0	2113.55	316.227	0
1210314494	190950	375-82-6	6:1 Fluorotelomer alcohol	DTXSID00190950	C375826	3220	score.tail	8463828	6672289	5	12.5	0	12.5	2	0	-1.52288	12.5	2	0	-1.52288	12.5	2	2	-1.52288	8	8	1	0	0	0	exp4	13	16	21.584	0	0	4.41942	0	316.228	-707.257	0	2104.76	316.228	0
1210314494	190950	375-82-6	6:1 Fluorotelomer alcohol	DTXSID00190950	C375826	3221	score.blood_pooling	8464015	6672476	5	16.6667	0	16.6667	-1.52288	0	-1	16.6667	-1.52288	0	-1	16.6667	-1.52288	2	-1.52288	8	8	1	1	0	1	hill	42	16	21.584	0	1.24392	5.89256	19.9028	93.6613	-7.01303	8.28487e-74	0.300436	93.6613	19.9028	8			64.8211	71.1672
1210314494	190950	375-82-6	6:1 Fluorotelomer alcohol	DTXSID00190950	C375826	3222	score.any	8464202	6672663	5	75	0	75	2	0	-1	75	2	0	-1	75	2	2	-1.52288	8	8	1	2	0	0.999999	exp5	42	16	21.584	0.999999	4.78112	6.07391	76.4979	80.4516	0.457716	4.43663e-225	-22.4272	80.4516	76.4979	7.98052	41.1566	76.1773	58.0556	63.5355
1210314495	868151	72629-94-8	Perfluorotridecanoic acid	DTXSID90868151	C72629948	3211	score.living	8462146	6670607	5	0	0	0	-2.22185	0	-2.22185	0	-2.22185	0	-2.22185	0	-2.22185	1.30103	-2.22185	8	8	1	0	0	0	exp5	13	16	21.584	0	6.25e-08	0	1e-06	0.00331615	-49.9066	0	391.406	0.00331615	1e-06	8
1210314495	868151	72629-94-8	Perfluorotridecanoic acid	DTXSID90868151	C72629948	3212	score.hatched	8462333	6670794	5	0	0	0	-2.22185	0	-2.22185	0	-2.22185	0	-2.22185	0	-2.22185	1.30103	-2.22185	8	8	1	0	0	0	exp5	13	16	21.584	0	6.25e-08	0	1e-06	0.00331615	-49.9066	0	391.406	0.00331615	1e-06	8
1210314495	868151	72629-94-8	Perfluorotridecanoic acid	DTXSID90868151	C72629948	3213	score.general	8462520	6670981	5	16.6667	0	16.6667	-0.221849	0	-2.22185	16.6667	-0.221849	0	-2.22185	16.6667	-0.221849	1.30103	-2.22185	8	8	1	1	0	1.02891e-05	exp4	13	16	21.584	0	0.168077	5.61518	2.68923	0.187436	1.18053	8.33558e-63	-24.0068	0.187436	2.68923				0.0138704	0.0284908
1210314495	868151	72629-94-8	Perfluorotridecanoic acid	DTXSID90868151	C72629948	3214	score.swim_bladder	8462707	6671168	5	16.6667	0	16.6667	-0.221849	0	-2.22185	16.6667	-0.221849	0	-2.22185	16.6667	-0.221849	1.30103	-2.22185	8	8	1	1	0	0	exp4	13	16	21.584	0	0	5.89256	0	63.2444	-706.969	0	2102.46	63.2444	0
1210314495	868151	72629-94-8	Perfluorotridecanoic acid	DTXSID90868151	C72629948	3215	score.craniofacial	8462894	6671355	5	16.6667	0	16.6667	-0.221849	0	-2.22185	16.6667	-0.221849	0	-2.22185	16.6667	-0.221849	1.30103	-2.22185	8	8	1	1	0	0	exp4	13	16	21.584	0	0	5.89256	0	63.2444	-706.969	0	2102.46	63.2444	0
1210314495	868151	72629-94-8	Perfluorotridecanoic acid	DTXSID90868151	C72629948	3216	score.edema	8463081	6671542	5	16.6667	0	16.6667	-0.221849	0	-2.22185	16.6667	-0.221849	0	-2.22185	16.6667	-0.221849	1.30103	-2.22185	8	8	1	1	0	1.02891e-05	exp4	13	16	21.584	0	0.168077	5.61518	2.68923	0.187436	1.18053	8.33558e-63	-24.0068	0.187436	2.68923				0.0138704	0.0284908
1210314495	868151	72629-94-8	Perfluorotridecanoic acid	DTXSID90868151	C72629948	3217	score.spine	8463268	6671729	5	0	0	0	-2.22185	0	-2.22185	0	-2.22185	0	-2.22185	0	-2.22185	1.30103	-2.22185	8	8	1	0	0	0	exp5	13	16	21.584	0	6.25e-08	0	1e-06	0.00331615	-49.9066	0	391.406	0.00331615	1e-06	8
1210314495	868151	72629-94-8	Perfluorotridecanoic acid	DTXSID90868151	C72629948	3218	score.pigmentation	8463455	6671916	5	0	0	0	-2.22185	0	-2.22185	0	-2.22185	0	-2.22185	0	-2.22185	1.30103	-2.22185	8	8	1	0	0	0	exp5	13	16	21.584	0	6.25e-08	0	1e-06	0.00331615	-49.9066	0	391.406	0.00331615	1e-06	8
1210314495	868151	72629-94-8	Perfluorotridecanoic acid	DTXSID90868151	C72629948	3219	score.position	8463642	6672103	5	8.33333	0	8.33333	-0.221849	0	-2.22185	8.33333	-0.221849	0	-2.22185	8.33333	-0.221849	1.30103	-2.22185	8	8	1	0	0	9.43961e-16	exp4	13	16	21.584	0	0.0840349	2.80761	1.34456	0.187446	0.487362	3.33423e-62	-18.4616	0.187446	1.34456				0.0138711	0.0284924
1210314495	868151	72629-94-8	Perfluorotridecanoic acid	DTXSID90868151	C72629948	3220	score.tail	8463829	6672290	5	0	0	0	-2.22185	0	-2.22185	0	-2.22185	0	-2.22185	0	-2.22185	1.30103	-2.22185	8	8	1	0	0	0	exp5	13	16	21.584	0	6.25e-08	0	1e-06	0.00331615	-49.9066	0	391.406	0.00331615	1e-06	8
1210314495	868151	72629-94-8	Perfluorotridecanoic acid	DTXSID90868151	C72629948	3221	score.blood_pooling	8464016	6672477	5	16.6667	0	16.6667	0.778151	0	-2.22185	16.6667	0.778151	0	-2.22185	16.6667	0.778151	1.30103	-2.22185	8	8	1	1	0	0	exp4	13	16	21.584	0	0	5.89256	0	63.2455	-706.969	0	2102.46	63.2455	0
1210314495	868151	72629-94-8	Perfluorotridecanoic acid	DTXSID90868151	C72629948	3222	score.any	8464203	6672664	5	16.6667	0	16.6667	-0.221849	0	-2.22185	16.6667	-0.221849	0	-2.22185	16.6667	-0.221849	1.30103	-2.22185	8	8	1	2	0	0.0117621	exp4	13	16	21.584	0	0.312293	6.54099	4.99668	0.177223	1.63971	3.0148e-63	-26.4555	0.177223	4.99668				0.0131146	0.0269385
1210314496	74915	51851-37-7	Triethoxy((perfluorohexyl)ethyl)silane	DTXSID1074915	C51851377	3211	score.living	8462147	6670608	5	0	0	0	1.30103	0	1.30103	0	1.30103	0	1.30103	0	1.30103	1.30103	1.30103	1	1	1	0	0	0	none	2	16	21.584	0
1210314496	74915	51851-37-7	Triethoxy((perfluorohexyl)ethyl)silane	DTXSID1074915	C51851377	3212	score.hatched	8462334	6670795	5	0	0	0	1.30103	0	1.30103	0	1.30103	0	1.30103	0	1.30103	1.30103	1.30103	1	1	1	0	0	0	none	2	16	21.584	0
1210314496	74915	51851-37-7	Triethoxy((perfluorohexyl)ethyl)silane	DTXSID1074915	C51851377	3213	score.general	8462521	6670982	5	0	0	0	1.30103	0	1.30103	0	1.30103	0	1.30103	0	1.30103	1.30103	1.30103	1	1	1	0	0	0	none	2	16	21.584	0
1210314496	74915	51851-37-7	Triethoxy((perfluorohexyl)ethyl)silane	DTXSID1074915	C51851377	3214	score.swim_bladder	8462708	6671169	5	0	0	0	1.30103	0	1.30103	0	1.30103	0	1.30103	0	1.30103	1.30103	1.30103	1	1	1	0	0	0	none	2	16	21.584	0
1210314496	74915	51851-37-7	Triethoxy((perfluorohexyl)ethyl)silane	DTXSID1074915	C51851377	3215	score.craniofacial	8462895	6671356	5	0	0	0	1.30103	0	1.30103	0	1.30103	0	1.30103	0	1.30103	1.30103	1.30103	1	1	1	0	0	0	none	2	16	21.584	0
1210314496	74915	51851-37-7	Triethoxy((perfluorohexyl)ethyl)silane	DTXSID1074915	C51851377	3216	score.edema	8463082	6671543	5	0	0	0	1.30103	0	1.30103	0	1.30103	0	1.30103	0	1.30103	1.30103	1.30103	1	1	1	0	0	0	none	2	16	21.584	0
1210314496	74915	51851-37-7	Triethoxy((perfluorohexyl)ethyl)silane	DTXSID1074915	C51851377	3217	score.spine	8463269	6671730	5	0	0	0	1.30103	0	1.30103	0	1.30103	0	1.30103	0	1.30103	1.30103	1.30103	1	1	1	0	0	0	none	2	16	21.584	0
1210314496	74915	51851-37-7	Triethoxy((perfluorohexyl)ethyl)silane	DTXSID1074915	C51851377	3218	score.pigmentation	8463456	6671917	5	0	0	0	1.30103	0	1.30103	0	1.30103	0	1.30103	0	1.30103	1.30103	1.30103	1	1	1	0	0	0	none	2	16	21.584	0
1210314496	74915	51851-37-7	Triethoxy((perfluorohexyl)ethyl)silane	DTXSID1074915	C51851377	3219	score.position	8463643	6672104	5	0	0	0	1.30103	0	1.30103	0	1.30103	0	1.30103	0	1.30103	1.30103	1.30103	1	1	1	0	0	0	none	2	16	21.584	0
1210314496	74915	51851-37-7	Triethoxy((perfluorohexyl)ethyl)silane	DTXSID1074915	C51851377	3220	score.tail	8463830	6672291	5	0	0	0	1.30103	0	1.30103	0	1.30103	0	1.30103	0	1.30103	1.30103	1.30103	1	1	1	0	0	0	none	2	16	21.584	0
1210314496	74915	51851-37-7	Triethoxy((perfluorohexyl)ethyl)silane	DTXSID1074915	C51851377	3221	score.blood_pooling	8464017	6672478	5	0	0	0	1.30103	0	1.30103	0	1.30103	0	1.30103	0	1.30103	1.30103	1.30103	1	1	1	0	0	0	none	2	16	21.584	0
1210314496	74915	51851-37-7	Triethoxy((perfluorohexyl)ethyl)silane	DTXSID1074915	C51851377	3222	score.any	8464204	6672665	5	0	0	0	1.30103	0	1.30103	0	1.30103	0	1.30103	0	1.30103	1.30103	1.30103	1	1	1	0	0	0	none	2	16	21.584	0
1210314497	276659	65294-16-8	Perfluoro-(2,5,8-trimethyl-3,6,9-trioxadodecanoic) acid	DTXSID70276659	C65294168	3211	score.living	8462148	6670609	5	0	0	0	-2.22185	0	-2.22185	0	-2.22185	0	-2.22185	0	-2.22185	1.30103	-2.22185	8	8	1	0	0	0	exp5	13	16	21.584	0	6.25e-08	0	1e-06	0.00331615	-49.9066	0	391.406	0.00331615	1e-06	8
1210314497	276659	65294-16-8	Perfluoro-(2,5,8-trimethyl-3,6,9-trioxadodecanoic) acid	DTXSID70276659	C65294168	3212	score.hatched	8462335	6670796	5	0	0	0	-2.22185	0	-2.22185	0	-2.22185	0	-2.22185	0	-2.22185	1.30103	-2.22185	8	8	1	0	0	0	exp5	13	16	21.584	0	6.25e-08	0	1e-06	0.00331615	-49.9066	0	391.406	0.00331615	1e-06	8
1210314497	276659	65294-16-8	Perfluoro-(2,5,8-trimethyl-3,6,9-trioxadodecanoic) acid	DTXSID70276659	C65294168	3213	score.general	8462522	6670983	5	8.33333	0	8.33333	-0.69897	0	-2.22185	8.33333	-0.69897	0	-2.22185	8.33333	-0.69897	1.30103	-2.22185	8	8	1	0	0	0	exp4	13	16	21.584	0	0	2.94628	0	63.2455	-707.662	0	2108.01	63.2455	0
1210314497	276659	65294-16-8	Perfluoro-(2,5,8-trimethyl-3,6,9-trioxadodecanoic) acid	DTXSID70276659	C65294168	3214	score.swim_bladder	8462709	6671170	5	0	0	0	-2.22185	0	-2.22185	0	-2.22185	0	-2.22185	0	-2.22185	1.30103	-2.22185	8	8	1	0	0	0	exp5	13	16	21.584	0	6.25e-08	0	1e-06	0.00331615	-49.9066	0	391.406	0.00331615	1e-06	8
1210314497	276659	65294-16-8	Perfluoro-(2,5,8-trimethyl-3,6,9-trioxadodecanoic) acid	DTXSID70276659	C65294168	3215	score.craniofacial	8462896	6671357	5	0	0	0	-2.22185	0	-2.22185	0	-2.22185	0	-2.22185	0	-2.22185	1.30103	-2.22185	8	8	1	0	0	0	exp5	13	16	21.584	0	6.25e-08	0	1e-06	0.00331615	-49.9066	0	391.406	0.00331615	1e-06	8
1210314497	276659	65294-16-8	Perfluoro-(2,5,8-trimethyl-3,6,9-trioxadodecanoic) acid	DTXSID70276659	C65294168	3216	score.edema	8463083	6671544	5	8.33333	0	8.33333	-0.69897	0	-2.22185	8.33333	-0.69897	0	-2.22185	8.33333	-0.69897	1.30103	-2.22185	8	8	1	0	0	0	exp4	13	16	21.584	0	0	2.94628	0	63.2455	-707.662	0	2108.01	63.2455	0
1210314497	276659	65294-16-8	Perfluoro-(2,5,8-trimethyl-3,6,9-trioxadodecanoic) acid	DTXSID70276659	C65294168	3217	score.spine	8463270	6671731	5	0	0	0	-2.22185	0	-2.22185	0	-2.22185	0	-2.22185	0	-2.22185	1.30103	-2.22185	8	8	1	0	0	0	exp5	13	16	21.584	0	6.25e-08	0	1e-06	0.00331615	-49.9066	0	391.406	0.00331615	1e-06	8
1210314497	276659	65294-16-8	Perfluoro-(2,5,8-trimethyl-3,6,9-trioxadodecanoic) acid	DTXSID70276659	C65294168	3218	score.pigmentation	8463457	6671918	5	0	0	0	-2.22185	0	-2.22185	0	-2.22185	0	-2.22185	0	-2.22185	1.30103	-2.22185	8	8	1	0	0	0	exp5	13	16	21.584	0	6.25e-08	0	1e-06	0.00331615	-49.9066	0	391.406	0.00331615	1e-06	8
1210314497	276659	65294-16-8	Perfluoro-(2,5,8-trimethyl-3,6,9-trioxadodecanoic) acid	DTXSID70276659	C65294168	3219	score.position	8463644	6672105	5	0	0	0	-2.22185	0	-2.22185	0	-2.22185	0	-2.22185	0	-2.22185	1.30103	-2.22185	8	8	1	0	0	0	exp5	13	16	21.584	0	6.25e-08	0	1e-06	0.00331615	-49.9066	0	391.406	0.00331615	1e-06	8
1210314497	276659	65294-16-8	Perfluoro-(2,5,8-trimethyl-3,6,9-trioxadodecanoic) acid	DTXSID70276659	C65294168	3220	score.tail	8463831	6672292	5	0	0	0	-2.22185	0	-2.22185	0	-2.22185	0	-2.22185	0	-2.22185	1.30103	-2.22185	8	8	1	0	0	0	exp5	13	16	21.584	0	6.25e-08	0	1e-06	0.00331615	-49.9066	0	391.406	0.00331615	1e-06	8
1210314497	276659	65294-16-8	Perfluoro-(2,5,8-trimethyl-3,6,9-trioxadodecanoic) acid	DTXSID70276659	C65294168	3221	score.blood_pooling	8464018	6672479	5	0	0	0	-2.22185	0	-2.22185	0	-2.22185	0	-2.22185	0	-2.22185	1.30103	-2.22185	8	8	1	0	0	0	exp5	13	16	21.584	0	6.25e-08	0	1e-06	0.00331615	-49.9066	0	391.406	0.00331615	1e-06	8
1210314497	276659	65294-16-8	Perfluoro-(2,5,8-trimethyl-3,6,9-trioxadodecanoic) acid	DTXSID70276659	C65294168	3222	score.any	8464205	6672666	5	8.33333	0	8.33333	-0.69897	0	-2.22185	8.33333	-0.69897	0	-2.22185	8.33333	-0.69897	1.30103	-2.22185	8	8	1	0	0	0	exp4	13	16	21.584	0	0	2.94628	0	63.2455	-707.662	0	2108.01	63.2455	0
1210314498	375107	423-65-4	11:1 Fluorotelomer alcohol	DTXSID80375107	C423654	3211	score.living	8462149	6670610	5	8.33333	0	8.33333	-2.22185	0	-1.69897	8.33333	-2.22185	0	-1.69897	8.33333	-2.22185	1.30103	-2.22185	8	8	1	0	0	0	exp5	13	16	21.584	0	0.56612	2.94628	9.05792	17.0151	-7.39782	1.98507e-73	4.91969	17.0151	9.05792	8
1210314498	375107	423-65-4	11:1 Fluorotelomer alcohol	DTXSID80375107	C423654	3212	score.hatched	8462336	6670797	5	0	0	0	-2.22185	0	-2.22185	0	-2.22185	0	-2.22185	0	-2.22185	1.30103	-2.22185	8	8	1	0	0	0	exp5	13	16	21.584	0	6.25e-08	0	1e-06	0.00331615	-49.9066	0	391.406	0.00331615	1e-06	8
1210314498	375107	423-65-4	11:1 Fluorotelomer alcohol	DTXSID80375107	C423654	3213	score.general	8462523	6670984	5	0	0	0	-2.22185	0	-2.22185	0	-2.22185	0	-2.22185	0	-2.22185	1.30103	-2.22185	8	8	1	0	0	0	exp5	13	16	21.584	0	6.25e-08	0	1e-06	0.00331615	-49.9066	0	391.406	0.00331615	1e-06	8
1210314498	375107	423-65-4	11:1 Fluorotelomer alcohol	DTXSID80375107	C423654	3214	score.swim_bladder	8462710	6671171	5	0	0	0	-2.22185	0	-2.22185	0	-2.22185	0	-2.22185	0	-2.22185	1.30103	-2.22185	8	8	1	0	0	0	exp5	13	16	21.584	0	6.25e-08	0	1e-06	0.00331615	-49.9066	0	391.406	0.00331615	1e-06	8
1210314498	375107	423-65-4	11:1 Fluorotelomer alcohol	DTXSID80375107	C423654	3215	score.craniofacial	8462897	6671358	5	0	0	0	-2.22185	0	-2.22185	0	-2.22185	0	-2.22185	0	-2.22185	1.30103	-2.22185	8	8	1	0	0	0	exp5	13	16	21.584	0	6.25e-08	0	1e-06	0.00331615	-49.9066	0	391.406	0.00331615	1e-06	8
1210314498	375107	423-65-4	11:1 Fluorotelomer alcohol	DTXSID80375107	C423654	3216	score.edema	8463084	6671545	5	0	0	0	-2.22185	0	-2.22185	0	-2.22185	0	-2.22185	0	-2.22185	1.30103	-2.22185	8	8	1	0	0	0	exp5	13	16	21.584	0	6.25e-08	0	1e-06	0.00331615	-49.9066	0	391.406	0.00331615	1e-06	8
1210314498	375107	423-65-4	11:1 Fluorotelomer alcohol	DTXSID80375107	C423654	3217	score.spine	8463271	6671732	5	0	0	0	-2.22185	0	-2.22185	0	-2.22185	0	-2.22185	0	-2.22185	1.30103	-2.22185	8	8	1	0	0	0	exp5	13	16	21.584	0	6.25e-08	0	1e-06	0.00331615	-49.9066	0	391.406	0.00331615	1e-06	8
1210314498	375107	423-65-4	11:1 Fluorotelomer alcohol	DTXSID80375107	C423654	3218	score.pigmentation	8463458	6671919	5	0	0	0	-2.22185	0	-2.22185	0	-2.22185	0	-2.22185	0	-2.22185	1.30103	-2.22185	8	8	1	0	0	0	exp5	13	16	21.584	0	6.25e-08	0	1e-06	0.00331615	-49.9066	0	391.406	0.00331615	1e-06	8
1210314498	375107	423-65-4	11:1 Fluorotelomer alcohol	DTXSID80375107	C423654	3219	score.position	8463645	6672106	5	0	0	0	-2.22185	0	-2.22185	0	-2.22185	0	-2.22185	0	-2.22185	1.30103	-2.22185	8	8	1	0	0	0	exp5	13	16	21.584	0	6.25e-08	0	1e-06	0.00331615	-49.9066	0	391.406	0.00331615	1e-06	8
1210314498	375107	423-65-4	11:1 Fluorotelomer alcohol	DTXSID80375107	C423654	3220	score.tail	8463832	6672293	5	0	0	0	-2.22185	0	-2.22185	0	-2.22185	0	-2.22185	0	-2.22185	1.30103	-2.22185	8	8	1	0	0	0	exp5	13	16	21.584	0	6.25e-08	0	1e-06	0.00331615	-49.9066	0	391.406	0.00331615	1e-06	8
1210314498	375107	423-65-4	11:1 Fluorotelomer alcohol	DTXSID80375107	C423654	3221	score.blood_pooling	8464019	6672480	5	0	0	0	-2.22185	0	-2.22185	0	-2.22185	0	-2.22185	0	-2.22185	1.30103	-2.22185	8	8	1	0	0	0	exp5	13	16	21.584	0	6.25e-08	0	1e-06	0.00331615	-49.9066	0	391.406	0.00331615	1e-06	8
1210314498	375107	423-65-4	11:1 Fluorotelomer alcohol	DTXSID80375107	C423654	3222	score.any	8464206	6672667	5	8.33333	0	8.33333	1.30103	0	-2.22185	8.33333	1.30103	0	-2.22185	8.33333	1.30103	1.30103	-2.22185	8	8	1	0	0	0	exp4	13	16	21.584	0	0	2.94628	0	60.1095	-707.662	0	2108.01	60.1095	0
1210314499	59921	376-06-7	Perfluorotetradecanoic acid	DTXSID3059921	C376067	3211	score.living	8462150	6670611	5	0	0	0	-2.22185	0	-2.22185	0	-2.22185	0	-2.22185	0	-2.22185	1.30103	-2.22185	8	8	1	0	0	0	exp5	13	16	21.584	0	6.25e-08	0	1e-06	0.00331615	-49.9066	0	391.406	0.00331615	1e-06	8
1210314499	59921	376-06-7	Perfluorotetradecanoic acid	DTXSID3059921	C376067	3212	score.hatched	8462337	6670798	5	0	0	0	-2.22185	0	-2.22185	0	-2.22185	0	-2.22185	0	-2.22185	1.30103	-2.22185	8	8	1	0	0	0	exp5	13	16	21.584	0	6.25e-08	0	1e-06	0.00331615	-49.9066	0	391.406	0.00331615	1e-06	8
1210314499	59921	376-06-7	Perfluorotetradecanoic acid	DTXSID3059921	C376067	3213	score.general	8462524	6670985	5	2.27273	0	2.27273	1.30103	0	-2.22185	2.27273	1.30103	0	-2.22185	2.27273	1.30103	1.30103	-2.22185	8	8	1	0	0	0	exp4	13	16	21.584	0	0	0.80353	0	63.2456	-708.962	0	2118.4	63.2456	0
1210314499	59921	376-06-7	Perfluorotetradecanoic acid	DTXSID3059921	C376067	3214	score.swim_bladder	8462711	6671172	5	4.54545	0	4.54545	1.30103	0	-2.22185	4.54545	1.30103	0	-2.22185	4.54545	1.30103	1.30103	-2.22185	8	8	1	0	0	0	exp4	13	16	21.584	0	0	1.60706	0	63.2455	-708.269	0	2112.85	63.2455	0
1210314499	59921	376-06-7	Perfluorotetradecanoic acid	DTXSID3059921	C376067	3215	score.craniofacial	8462898	6671359	5	0	0	0	-2.22185	0	-2.22185	0	-2.22185	0	-2.22185	0	-2.22185	1.30103	-2.22185	8	8	1	0	0	0	exp5	13	16	21.584	0	6.25e-08	0	1e-06	0.00331615	-49.9066	0	391.406	0.00331615	1e-06	8
1210314499	59921	376-06-7	Perfluorotetradecanoic acid	DTXSID3059921	C376067	3216	score.edema	8463085	6671546	5	0	0	0	-2.22185	0	-2.22185	0	-2.22185	0	-2.22185	0	-2.22185	1.30103	-2.22185	8	8	1	0	0	0	exp5	13	16	21.584	0	6.25e-08	0	1e-06	0.00331615	-49.9066	0	391.406	0.00331615	1e-06	8
1210314499	59921	376-06-7	Perfluorotetradecanoic acid	DTXSID3059921	C376067	3217	score.spine	8463272	6671733	5	0	0	0	-2.22185	0	-2.22185	0	-2.22185	0	-2.22185	0	-2.22185	1.30103	-2.22185	8	8	1	0	0	0	exp5	13	16	21.584	0	6.25e-08	0	1e-06	0.00331615	-49.9066	0	391.406	0.00331615	1e-06	8
1210314499	59921	376-06-7	Perfluorotetradecanoic acid	DTXSID3059921	C376067	3218	score.pigmentation	8463459	6671920	5	0	0	0	-2.22185	0	-2.22185	0	-2.22185	0	-2.22185	0	-2.22185	1.30103	-2.22185	8	8	1	0	0	0	exp5	13	16	21.584	0	6.25e-08	0	1e-06	0.00331615	-49.9066	0	391.406	0.00331615	1e-06	8
1210314499	59921	376-06-7	Perfluorotetradecanoic acid	DTXSID3059921	C376067	3219	score.position	8463646	6672107	5	0	0	0	-2.22185	0	-2.22185	0	-2.22185	0	-2.22185	0	-2.22185	1.30103	-2.22185	8	8	1	0	0	0	exp5	13	16	21.584	0	6.25e-08	0	1e-06	0.00331615	-49.9066	0	391.406	0.00331615	1e-06	8
1210314499	59921	376-06-7	Perfluorotetradecanoic acid	DTXSID3059921	C376067	3220	score.tail	8463833	6672294	5	0	0	0	-2.22185	0	-2.22185	0	-2.22185	0	-2.22185	0	-2.22185	1.30103	-2.22185	8	8	1	0	0	0	exp5	13	16	21.584	0	6.25e-08	0	1e-06	0.00331615	-49.9066	0	391.406	0.00331615	1e-06	8
1210314499	59921	376-06-7	Perfluorotetradecanoic acid	DTXSID3059921	C376067	3221	score.blood_pooling	8464020	6672481	5	0	0	0	-2.22185	0	-2.22185	0	-2.22185	0	-2.22185	0	-2.22185	1.30103	-2.22185	8	8	1	0	0	0	exp5	13	16	21.584	0	6.25e-08	0	1e-06	0.00331615	-49.9066	0	391.406	0.00331615	1e-06	8
1210314499	59921	376-06-7	Perfluorotetradecanoic acid	DTXSID3059921	C376067	3222	score.any	8464207	6672668	5	12.5	0	12.5	1.30103	0	-2.22185	12.5	1.30103	0	-2.22185	12.5	1.30103	1.30103	-2.22185	8	8	1	0	0	0	exp4	13	16	21.584	0	0	4.41942	0	63.2454	-707.257	0	2104.76	63.2454	0
1210314538	379947	34451-26-8	2-(Perfluorohexyl)ethanethiol	DTXSID20379947	C34451268	3211	score.living	8462151	6670612	5	0	0	0	-2	0	-2	0	-2	0	-2	0	-2	1.60206	-2	8	8	1	0	0	0	exp5	13	16	21.584	0	6.25e-08	2.11758e-22	1e-06	0.00563933	-49.9066	0	386.943	0.00563933	1e-06	8
1210314538	379947	34451-26-8	2-(Perfluorohexyl)ethanethiol	DTXSID20379947	C34451268	3212	score.hatched	8462338	6670799	5	0	0	0	-2	0	-2	0	-2	0	-2	0	-2	1.60206	-2	8	8	1	0	0	0	exp5	13	16	21.584	0	6.25e-08	2.11758e-22	1e-06	0.00563933	-49.9066	0	386.943	0.00563933	1e-06	8
1210314538	379947	34451-26-8	2-(Perfluorohexyl)ethanethiol	DTXSID20379947	C34451268	3213	score.general	8462525	6670986	5	8.33333	0	8.33333	-1	0	-2	8.33333	-1	0	-2	8.33333	-1	1.60206	-2	8	8	1	0	0	0	exp4	13	16	21.584	0	0	2.94628	0	126.491	-707.662	0	2108.01	126.491	0
1210314538	379947	34451-26-8	2-(Perfluorohexyl)ethanethiol	DTXSID20379947	C34451268	3214	score.swim_bladder	8462712	6671173	5	16.6667	0	16.6667	-1	0	-2	16.6667	-1	0	-2	16.6667	-1	1.60206	-2	8	8	1	1	0	0	exp4	13	16	21.584	0	0	5.89256	0	126.491	-706.969	0	2102.46	126.491	0
1210314538	379947	34451-26-8	2-(Perfluorohexyl)ethanethiol	DTXSID20379947	C34451268	3215	score.craniofacial	8462899	6671360	5	0	0	0	-2	0	-2	0	-2	0	-2	0	-2	1.60206	-2	8	8	1	0	0	0	exp5	13	16	21.584	0	6.25e-08	2.11758e-22	1e-06	0.00563933	-49.9066	0	386.943	0.00563933	1e-06	8
1210314538	379947	34451-26-8	2-(Perfluorohexyl)ethanethiol	DTXSID20379947	C34451268	3216	score.edema	8463086	6671547	5	8.33333	0	8.33333	-1	0	-2	8.33333	-1	0	-2	8.33333	-1	1.60206	-2	8	8	1	0	0	0	exp4	13	16	21.584	0	0	2.94628	0	126.491	-707.662	0	2108.01	126.491	0
1210314538	379947	34451-26-8	2-(Perfluorohexyl)ethanethiol	DTXSID20379947	C34451268	3217	score.spine	8463273	6671734	5	0	0	0	-2	0	-2	0	-2	0	-2	0	-2	1.60206	-2	8	8	1	0	0	0	exp5	13	16	21.584	0	6.25e-08	2.11758e-22	1e-06	0.00563933	-49.9066	0	386.943	0.00563933	1e-06	8
1210314538	379947	34451-26-8	2-(Perfluorohexyl)ethanethiol	DTXSID20379947	C34451268	3218	score.pigmentation	8463460	6671921	5	0	0	0	-2	0	-2	0	-2	0	-2	0	-2	1.60206	-2	8	8	1	0	0	0	exp5	13	16	21.584	0	6.25e-08	2.11758e-22	1e-06	0.00563933	-49.9066	0	386.943	0.00563933	1e-06	8
1210314538	379947	34451-26-8	2-(Perfluorohexyl)ethanethiol	DTXSID20379947	C34451268	3219	score.position	8463647	6672108	5	0	0	0	-2	0	-2	0	-2	0	-2	0	-2	1.60206	-2	8	8	1	0	0	0	exp5	13	16	21.584	0	6.25e-08	2.11758e-22	1e-06	0.00563933	-49.9066	0	386.943	0.00563933	1e-06	8
1210314538	379947	34451-26-8	2-(Perfluorohexyl)ethanethiol	DTXSID20379947	C34451268	3220	score.tail	8463834	6672295	5	0	0	0	-2	0	-2	0	-2	0	-2	0	-2	1.60206	-2	8	8	1	0	0	0	exp5	13	16	21.584	0	6.25e-08	2.11758e-22	1e-06	0.00563933	-49.9066	0	386.943	0.00563933	1e-06	8
1210314538	379947	34451-26-8	2-(Perfluorohexyl)ethanethiol	DTXSID20379947	C34451268	3221	score.blood_pooling	8464021	6672482	5	0	0	0	-2	0	-2	0	-2	0	-2	0	-2	1.60206	-2	8	8	1	0	0	0	exp5	13	16	21.584	0	6.25e-08	2.11758e-22	1e-06	0.00563933	-49.9066	0	386.943	0.00563933	1e-06	8
1210314538	379947	34451-26-8	2-(Perfluorohexyl)ethanethiol	DTXSID20379947	C34451268	3222	score.any	8464208	6672669	5	16.6667	0	16.6667	-1	0	-2	16.6667	-1	0	-2	16.6667	-1	1.60206	-2	8	8	1	1	0	0	exp4	13	16	21.584	0	0	5.89256	0	126.491	-706.969	0	2102.46	126.491	0
1210314540	190949	375-80-4	1,6-Diiodoperfluorohexane	DTXSID90190949	C375804	3211	score.living	8462152	6670613	5	16.6667	0	16.6667	2	0	-1.52288	16.6667	2	0	-1.52288	16.6667	2	2	-1.52288	8	8	1	1	0	0	exp4	13	16	21.584	0	0	5.89256	0	316.228	-706.969	0	2102.46	316.228	0
1210314540	190949	375-80-4	1,6-Diiodoperfluorohexane	DTXSID90190949	C375804	3212	score.hatched	8462339	6670800	5	0	0	0	-1.52288	0	-1.52288	0	-1.52288	0	-1.52288	0	-1.52288	2	-1.52288	8	8	1	0	0	0	exp5	13	16	21.584	0	6.25e-08	0	1e-06	0.00385119	-49.9066	0	391.406	0.00385119	1e-06	8
1210314540	190949	375-80-4	1,6-Diiodoperfluorohexane	DTXSID90190949	C375804	3213	score.general	8462526	6670987	5	90	0	90	2	0	-1.52288	90	2	0	-1.52288	90	2	2	-1.52288	8	8	1	3	0	1	exp4	42	16	21.584	1	5.68551	4.33689	90.9681	15.5854	0.655206	2.4842e-08	-21.2033	15.5854	90.9681		5.64971	6.56643	1.15333	2.36903
1210314540	190949	375-80-4	1,6-Diiodoperfluorohexane	DTXSID90190949	C375804	3214	score.swim_bladder	8462713	6671174	5	100	0	100	1.47712	0	-1.52288	100	1.47712	0	-1.52288	100	1.47712	2	-1.52288	8	8	1	3	0	1	exp5	42	16	21.584	1	6.25	0.0083218	100	10.905	-11.4443	5.26949e-264	46.4071	10.905	100	6.18908	9.20694	9.20694	7.16017	8.0433
1210314540	190949	375-80-4	1,6-Diiodoperfluorohexane	DTXSID90190949	C375804	3215	score.craniofacial	8462900	6671361	5	90	0	90	2	0	-1.52288	90	2	0	-1.52288	90	2	2	-1.52288	8	8	1	2	0	1	gnls	42	16	21.584	1	5.73126	0.00614998	108	34.9513	-13.2595	3.75129e-101	53.3648	34.4657	91.7002	6.927	29.1673	29.1673	22.61	25.19
1210314540	190949	375-80-4	1,6-Diiodoperfluorohexane	DTXSID90190949	C375804	3216	score.edema	8463087	6671548	5	70	0	70	2	0	-1.52288	70	2	0	-1.52288	70	2	2	-1.52288	8	8	1	3	0	1	hill	42	16	21.584	1	4.69817	3.04186	75.1707	19.0553	0.365723	6.34276e-08	-18.8017	19.0553	75.1707	1.55639	9.94951	11.3584	2.87344	4.64412
1210314540	190949	375-80-4	1,6-Diiodoperfluorohexane	DTXSID90190949	C375804	3217	score.spine	8463274	6671735	5	20.8333	0	20.8333	1.47712	0	-1.52288	20.8333	1.47712	0	-1.52288	20.8333	1.47712	2	-1.52288	8	8	1	2	0	0	exp5	15	16	21.584	0	0.937568	7.36238	15.0011	72.0625	-14.3516	9.06085e-84	21.2094	72.0625	15.0011	8
1210314540	190949	375-80-4	1,6-Diiodoperfluorohexane	DTXSID90190949	C375804	3218	score.pigmentation	8463461	6671922	5	0	0	0	-1.52288	0	-1.52288	0	-1.52288	0	-1.52288	0	-1.52288	2	-1.52288	8	8	1	0	0	0	exp5	13	16	21.584	0	6.25e-08	0	1e-06	0.00385119	-49.9066	0	391.406	0.00385119	1e-06	8
1210314540	190949	375-80-4	1,6-Diiodoperfluorohexane	DTXSID90190949	C375804	3219	score.position	8463648	6672109	5	55	0	55	2	0	-1.52288	55	2	0	-1.52288	55	2	2	-1.52288	8	8	1	2	0	1	exp5	42	16	21.584	1	3.4375	0.00799837	55	27.9847	-13.3765	2.05441e-101	52.402	27.9847	55	7.21951	26.7342	26.7342	19.5117	21.5574
1210314540	190949	375-80-4	1,6-Diiodoperfluorohexane	DTXSID90190949	C375804	3220	score.tail	8463835	6672296	5	0	0	0	-1.52288	0	-1.52288	0	-1.52288	0	-1.52288	0	-1.52288	2	-1.52288	8	8	1	0	0	0	exp5	13	16	21.584	0	6.25e-08	0	1e-06	0.00385119	-49.9066	0	391.406	0.00385119	1e-06	8
1210314540	190949	375-80-4	1,6-Diiodoperfluorohexane	DTXSID90190949	C375804	3221	score.blood_pooling	8464022	6672483	5	80	0	80	2	0	-1.52288	80	2	0	-1.52288	80	2	2	-1.52288	8	8	1	2	0	1	exp5	42	16	21.584	1	5	0.00797117	80	28.6292	-13.6247	3.4962e-103	53.1636	28.6292	80	7.42276	25.7372	25.7372	20.1591	22.212
1210314540	190949	375-80-4	1,6-Diiodoperfluorohexane	DTXSID90190949	C375804	3222	score.any	8464209	6672670	5	100	0	100	1.47712	0	-1.52288	100	1.47712	0	-1.52288	100	1.47712	2	-1.52288	8	8	1	3	0	1	hill	42	16	21.584	1	6.25048	2.94628	100.008	10.0002	-4.92383	3.09994e-17	-1.88704	10.0002	100.008	8	8.51022	8.51134	6.92092	7.5985
1210314541	565479	13973-14-3	8H-Perfluorooctanoic acid	DTXSID70565479	C13973143	3211	score.living	8462153	6670614	5	0	0	0	-1.52288	0	-1.52288	0	-1.52288	0	-1.52288	0	-1.52288	2	-1.52288	8	8	1	0	0	0	exp5	13	16	21.584	0	6.25e-08	0	1e-06	0.00385119	-49.9066	0	391.406	0.00385119	1e-06	8
1210314541	565479	13973-14-3	8H-Perfluorooctanoic acid	DTXSID70565479	C13973143	3212	score.hatched	8462340	6670801	5	0	0	0	-1.52288	0	-1.52288	0	-1.52288	0	-1.52288	0	-1.52288	2	-1.52288	8	8	1	0	0	0	exp5	13	16	21.584	0	6.25e-08	0	1e-06	0.00385119	-49.9066	0	391.406	0.00385119	1e-06	8
1210314541	565479	13973-14-3	8H-Perfluorooctanoic acid	DTXSID70565479	C13973143	3213	score.general	8462527	6670988	5	8.33333	0	8.33333	0.477121	0	-1.52288	8.33333	0.477121	0	-1.52288	8.33333	0.477121	2	-1.52288	8	8	1	0	0	0	exp4	13	16	21.584	0	0	2.94628	0	269.962	-707.662	0	2108.01	269.962	0
1210314541	565479	13973-14-3	8H-Perfluorooctanoic acid	DTXSID70565479	C13973143	3214	score.swim_bladder	8462714	6671175	5	16.6667	0	16.6667	0.477121	0	-1.52288	16.6667	0.477121	0	-1.52288	16.6667	0.477121	2	-1.52288	8	8	1	1	0	0	exp4	13	16	21.584	0	0	5.89256	0	309.523	-706.969	0	2102.46	309.523	0
1210314541	565479	13973-14-3	8H-Perfluorooctanoic acid	DTXSID70565479	C13973143	3215	score.craniofacial	8462901	6671362	5	0	0	0	-1.52288	0	-1.52288	0	-1.52288	0	-1.52288	0	-1.52288	2	-1.52288	8	8	1	0	0	0	exp5	13	16	21.584	0	6.25e-08	0	1e-06	0.00385119	-49.9066	0	391.406	0.00385119	1e-06	8
1210314541	565479	13973-14-3	8H-Perfluorooctanoic acid	DTXSID70565479	C13973143	3216	score.edema	8463088	6671549	5	0	0	0	-1.52288	0	-1.52288	0	-1.52288	0	-1.52288	0	-1.52288	2	-1.52288	8	8	1	0	0	0	exp5	13	16	21.584	0	6.25e-08	0	1e-06	0.00385119	-49.9066	0	391.406	0.00385119	1e-06	8
1210314541	565479	13973-14-3	8H-Perfluorooctanoic acid	DTXSID70565479	C13973143	3217	score.spine	8463275	6671736	5	0	0	0	-1.52288	0	-1.52288	0	-1.52288	0	-1.52288	0	-1.52288	2	-1.52288	8	8	1	0	0	0	exp5	13	16	21.584	0	6.25e-08	0	1e-06	0.00385119	-49.9066	0	391.406	0.00385119	1e-06	8
1210314541	565479	13973-14-3	8H-Perfluorooctanoic acid	DTXSID70565479	C13973143	3218	score.pigmentation	8463462	6671923	5	0	0	0	-1.52288	0	-1.52288	0	-1.52288	0	-1.52288	0	-1.52288	2	-1.52288	8	8	1	0	0	0	exp5	13	16	21.584	0	6.25e-08	0	1e-06	0.00385119	-49.9066	0	391.406	0.00385119	1e-06	8
1210314541	565479	13973-14-3	8H-Perfluorooctanoic acid	DTXSID70565479	C13973143	3219	score.position	8463649	6672110	5	0	0	0	-1.52288	0	-1.52288	0	-1.52288	0	-1.52288	0	-1.52288	2	-1.52288	8	8	1	0	0	0	exp5	13	16	21.584	0	6.25e-08	0	1e-06	0.00385119	-49.9066	0	391.406	0.00385119	1e-06	8
1210314541	565479	13973-14-3	8H-Perfluorooctanoic acid	DTXSID70565479	C13973143	3220	score.tail	8463836	6672297	5	4.16667	0	4.16667	0.477121	0	-1.52288	4.16667	0.477121	0	-1.52288	4.16667	0.477121	2	-1.52288	8	8	1	0	0	0	exp4	13	16	21.584	0	0	1.47314	0	47.5046	-708.356	0	2113.55	47.5046	0
1210314541	565479	13973-14-3	8H-Perfluorooctanoic acid	DTXSID70565479	C13973143	3221	score.blood_pooling	8464023	6672484	5	0	0	0	-1.52288	0	-1.52288	0	-1.52288	0	-1.52288	0	-1.52288	2	-1.52288	8	8	1	0	0	0	exp5	13	16	21.584	0	6.25e-08	0	1e-06	0.00385119	-49.9066	0	391.406	0.00385119	1e-06	8
1210314541	565479	13973-14-3	8H-Perfluorooctanoic acid	DTXSID70565479	C13973143	3222	score.any	8464210	6672671	5	16.6667	0	16.6667	0.477121	0	-1.52288	16.6667	0.477121	0	-1.52288	16.6667	0.477121	2	-1.52288	8	8	1	1	0	0	exp4	13	16	21.584	0	0	5.89256	0	309.523	-706.969	0	2102.46	309.523	0
1210314542	379917	27854-30-4	3-(Perfluorohexyl)propanoic acid	DTXSID70379917	C27854304	3211	score.living	8462154	6670615	5	100	0	100	1.47712	0	-1.52288	100	1.47712	0	-1.52288	100	1.47712	2	-1.52288	8	8	1	3	0	1	exp5	42	16	21.584	1	6.2513	5.89271	100.021	22.1745	-2.88935	3.37241e-237	-11.8506	22.1745	100.021	8	18.4362	19.8592	16.0143	17.5221
1210314542	379917	27854-30-4	3-(Perfluorohexyl)propanoic acid	DTXSID70379917	C27854304	3212	score.hatched	8462341	6670802	5	0	0	0	-1.52288	0	-1.52288	0	-1.52288	0	-1.52288	0	-1.52288	2	-1.52288	8	8	1	0	0	0	exp5	13	16	21.584	0	6.25e-08	0	1e-06	0.00385119	-49.9066	0	391.406	0.00385119	1e-06	8
1210314542	379917	27854-30-4	3-(Perfluorohexyl)propanoic acid	DTXSID70379917	C27854304	3213	score.general	8462528	6670989	5	25	0	25	1	0	-1	25	1	0	-1	25	1	1	-1.52288	6	6	1	2	0	0.607571	exp5	15	16	21.584	0.607571	1.58224	7.60726	25.3159	7.9257	1.5461	0.355441	-20.1742	7.9257	25.3159	7.93372	3.68258	10.7004	5.70836	6.2505
1210314542	379917	27854-30-4	3-(Perfluorohexyl)propanoic acid	DTXSID70379917	C27854304	3214	score.swim_bladder	8462715	6671176	5	16.6667	0	16.6667	-0.522879	0	-1.52288	16.6667	-0.522879	0	-1.52288	16.6667	-0.522879	1	-1.52288	6	6	1	1	0	1	hill	42	16	21.584	0	1.25	6.80414	20	10.4296	-6.97258	7.80394e-130	-10.0716	10.4296	20	8			7.21808	7.92475
1210314542	379917	27854-30-4	3-(Perfluorohexyl)propanoic acid	DTXSID70379917	C27854304	3215	score.craniofacial	8462902	6671363	5	16.6667	0	16.6667	-0.522879	0	-1.52288	16.6667	-0.522879	0	-1.52288	16.6667	-0.522879	1	-1.52288	6	6	1	1	0	0	exp4	13	16	21.584	0	0	6.80414	0	31.6228	-706.969	5.06156e-274	690.483	31.6228	0
1210314542	379917	27854-30-4	3-(Perfluorohexyl)propanoic acid	DTXSID70379917	C27854304	3216	score.edema	8463089	6671550	5	25	0	25	1	0	-1	25	1	0	-1	25	1	1	-1.52288	6	6	1	2	0	0.607571	exp5	15	16	21.584	0.607571	1.58224	7.60726	25.3159	7.9257	1.5461	0.355441	-20.1742	7.9257	25.3159	7.93372	3.68258	10.7004	5.70836	6.2505
1210314542	379917	27854-30-4	3-(Perfluorohexyl)propanoic acid	DTXSID70379917	C27854304	3217	score.spine	8463276	6671737	5	0	0	0	-1.52288	0	-1.52288	0	-1.52288	0	-1.52288	0	-1.52288	1	-1.52288	6	6	1	0	0	0	exp5	13	16	21.584	0	6.25e-08	1.02654e-21	1e-06	0.0184752	-45.34	0	266.146	0.0184752	1e-06	8
1210314542	379917	27854-30-4	3-(Perfluorohexyl)propanoic acid	DTXSID70379917	C27854304	3218	score.pigmentation	8463463	6671924	5	0	0	0	-1.52288	0	-1.52288	0	-1.52288	0	-1.52288	0	-1.52288	1	-1.52288	6	6	1	0	0	0	exp5	13	16	21.584	0	6.25e-08	1.02654e-21	1e-06	0.0184752	-45.34	0	266.146	0.0184752	1e-06	8
1210314542	379917	27854-30-4	3-(Perfluorohexyl)propanoic acid	DTXSID70379917	C27854304	3219	score.position	8463650	6672111	5	4.16667	0	4.16667	-0.522879	0	-1.52288	4.16667	-0.522879	0	-1.52288	4.16667	-0.522879	1	-1.52288	6	6	1	0	0	0	exp4	13	16	21.584	0	0	1.70103	0	31.6227	-708.356	1.26539e-274	698.801	31.6227	0
1210314542	379917	27854-30-4	3-(Perfluorohexyl)propanoic acid	DTXSID70379917	C27854304	3220	score.tail	8463837	6672298	5	12.5	0	12.5	-0.522879	0	-1.52288	12.5	-0.522879	0	-1.52288	12.5	-0.522879	1	-1.52288	6	6	1	0	0	0	exp4	13	16	21.584	0	0	5.1031	0	31.6228	-707.257	3.79617e-274	692.209	31.6228	0
1210314542	379917	27854-30-4	3-(Perfluorohexyl)propanoic acid	DTXSID70379917	C27854304	3221	score.blood_pooling	8464024	6672485	5	0	0	0	-1.52288	0	-1.52288	0	-1.52288	0	-1.52288	0	-1.52288	1	-1.52288	6	6	1	0	0	0	exp5	13	16	21.584	0	6.25e-08	1.02654e-21	1e-06	0.0184752	-45.34	0	266.146	0.0184752	1e-06	8
1210314542	379917	27854-30-4	3-(Perfluorohexyl)propanoic acid	DTXSID70379917	C27854304	3222	score.any	8464211	6672672	5	100	0	100	1.47712	0	-1	100	1.47712	0	-1	100	1.47712	2	-1.52288	8	8	1	5	0	0.99999	exp5	42	16	21.584	0.99999	6.3412	8.21534	101.459	13.7588	1.79133	1.00318e-05	-28.0512	13.7588	101.459	2.05422	6.86154	9.59802	3.87367	5.49927
1210314543	335129	918-22-9	1,6-Dibromododecafluorohexane	DTXSID20335129	C918229	3211	score.living	8462155	6670616	5	0	0	0	-1.52288	0	-1.52288	0	-1.52288	0	-1.52288	0	-1.52288	2	-1.52288	8	8	1	0	0	0	exp5	13	16	21.584	0	6.25e-08	0	1e-06	0.00385119	-49.9066	0	391.406	0.00385119	1e-06	8
1210314543	335129	918-22-9	1,6-Dibromododecafluorohexane	DTXSID20335129	C918229	3212	score.hatched	8462342	6670803	5	0	0	0	-1.52288	0	-1.52288	0	-1.52288	0	-1.52288	0	-1.52288	2	-1.52288	8	8	1	0	0	0	exp5	13	16	21.584	0	6.25e-08	0	1e-06	0.00385119	-49.9066	0	391.406	0.00385119	1e-06	8
1210314543	335129	918-22-9	1,6-Dibromododecafluorohexane	DTXSID20335129	C918229	3213	score.general	8462529	6670990	5	4.16667	0	4.16667	-1	0	-1.52288	4.16667	-1	0	-1.52288	4.16667	-1	2	-1.52288	8	8	1	0	0	0	exp4	13	16	21.584	0	0	1.47314	0	316.227	-708.356	0	2113.55	316.227	0
1210314543	335129	918-22-9	1,6-Dibromododecafluorohexane	DTXSID20335129	C918229	3214	score.swim_bladder	8462716	6671177	5	0	0	0	-1.52288	0	-1.52288	0	-1.52288	0	-1.52288	0	-1.52288	2	-1.52288	8	8	1	0	0	0	exp5	13	16	21.584	0	6.25e-08	0	1e-06	0.00385119	-49.9066	0	391.406	0.00385119	1e-06	8
1210314543	335129	918-22-9	1,6-Dibromododecafluorohexane	DTXSID20335129	C918229	3215	score.craniofacial	8462903	6671364	5	0	0	0	-1.52288	0	-1.52288	0	-1.52288	0	-1.52288	0	-1.52288	2	-1.52288	8	8	1	0	0	0	exp5	13	16	21.584	0	6.25e-08	0	1e-06	0.00385119	-49.9066	0	391.406	0.00385119	1e-06	8
1210314543	335129	918-22-9	1,6-Dibromododecafluorohexane	DTXSID20335129	C918229	3216	score.edema	8463090	6671551	5	4.16667	0	4.16667	-1	0	-1.52288	4.16667	-1	0	-1.52288	4.16667	-1	2	-1.52288	8	8	1	0	0	0	exp4	13	16	21.584	0	0	1.47314	0	316.227	-708.356	0	2113.55	316.227	0
1210314543	335129	918-22-9	1,6-Dibromododecafluorohexane	DTXSID20335129	C918229	3217	score.spine	8463277	6671738	5	0	0	0	-1.52288	0	-1.52288	0	-1.52288	0	-1.52288	0	-1.52288	2	-1.52288	8	8	1	0	0	0	exp5	13	16	21.584	0	6.25e-08	0	1e-06	0.00385119	-49.9066	0	391.406	0.00385119	1e-06	8
1210314543	335129	918-22-9	1,6-Dibromododecafluorohexane	DTXSID20335129	C918229	3218	score.pigmentation	8463464	6671925	5	0	0	0	-1.52288	0	-1.52288	0	-1.52288	0	-1.52288	0	-1.52288	2	-1.52288	8	8	1	0	0	0	exp5	13	16	21.584	0	6.25e-08	0	1e-06	0.00385119	-49.9066	0	391.406	0.00385119	1e-06	8
1210314543	335129	918-22-9	1,6-Dibromododecafluorohexane	DTXSID20335129	C918229	3219	score.position	8463651	6672112	5	0	0	0	-1.52288	0	-1.52288	0	-1.52288	0	-1.52288	0	-1.52288	2	-1.52288	8	8	1	0	0	0	exp5	13	16	21.584	0	6.25e-08	0	1e-06	0.00385119	-49.9066	0	391.406	0.00385119	1e-06	8
1210314543	335129	918-22-9	1,6-Dibromododecafluorohexane	DTXSID20335129	C918229	3220	score.tail	8463838	6672299	5	0	0	0	-1.52288	0	-1.52288	0	-1.52288	0	-1.52288	0	-1.52288	2	-1.52288	8	8	1	0	0	0	exp5	13	16	21.584	0	6.25e-08	0	1e-06	0.00385119	-49.9066	0	391.406	0.00385119	1e-06	8
1210314543	335129	918-22-9	1,6-Dibromododecafluorohexane	DTXSID20335129	C918229	3221	score.blood_pooling	8464025	6672486	5	0	0	0	-1.52288	0	-1.52288	0	-1.52288	0	-1.52288	0	-1.52288	2	-1.52288	8	8	1	0	0	0	exp5	13	16	21.584	0	6.25e-08	0	1e-06	0.00385119	-49.9066	0	391.406	0.00385119	1e-06	8
1210314543	335129	918-22-9	1,6-Dibromododecafluorohexane	DTXSID20335129	C918229	3222	score.any	8464212	6672673	5	4.16667	0	4.16667	-1	0	-1.52288	4.16667	-1	0	-1.52288	4.16667	-1	2	-1.52288	8	8	1	0	0	0	exp4	13	16	21.584	0	0	1.47314	0	316.227	-708.356	0	2113.55	316.227	0
1210314544	379835	423-49-4	1H,1H-Perfluoroheptylamine	DTXSID10379835	C423494	3211	score.living	8462156	6670617	5	0	0	0	-1.52288	0	-1.52288	0	-1.52288	0	-1.52288	0	-1.52288	2	-1.52288	8	8	1	0	0	0	exp5	13	16	21.584	0	6.25e-08	0	1e-06	0.00385119	-49.9066	0	391.406	0.00385119	1e-06	8
1210314544	379835	423-49-4	1H,1H-Perfluoroheptylamine	DTXSID10379835	C423494	3212	score.hatched	8462343	6670804	5	0	0	0	-1.52288	0	-1.52288	0	-1.52288	0	-1.52288	0	-1.52288	2	-1.52288	8	8	1	0	0	0	exp5	13	16	21.584	0	6.25e-08	0	1e-06	0.00385119	-49.9066	0	391.406	0.00385119	1e-06	8
1210314544	379835	423-49-4	1H,1H-Perfluoroheptylamine	DTXSID10379835	C423494	3213	score.general	8462530	6670991	5	33.3333	0	33.3333	2	0	-1	33.3333	2	0	-1	33.3333	2	2	-1.52288	8	8	1	1	0	0.999376	exp5	42	16	21.584	0.999376	2.08582	4.16667	33.3731	75.2536	0.734044	1.32014e-223	-21.7656	75.2536	33.3731	8	39.648	90.8862	54.3478	59.4647
1210314544	379835	423-49-4	1H,1H-Perfluoroheptylamine	DTXSID10379835	C423494	3214	score.swim_bladder	8462717	6671178	5	0	0	0	-1.52288	0	-1.52288	0	-1.52288	0	-1.52288	0	-1.52288	2	-1.52288	8	8	1	0	0	0	exp5	13	16	21.584	0	6.25e-08	0	1e-06	0.00385119	-49.9066	0	391.406	0.00385119	1e-06	8
1210314544	379835	423-49-4	1H,1H-Perfluoroheptylamine	DTXSID10379835	C423494	3215	score.craniofacial	8462904	6671365	5	0	0	0	-1.52288	0	-1.52288	0	-1.52288	0	-1.52288	0	-1.52288	2	-1.52288	8	8	1	0	0	0	exp5	13	16	21.584	0	6.25e-08	0	1e-06	0.00385119	-49.9066	0	391.406	0.00385119	1e-06	8
1210314544	379835	423-49-4	1H,1H-Perfluoroheptylamine	DTXSID10379835	C423494	3216	score.edema	8463091	6671552	5	33.3333	0	33.3333	2	0	-1	33.3333	2	0	-1	33.3333	2	2	-1.52288	8	8	1	1	0	0.999376	exp5	42	16	21.584	0.999376	2.08582	4.16667	33.3731	75.2536	0.734044	1.32014e-223	-21.7656	75.2536	33.3731	8	39.648	90.8862	54.3478	59.4647
1210314544	379835	423-49-4	1H,1H-Perfluoroheptylamine	DTXSID10379835	C423494	3217	score.spine	8463278	6671739	5	0	0	0	-1.52288	0	-1.52288	0	-1.52288	0	-1.52288	0	-1.52288	2	-1.52288	8	8	1	0	0	0	exp5	13	16	21.584	0	6.25e-08	0	1e-06	0.00385119	-49.9066	0	391.406	0.00385119	1e-06	8
1210314544	379835	423-49-4	1H,1H-Perfluoroheptylamine	DTXSID10379835	C423494	3218	score.pigmentation	8463465	6671926	5	0	0	0	-1.52288	0	-1.52288	0	-1.52288	0	-1.52288	0	-1.52288	2	-1.52288	8	8	1	0	0	0	exp5	13	16	21.584	0	6.25e-08	0	1e-06	0.00385119	-49.9066	0	391.406	0.00385119	1e-06	8
1210314544	379835	423-49-4	1H,1H-Perfluoroheptylamine	DTXSID10379835	C423494	3219	score.position	8463652	6672113	5	8.33333	0	8.33333	-1.52288	0	-1	8.33333	-1.52288	0	-1	8.33333	-1.52288	2	-1.52288	8	8	1	0	0	0	exp4	13	16	21.584	0	0	2.94628	0	316.227	-707.662	0	2108.01	316.227	0
1210314544	379835	423-49-4	1H,1H-Perfluoroheptylamine	DTXSID10379835	C423494	3220	score.tail	8463839	6672300	5	0	0	0	-1.52288	0	-1.52288	0	-1.52288	0	-1.52288	0	-1.52288	2	-1.52288	8	8	1	0	0	0	exp5	13	16	21.584	0	6.25e-08	0	1e-06	0.00385119	-49.9066	0	391.406	0.00385119	1e-06	8
1210314544	379835	423-49-4	1H,1H-Perfluoroheptylamine	DTXSID10379835	C423494	3221	score.blood_pooling	8464026	6672487	5	0	0	0	-1.52288	0	-1.52288	0	-1.52288	0	-1.52288	0	-1.52288	2	-1.52288	8	8	1	0	0	0	exp5	13	16	21.584	0	6.25e-08	0	1e-06	0.00385119	-49.9066	0	391.406	0.00385119	1e-06	8
1210314544	379835	423-49-4	1H,1H-Perfluoroheptylamine	DTXSID10379835	C423494	3222	score.any	8464213	6672674	5	33.3333	0	33.3333	2	0	-1	33.3333	2	0	-1	33.3333	2	2	-1.52288	8	8	1	1	0	0.999376	exp5	42	16	21.584	0.999376	2.08582	4.16667	33.3731	75.2536	0.734044	1.32014e-223	-21.7656	75.2536	33.3731	8	39.648	90.8862	54.3478	59.4647
1210314545	379925	52447-23-1	Perfluorononanoyl chloride	DTXSID00379925	C52447231	3211	score.living	8462157	6670618	5	100	0	100	2	0	-1.52288	100	2	0	-1.52288	100	2	2	-1.52288	8	8	1	1	0	0	exp5	13	16	21.584	0	1.02701e-305	35.3553	-1.64321e-304	280.539	-705.178	0	2088.13	280.539	-1.64321e-304	6.03403
1210314545	379925	52447-23-1	Perfluorononanoyl chloride	DTXSID00379925	C52447231	3212	score.hatched	8462344	6670805	5	0	0	0	-1.52288	0	-1.52288	0	-1.52288	0	-1.52288	0	-1.52288	2	-1.52288	8	8	1	0	0	0	exp5	13	16	21.584	0	6.25e-08	0	1e-06	0.00385119	-49.9066	0	391.406	0.00385119	1e-06	8
1210314545	379925	52447-23-1	Perfluorononanoyl chloride	DTXSID00379925	C52447231	3213	score.general	8462531	6670992	5	29.1667	0	29.1667	1.47712	0	-1.52288	29.1667	1.47712	0	-1.52288	29.1667	1.47712	1.47712	-1.52288	7	7	1	1	0	1	gnls	42	16	21.584	1	1.82469	0.000782137	29.6447	11.3911	-14.5494	7.07831e-128	55.3247	11.3559	29.195	7.17202	13.1018	13.1018	7.54129	8.36895
1210314545	379925	52447-23-1	Perfluorononanoyl chloride	DTXSID00379925	C52447231	3214	score.swim_bladder	8462718	6671179	5	50	0	50	1.47712	0	-1.52288	50	1.47712	0	-1.52288	50	1.47712	1.47712	-1.52288	7	7	1	1	0	0	exp4	13	16	21.584	0	0	18.8982	0	87.5318	-705.871	0	1388.78	87.5318	0
1210314545	379925	52447-23-1	Perfluorononanoyl chloride	DTXSID00379925	C52447231	3215	score.craniofacial	8462905	6671366	5	0	0	0	-1.52288	0	-1.52288	0	-1.52288	0	-1.52288	0	-1.52288	1.47712	-1.52288	7	7	1	0	0	0	exp5	13	16	21.584	0	6.25e-08	0	1e-06	0.0168226	-49.9393	0	342.709	0.0168226	1e-06	8
1210314545	379925	52447-23-1	Perfluorononanoyl chloride	DTXSID00379925	C52447231	3216	score.edema	8463092	6671553	5	16.6667	0	16.6667	1.47712	0	-1.52288	16.6667	1.47712	0	-1.52288	16.6667	1.47712	1.47712	-1.52288	7	7	1	1	0	1	exp5	38	16	21.584	0	1.04167	0.000286593	16.6667	10	-16.4634	2.26022e-131	64.1721	10	16.6667	7.99965			7.22185	7.90182
1210314545	379925	52447-23-1	Perfluorononanoyl chloride	DTXSID00379925	C52447231	3217	score.spine	8463279	6671740	5	0	0	0	-1.52288	0	-1.52288	0	-1.52288	0	-1.52288	0	-1.52288	1.47712	-1.52288	7	7	1	0	0	0	exp5	13	16	21.584	0	6.25e-08	0	1e-06	0.0168226	-49.9393	0	342.709	0.0168226	1e-06	8
1210314545	379925	52447-23-1	Perfluorononanoyl chloride	DTXSID00379925	C52447231	3218	score.pigmentation	8463466	6671927	5	0	0	0	-1.52288	0	-1.52288	0	-1.52288	0	-1.52288	0	-1.52288	1.47712	-1.52288	7	7	1	0	0	0	exp5	13	16	21.584	0	6.25e-08	0	1e-06	0.0168226	-49.9393	0	342.709	0.0168226	1e-06	8
1210314545	379925	52447-23-1	Perfluorononanoyl chloride	DTXSID00379925	C52447231	3219	score.position	8463653	6672114	5	4.16667	0	4.16667	1	0	-1.52288	4.16667	1	0	-1.52288	4.16667	1	1.47712	-1.52288	7	7	1	0	0	0	exp5	13	16	21.584	0	0.260417	0.00166719	4.16667	6.74687	-14.5245	2.13442e-121	51.6007	6.74687	4.16667	8
1210314545	379925	52447-23-1	Perfluorononanoyl chloride	DTXSID00379925	C52447231	3220	score.tail	8463840	6672301	5	0	0	0	-1.52288	0	-1.52288	0	-1.52288	0	-1.52288	0	-1.52288	1.47712	-1.52288	7	7	1	0	0	0	exp5	13	16	21.584	0	6.25e-08	0	1e-06	0.0168226	-49.9393	0	342.709	0.0168226	1e-06	8
1210314545	379925	52447-23-1	Perfluorononanoyl chloride	DTXSID00379925	C52447231	3221	score.blood_pooling	8464027	6672488	5	16.6667	0	16.6667	1	0	-1.52288	16.6667	1	0	-1.52288	16.6667	1	1.47712	-1.52288	7	7	1	1	0	0	exp4	13	16	21.584	0	0	6.29941	0	94.8683	-706.969	0	1396.47	94.8683	0
1210314545	379925	52447-23-1	Perfluorononanoyl chloride	DTXSID00379925	C52447231	3222	score.any	8464214	6672675	5	100	0	100	2	0	-1.52288	100	2	0	-1.52288	100	2	2	-1.52288	8	8	1	3	0	1	hill	42	16	21.584	1	6.25035	5.88619	100.006	29.3805	-14.5444	5.85192e-251	22.8999	29.3805	100.006	8	25.0047	25.0047	20.3336	22.3243
1210314546	59829	335-66-0	Perfluorooctanoyl fluoride	DTXSID0059829	C335660	3211	score.living	8462158	6670619	5	16.6667	0	16.6667	1.47712	0	-1.52288	16.6667	1.47712	0	-1.52288	16.6667	1.47712	2	-1.52288	8	8	1	1	0	0	exp4	13	16	21.584	0	0	5.89256	0	316.228	-706.969	0	2102.46	316.228	0
1210314546	59829	335-66-0	Perfluorooctanoyl fluoride	DTXSID0059829	C335660	3212	score.hatched	8462345	6670806	5	0	0	0	-1.52288	0	-1.52288	0	-1.52288	0	-1.52288	0	-1.52288	2	-1.52288	8	8	1	0	0	0	exp5	13	16	21.584	0	6.25e-08	0	1e-06	0.00385119	-49.9066	0	391.406	0.00385119	1e-06	8
1210314546	59829	335-66-0	Perfluorooctanoyl fluoride	DTXSID0059829	C335660	3213	score.general	8462532	6670993	5	16.6667	0	16.6667	1	0	-1.52288	16.6667	1	0	-1.52288	16.6667	1	2	-1.52288	8	8	1	1	0	2.02968e-07	exp4	13	16	21.584	0	0.193524	5.94134	3.09638	0.0236302	1.54156	6.86163e-221	-25.5533	0.0236302	3.09638				0.00174865	0.00359187
1210314546	59829	335-66-0	Perfluorooctanoyl fluoride	DTXSID0059829	C335660	3214	score.swim_bladder	8462719	6671180	5	16.6667	0	16.6667	-1	0	-1.52288	16.6667	-1	0	-1.52288	16.6667	-1	2	-1.52288	8	8	1	3	0	0.443189	gnls	15	16	21.584	0	0.994759	6.87265	16.1233	0.0238499	1.2956	1.43812e-222	-25.6195	0.0234986	15.9161	1.73191			0.0043224	0.00665133
1210314546	59829	335-66-0	Perfluorooctanoyl fluoride	DTXSID0059829	C335660	3215	score.craniofacial	8462906	6671367	5	0	0	0	-1.52288	0	-1.52288	0	-1.52288	0	-1.52288	0	-1.52288	2	-1.52288	8	8	1	0	0	0	exp5	13	16	21.584	0	6.25e-08	0	1e-06	0.00385119	-49.9066	0	391.406	0.00385119	1e-06	8
1210314546	59829	335-66-0	Perfluorooctanoyl fluoride	DTXSID0059829	C335660	3216	score.edema	8463093	6671554	5	16.6667	0	16.6667	1	0	-1.52288	16.6667	1	0	-1.52288	16.6667	1	2	-1.52288	8	8	1	1	0	2.02968e-07	exp4	13	16	21.584	0	0.193524	5.94134	3.09638	0.0236302	1.54156	6.86163e-221	-25.5533	0.0236302	3.09638				0.00174865	0.00359187
1210314546	59829	335-66-0	Perfluorooctanoyl fluoride	DTXSID0059829	C335660	3217	score.spine	8463280	6671741	5	0	0	0	-1.52288	0	-1.52288	0	-1.52288	0	-1.52288	0	-1.52288	2	-1.52288	8	8	1	0	0	0	exp5	13	16	21.584	0	6.25e-08	0	1e-06	0.00385119	-49.9066	0	391.406	0.00385119	1e-06	8
1210314546	59829	335-66-0	Perfluorooctanoyl fluoride	DTXSID0059829	C335660	3218	score.pigmentation	8463467	6671928	5	0	0	0	-1.52288	0	-1.52288	0	-1.52288	0	-1.52288	0	-1.52288	2	-1.52288	8	8	1	0	0	0	exp5	13	16	21.584	0	6.25e-08	0	1e-06	0.00385119	-49.9066	0	391.406	0.00385119	1e-06	8
1210314546	59829	335-66-0	Perfluorooctanoyl fluoride	DTXSID0059829	C335660	3219	score.position	8463654	6672115	5	0	0	0	-1.52288	0	-1.52288	0	-1.52288	0	-1.52288	0	-1.52288	2	-1.52288	8	8	1	0	0	0	exp5	13	16	21.584	0	6.25e-08	0	1e-06	0.00385119	-49.9066	0	391.406	0.00385119	1e-06	8
1210314546	59829	335-66-0	Perfluorooctanoyl fluoride	DTXSID0059829	C335660	3220	score.tail	8463841	6672302	5	8.33333	0	8.33333	-1	0	-1.52288	8.33333	-1	0	-1.52288	8.33333	-1	2	-1.52288	8	8	1	0	0	0	exp4	13	16	21.584	0	0	2.94628	0	316.227	-707.662	0	2108.01	316.227	0
1210314546	59829	335-66-0	Perfluorooctanoyl fluoride	DTXSID0059829	C335660	3221	score.blood_pooling	8464028	6672489	5	16.6667	0	16.6667	-0.522879	0	-1.52288	16.6667	-0.522879	0	-1.52288	16.6667	-0.522879	2	-1.52288	8	8	1	1	0	0	exp4	13	16	21.584	0	0	5.89256	0	316.227	-706.969	0	2102.46	316.227	0
1210314546	59829	335-66-0	Perfluorooctanoyl fluoride	DTXSID0059829	C335660	3222	score.any	8464215	6672676	5	25	0	25	1	0	-1.52288	25	1	0	-1.52288	25	1	2	-1.52288	8	8	1	4	0	0.126122	exp4	15	16	21.584	0	0.807397	10.7395	12.9184	2.73544	2.27289	0.605149	-30.927	2.73544	12.9184				0.202424	0.415795
1210314547	379930	355-47-5	1H,1H-Perfluorononylamine	DTXSID50379930	C355475	3211	score.living	8462159	6670620	5	66.6667	0	66.6667	1.60206	0	-1.39794	66.6667	1.60206	0	-1.39794	66.6667	1.60206	1.60206	-2	8	8	1	2	0	1	exp5	42	16	21.584	1	4.25169	5.89256	68.0271	32.219	-6.42113	1.20012e-76	-1.53226	32.219	68.0271	8	29.9015	29.9053	23.2684	25.4591
1210314547	379930	355-47-5	1H,1H-Perfluorononylamine	DTXSID50379930	C355475	3212	score.hatched	8462346	6670807	5	0	0	0	-2	0	-2	0	-2	0	-2	0	-2	1.60206	-2	8	8	1	0	0	0	exp5	13	16	21.584	0	6.25e-08	2.11758e-22	1e-06	0.00563933	-49.9066	0	386.943	0.00563933	1e-06	8
1210314547	379930	355-47-5	1H,1H-Perfluorononylamine	DTXSID50379930	C355475	3213	score.general	8462533	6670994	5	75	0	75	1.60206	0	-2	75	1.60206	0	-2	75	1.60206	1.60206	-2	8	8	1	1	0	0	exp4	13	16	21.584	0	0	26.5165	0	126.478	-705.465	0	2090.43	126.478	0
1210314547	379930	355-47-5	1H,1H-Perfluorononylamine	DTXSID50379930	C355475	3214	score.swim_bladder	8462720	6671181	5	50	0	50	1.60206	0	-2	50	1.60206	0	-2	50	1.60206	1.60206	-2	8	8	1	1	0	0	exp4	13	16	21.584	0	0	17.6777	0	96.8381	-705.871	0	2093.67	96.8381	0
1210314547	379930	355-47-5	1H,1H-Perfluorononylamine	DTXSID50379930	C355475	3215	score.craniofacial	8462907	6671368	5	50	0	50	1.60206	0	-2	50	1.60206	0	-2	50	1.60206	1.60206	-2	8	8	1	1	0	0	exp4	13	16	21.584	0	0	17.6777	0	96.8381	-705.871	0	2093.67	96.8381	0
1210314547	379930	355-47-5	1H,1H-Perfluorononylamine	DTXSID50379930	C355475	3216	score.edema	8463094	6671555	5	50	0	50	1.60206	0	-2	50	1.60206	0	-2	50	1.60206	1.60206	-2	8	8	1	1	0	0	exp4	13	16	21.584	0	0	17.6777	0	96.8381	-705.871	0	2093.67	96.8381	0
1210314547	379930	355-47-5	1H,1H-Perfluorononylamine	DTXSID50379930	C355475	3217	score.spine	8463281	6671742	5	0	0	0	-2	0	-2	0	-2	0	-2	0	-2	1.60206	-2	8	8	1	0	0	0	exp5	13	16	21.584	0	6.25e-08	2.11758e-22	1e-06	0.00563933	-49.9066	0	386.943	0.00563933	1e-06	8
1210314547	379930	355-47-5	1H,1H-Perfluorononylamine	DTXSID50379930	C355475	3218	score.pigmentation	8463468	6671929	5	0	0	0	-2	0	-2	0	-2	0	-2	0	-2	1.60206	-2	8	8	1	0	0	0	exp5	13	16	21.584	0	6.25e-08	2.11758e-22	1e-06	0.00563933	-49.9066	0	386.943	0.00563933	1e-06	8
1210314547	379930	355-47-5	1H,1H-Perfluorononylamine	DTXSID50379930	C355475	3219	score.position	8463655	6672116	5	25	0	25	1.60206	0	-2	25	1.60206	0	-2	25	1.60206	1.60206	-2	8	8	1	1	0	0	exp4	13	16	21.584	0	0	8.83883	0	117.219	-706.564	0	2099.22	117.219	0
1210314547	379930	355-47-5	1H,1H-Perfluorononylamine	DTXSID50379930	C355475	3220	score.tail	8463842	6672303	5	0	0	0	-2	0	-2	0	-2	0	-2	0	-2	1.60206	-2	8	8	1	0	0	0	exp5	13	16	21.584	0	6.25e-08	2.11758e-22	1e-06	0.00563933	-49.9066	0	386.943	0.00563933	1e-06	8
1210314547	379930	355-47-5	1H,1H-Perfluorononylamine	DTXSID50379930	C355475	3221	score.blood_pooling	8464029	6672490	5	50	0	50	1.60206	0	-2	50	1.60206	0	-2	50	1.60206	1.60206	-2	8	8	1	1	0	0	exp4	13	16	21.584	0	0	17.6777	0	96.8381	-705.871	0	2093.67	96.8381	0
1210314547	379930	355-47-5	1H,1H-Perfluorononylamine	DTXSID50379930	C355475	3222	score.any	8464216	6672677	5	100	0	100	1.60206	0	-1.39794	100	1.60206	0	-1.39794	100	1.60206	1.60206	-2	8	8	1	2	0	1	exp5	42	16	21.584	1	6.28326	5.89256	100.532	31.0623	-5.73434	1.22644e-76	-3.58128	31.0623	100.532	8	27.2226	27.236	22.433	24.5451
1210314548	382154	52447-22-0	Perfluoroheptanoyl chloride	DTXSID80382154	C52447220	3211	score.living	8462160	6670621	5	0	0	0	-1.52288	0	-1.52288	0	-1.52288	0	-1.52288	0	-1.52288	2	-1.52288	8	8	1	0	0	0	exp5	13	16	21.584	0	6.25e-08	0	1e-06	0.00385119	-49.9066	0	391.406	0.00385119	1e-06	8
1210314548	382154	52447-22-0	Perfluoroheptanoyl chloride	DTXSID80382154	C52447220	3212	score.hatched	8462347	6670808	5	0	0	0	-1.52288	0	-1.52288	0	-1.52288	0	-1.52288	0	-1.52288	2	-1.52288	8	8	1	0	0	0	exp5	13	16	21.584	0	6.25e-08	0	1e-06	0.00385119	-49.9066	0	391.406	0.00385119	1e-06	8
1210314548	382154	52447-22-0	Perfluoroheptanoyl chloride	DTXSID80382154	C52447220	3213	score.general	8462534	6670995	5	16.6667	0	16.6667	2	0	-1.52288	16.6667	2	0	-1.52288	16.6667	2	2	-1.52288	8	8	1	1	0	1	exp5	38	16	21.584	0	1.04508	2.94628	16.7212	76.8025	-5.95904	4.54458e-73	0.625672	76.8025	16.7212	8			55.4664	60.6886
1210314548	382154	52447-22-0	Perfluoroheptanoyl chloride	DTXSID80382154	C52447220	3214	score.swim_bladder	8462721	6671182	5	16.6667	0	16.6667	2	0	-1.52288	16.6667	2	0	-1.52288	16.6667	2	2	-1.52288	8	8	1	1	0	0	exp4	13	16	21.584	0	0	5.89256	0	316.228	-706.969	0	2102.46	316.228	0
1210314548	382154	52447-22-0	Perfluoroheptanoyl chloride	DTXSID80382154	C52447220	3215	score.craniofacial	8462908	6671369	5	16.6667	0	16.6667	2	0	-1.52288	16.6667	2	0	-1.52288	16.6667	2	2	-1.52288	8	8	1	1	0	0	exp4	13	16	21.584	0	0	5.89256	0	316.228	-706.969	0	2102.46	316.228	0
1210314548	382154	52447-22-0	Perfluoroheptanoyl chloride	DTXSID80382154	C52447220	3216	score.edema	8463095	6671556	5	16.6667	0	16.6667	2	0	-1.52288	16.6667	2	0	-1.52288	16.6667	2	2	-1.52288	8	8	1	1	0	1	exp5	38	16	21.584	0	1.04508	2.94628	16.7212	76.8025	-5.95904	4.54458e-73	0.625672	76.8025	16.7212	8			55.4664	60.6886
1210314548	382154	52447-22-0	Perfluoroheptanoyl chloride	DTXSID80382154	C52447220	3217	score.spine	8463282	6671743	5	8.33333	0	8.33333	2	0	-1.52288	8.33333	2	0	-1.52288	8.33333	2	2	-1.52288	8	8	1	0	0	0	exp4	13	16	21.584	0	0	2.94628	0	316.227	-707.662	0	2108.01	316.227	0
1210314548	382154	52447-22-0	Perfluoroheptanoyl chloride	DTXSID80382154	C52447220	3218	score.pigmentation	8463469	6671930	5	0	0	0	-1.52288	0	-1.52288	0	-1.52288	0	-1.52288	0	-1.52288	2	-1.52288	8	8	1	0	0	0	exp5	13	16	21.584	0	6.25e-08	0	1e-06	0.00385119	-49.9066	0	391.406	0.00385119	1e-06	8
1210314548	382154	52447-22-0	Perfluoroheptanoyl chloride	DTXSID80382154	C52447220	3219	score.position	8463656	6672117	5	4.16667	0	4.16667	2	0	-1.52288	4.16667	2	0	-1.52288	4.16667	2	2	-1.52288	8	8	1	0	0	0	exp4	13	16	21.584	0	0	1.47314	0	316.228	-708.356	0	2113.55	316.228	0
1210314548	382154	52447-22-0	Perfluoroheptanoyl chloride	DTXSID80382154	C52447220	3220	score.tail	8463843	6672304	5	8.33333	0	8.33333	2	0	-1.52288	8.33333	2	0	-1.52288	8.33333	2	2	-1.52288	8	8	1	0	0	0	exp4	13	16	21.584	0	0	2.94628	0	316.227	-707.662	0	2108.01	316.227	0
1210314548	382154	52447-22-0	Perfluoroheptanoyl chloride	DTXSID80382154	C52447220	3221	score.blood_pooling	8464030	6672491	5	0	0	0	-1.52288	0	-1.52288	0	-1.52288	0	-1.52288	0	-1.52288	2	-1.52288	8	8	1	0	0	0	exp5	13	16	21.584	0	6.25e-08	0	1e-06	0.00385119	-49.9066	0	391.406	0.00385119	1e-06	8
1210314548	382154	52447-22-0	Perfluoroheptanoyl chloride	DTXSID80382154	C52447220	3222	score.any	8464217	6672678	5	16.6667	0	16.6667	2	0	-1.52288	16.6667	2	0	-1.52288	16.6667	2	2	-1.52288	8	8	1	1	0	1	exp5	38	16	21.584	0	1.04508	2.94628	16.7212	76.8025	-5.95904	4.54458e-73	0.625672	76.8025	16.7212	8			55.4664	60.6886
1210314549	187142	335-64-8	Pentadecafluorooctanoyl chloride	DTXSID40187142	C335648	3211	score.living	8462161	6670622	5	0	0	0	-1.52288	0	-1.52288	0	-1.52288	0	-1.52288	0	-1.52288	2	-1.52288	8	8	1	0	0	0	exp5	13	16	21.584	0	6.25e-08	0	1e-06	0.00385119	-49.9066	0	391.406	0.00385119	1e-06	8
1210314549	187142	335-64-8	Pentadecafluorooctanoyl chloride	DTXSID40187142	C335648	3212	score.hatched	8462348	6670809	5	0	0	0	-1.52288	0	-1.52288	0	-1.52288	0	-1.52288	0	-1.52288	2	-1.52288	8	8	1	0	0	0	exp5	13	16	21.584	0	6.25e-08	0	1e-06	0.00385119	-49.9066	0	391.406	0.00385119	1e-06	8
1210314549	187142	335-64-8	Pentadecafluorooctanoyl chloride	DTXSID40187142	C335648	3213	score.general	8462535	6670996	5	16.6667	0	16.6667	2	0	-1.52288	16.6667	2	0	-1.52288	16.6667	2	2	-1.52288	8	8	1	1	0	1	exp5	38	16	21.584	0	1.17888	1.47314	18.862	86.8017	-6.82991	3.45894e-74	6.66697	86.8017	18.862	8			62.6877	68.5898
1210314549	187142	335-64-8	Pentadecafluorooctanoyl chloride	DTXSID40187142	C335648	3214	score.swim_bladder	8462722	6671183	5	16.6667	0	16.6667	2	0	-1.52288	16.6667	2	0	-1.52288	16.6667	2	2	-1.52288	8	8	1	1	0	0	exp4	13	16	21.584	0	0	5.89256	0	316.228	-706.969	0	2102.46	316.228	0
1210314549	187142	335-64-8	Pentadecafluorooctanoyl chloride	DTXSID40187142	C335648	3215	score.craniofacial	8462909	6671370	5	16.6667	0	16.6667	2	0	-1.52288	16.6667	2	0	-1.52288	16.6667	2	2	-1.52288	8	8	1	1	0	0	exp4	13	16	21.584	0	0	5.89256	0	316.228	-706.969	0	2102.46	316.228	0
1210314549	187142	335-64-8	Pentadecafluorooctanoyl chloride	DTXSID40187142	C335648	3216	score.edema	8463096	6671557	5	16.6667	0	16.6667	2	0	-1.52288	16.6667	2	0	-1.52288	16.6667	2	2	-1.52288	8	8	1	1	0	1	exp5	38	16	21.584	0	1.17888	1.47314	18.862	86.8017	-6.82991	3.45894e-74	6.66697	86.8017	18.862	8			62.6877	68.5898
1210314549	187142	335-64-8	Pentadecafluorooctanoyl chloride	DTXSID40187142	C335648	3217	score.spine	8463283	6671744	5	12.5	0	12.5	2	0	-1.52288	12.5	2	0	-1.52288	12.5	2	2	-1.52288	8	8	1	0	0	0	exp4	13	16	21.584	0	0	4.41942	0	316.228	-707.257	0	2104.76	316.228	0
1210314549	187142	335-64-8	Pentadecafluorooctanoyl chloride	DTXSID40187142	C335648	3218	score.pigmentation	8463470	6671931	5	0	0	0	-1.52288	0	-1.52288	0	-1.52288	0	-1.52288	0	-1.52288	2	-1.52288	8	8	1	0	0	0	exp5	13	16	21.584	0	6.25e-08	0	1e-06	0.00385119	-49.9066	0	391.406	0.00385119	1e-06	8
1210314549	187142	335-64-8	Pentadecafluorooctanoyl chloride	DTXSID40187142	C335648	3219	score.position	8463657	6672118	5	12.5	0	12.5	2	0	-1.52288	12.5	2	0	-1.52288	12.5	2	2	-1.52288	8	8	1	0	0	0	exp4	13	16	21.584	0	0	4.41942	0	316.228	-707.257	0	2104.76	316.228	0
1210314549	187142	335-64-8	Pentadecafluorooctanoyl chloride	DTXSID40187142	C335648	3220	score.tail	8463844	6672305	5	12.5	0	12.5	2	0	-1.52288	12.5	2	0	-1.52288	12.5	2	2	-1.52288	8	8	1	0	0	0	exp4	13	16	21.584	0	0	4.41942	0	316.228	-707.257	0	2104.76	316.228	0
1210314549	187142	335-64-8	Pentadecafluorooctanoyl chloride	DTXSID40187142	C335648	3221	score.blood_pooling	8464031	6672492	5	16.6667	0	16.6667	2	0	-1.52288	16.6667	2	0	-1.52288	16.6667	2	2	-1.52288	8	8	1	1	0	0	exp4	13	16	21.584	0	0	5.89256	0	316.228	-706.969	0	2102.46	316.228	0
1210314549	187142	335-64-8	Pentadecafluorooctanoyl chloride	DTXSID40187142	C335648	3222	score.any	8464218	6672679	5	16.6667	0	16.6667	2	0	-1.52288	16.6667	2	0	-1.52288	16.6667	2	2	-1.52288	8	8	1	1	0	1	exp5	38	16	21.584	0	1.17888	1.47314	18.862	86.8017	-6.82991	3.45894e-74	6.66697	86.8017	18.862	8			62.6877	68.5898
1210314550	880131	355-93-1	1H,1H,5H-Perfluoropentyl methacrylate	DTXSID90880131	C355931	3211	score.living	8462162	6670623	5	66.6667	0	66.6667	2	0	-1.52288	66.6667	2	0	-1.52288	66.6667	2	2	-1.52288	8	8	1	1	0	0	hill	13	16	21.584	0	1.09613e-304	23.5702	-1.7538e-303	312.069	-705.583	0	2091.37	312.069	-1.7538e-303	7.99811
1210314550	880131	355-93-1	1H,1H,5H-Perfluoropentyl methacrylate	DTXSID90880131	C355931	3212	score.hatched	8462349	6670810	5	0	0	0	-1.52288	0	-1.52288	0	-1.52288	0	-1.52288	0	-1.52288	2	-1.52288	8	8	1	0	0	0	exp5	13	16	21.584	0	6.25e-08	0	1e-06	0.00385119	-49.9066	0	391.406	0.00385119	1e-06	8
1210314550	880131	355-93-1	1H,1H,5H-Perfluoropentyl methacrylate	DTXSID90880131	C355931	3213	score.general	8462536	6670997	5	25	0	25	1.47712	0	-1.52288	25	1.47712	0	-1.52288	25	1.47712	2	-1.52288	8	8	1	1	0	0	exp4	13	16	21.584	0	0	8.83883	0	199.566	-706.564	0	2099.22	199.566	0
1210314550	880131	355-93-1	1H,1H,5H-Perfluoropentyl methacrylate	DTXSID90880131	C355931	3214	score.swim_bladder	8462723	6671184	5	33.3333	0	33.3333	1.47712	0	-1.52288	33.3333	1.47712	0	-1.52288	33.3333	1.47712	2	-1.52288	8	8	1	1	0	0	exp4	13	16	21.584	0	0	11.7851	0	316.228	-706.276	0	2096.91	316.228	0
1210314550	880131	355-93-1	1H,1H,5H-Perfluoropentyl methacrylate	DTXSID90880131	C355931	3215	score.craniofacial	8462910	6671371	5	16.6667	0	16.6667	1.47712	0	-1.52288	16.6667	1.47712	0	-1.52288	16.6667	1.47712	2	-1.52288	8	8	1	1	0	0	exp4	13	16	21.584	0	0	5.89256	0	316.228	-706.969	0	2102.46	316.228	0
1210314550	880131	355-93-1	1H,1H,5H-Perfluoropentyl methacrylate	DTXSID90880131	C355931	3216	score.edema	8463097	6671558	5	25	0	25	1.47712	0	-1.52288	25	1.47712	0	-1.52288	25	1.47712	2	-1.52288	8	8	1	1	0	0	exp4	13	16	21.584	0	0	8.83883	0	199.566	-706.564	0	2099.22	199.566	0
1210314550	880131	355-93-1	1H,1H,5H-Perfluoropentyl methacrylate	DTXSID90880131	C355931	3217	score.spine	8463284	6671745	5	4.16667	0	4.16667	1.47712	0	-1.52288	4.16667	1.47712	0	-1.52288	4.16667	1.47712	2	-1.52288	8	8	1	0	0	0	exp4	13	16	21.584	0	0	1.47314	0	316.227	-708.356	0	2113.55	316.227	0
1210314550	880131	355-93-1	1H,1H,5H-Perfluoropentyl methacrylate	DTXSID90880131	C355931	3218	score.pigmentation	8463471	6671932	5	0	0	0	-1.52288	0	-1.52288	0	-1.52288	0	-1.52288	0	-1.52288	2	-1.52288	8	8	1	0	0	0	exp5	13	16	21.584	0	6.25e-08	0	1e-06	0.00385119	-49.9066	0	391.406	0.00385119	1e-06	8
1210314550	880131	355-93-1	1H,1H,5H-Perfluoropentyl methacrylate	DTXSID90880131	C355931	3219	score.position	8463658	6672119	5	0	0	0	-1.52288	0	-1.52288	0	-1.52288	0	-1.52288	0	-1.52288	2	-1.52288	8	8	1	0	0	0	exp5	13	16	21.584	0	6.25e-08	0	1e-06	0.00385119	-49.9066	0	391.406	0.00385119	1e-06	8
1210314550	880131	355-93-1	1H,1H,5H-Perfluoropentyl methacrylate	DTXSID90880131	C355931	3220	score.tail	8463845	6672306	5	16.6667	0	16.6667	1.47712	0	-1.52288	16.6667	1.47712	0	-1.52288	16.6667	1.47712	2	-1.52288	8	8	1	1	0	0	exp4	13	16	21.584	0	0	5.89256	0	316.228	-706.969	0	2102.46	316.228	0
1210314550	880131	355-93-1	1H,1H,5H-Perfluoropentyl methacrylate	DTXSID90880131	C355931	3221	score.blood_pooling	8464032	6672493	5	0	0	0	-1.52288	0	-1.52288	0	-1.52288	0	-1.52288	0	-1.52288	2	-1.52288	8	8	1	0	0	0	exp5	13	16	21.584	0	6.25e-08	0	1e-06	0.00385119	-49.9066	0	391.406	0.00385119	1e-06	8
1210314550	880131	355-93-1	1H,1H,5H-Perfluoropentyl methacrylate	DTXSID90880131	C355931	3222	score.any	8464219	6672680	5	66.6667	0	66.6667	2	0	-1.52288	66.6667	2	0	-1.52288	66.6667	2	2	-1.52288	8	8	1	2	0	1	exp5	42	16	21.584	1	4.16667	0.00293426	66.6667	30	-15.1393	4.74911e-106	62.704	30	66.6667	7.85055	27.8919	27.8919	21.532	23.5997
1210314551	380837	151772-59-7	Perfluoro-3,6,9-trioxadecanoic acid	DTXSID80380837	C151772597	3211	score.living	8462163	6670624	5	16.6667	0	16.6667	2	0	-1.52288	16.6667	2	0	-1.52288	16.6667	2	2	-1.52288	8	8	1	1	0	0	exp4	13	16	21.584	0	0	5.89256	0	316.228	-706.969	0	2102.46	316.228	0
1210314551	380837	151772-59-7	Perfluoro-3,6,9-trioxadecanoic acid	DTXSID80380837	C151772597	3212	score.hatched	8462350	6670811	5	0	0	0	-1.52288	0	-1.52288	0	-1.52288	0	-1.52288	0	-1.52288	2	-1.52288	8	8	1	0	0	0	exp5	13	16	21.584	0	6.25e-08	0	1e-06	0.00385119	-49.9066	0	391.406	0.00385119	1e-06	8
1210314551	380837	151772-59-7	Perfluoro-3,6,9-trioxadecanoic acid	DTXSID80380837	C151772597	3213	score.general	8462537	6670998	5	70	0	70	2	0	-1.52288	70	2	0	-1.52288	70	2	2	-1.52288	8	8	1	1	0	0	hill	13	16	21.584	0	1.82418e-305	24.7487	-2.91869e-304	225.416	-705.534	0	2090.98	225.416	-2.91869e-304	7.89326
1210314551	380837	151772-59-7	Perfluoro-3,6,9-trioxadecanoic acid	DTXSID80380837	C151772597	3214	score.swim_bladder	8462724	6671185	5	100	0	100	2	0	-1.52288	100	2	0	-1.52288	100	2	2	-1.52288	8	8	1	1	0	0	exp5	13	16	21.584	0	1.02701e-305	35.3553	-1.64321e-304	280.539	-705.178	0	2088.13	280.539	-1.64321e-304	6.03403
1210314551	380837	151772-59-7	Perfluoro-3,6,9-trioxadecanoic acid	DTXSID80380837	C151772597	3215	score.craniofacial	8462911	6671372	5	40	0	40	2	0	-1.52288	40	2	0	-1.52288	40	2	2	-1.52288	8	8	1	1	0	0	exp4	13	16	21.584	0	0	14.1421	0	316.228	-706.094	0	2095.46	316.228	0
1210314551	380837	151772-59-7	Perfluoro-3,6,9-trioxadecanoic acid	DTXSID80380837	C151772597	3216	score.edema	8463098	6671559	5	45	0	45	2	0	-1.52288	45	2	0	-1.52288	45	2	2	-1.52288	8	8	1	1	0	0	exp4	13	16	21.584	0	0	15.9099	0	316.228	-705.976	0	2094.51	316.228	0
1210314551	380837	151772-59-7	Perfluoro-3,6,9-trioxadecanoic acid	DTXSID80380837	C151772597	3217	score.spine	8463285	6671746	5	20	0	20	2	0	-1.52288	20	2	0	-1.52288	20	2	2	-1.52288	8	8	1	1	0	0	exp4	13	16	21.584	0	0	7.07107	0	316.228	-706.787	0	2101	316.228	0
1210314551	380837	151772-59-7	Perfluoro-3,6,9-trioxadecanoic acid	DTXSID80380837	C151772597	3218	score.pigmentation	8463472	6671933	5	0	0	0	-1.52288	0	-1.52288	0	-1.52288	0	-1.52288	0	-1.52288	2	-1.52288	8	8	1	0	0	0	exp5	13	16	21.584	0	6.25e-08	0	1e-06	0.00385119	-49.9066	0	391.406	0.00385119	1e-06	8
1210314551	380837	151772-59-7	Perfluoro-3,6,9-trioxadecanoic acid	DTXSID80380837	C151772597	3219	score.position	8463659	6672120	5	25	0	25	2	0	-1.52288	25	2	0	-1.52288	25	2	2	-1.52288	8	8	1	1	0	0	exp4	13	16	21.584	0	0	8.83883	0	316.228	-706.564	0	2099.22	316.228	0
1210314551	380837	151772-59-7	Perfluoro-3,6,9-trioxadecanoic acid	DTXSID80380837	C151772597	3220	score.tail	8463846	6672307	5	30	0	30	2	0	-1.52288	30	2	0	-1.52288	30	2	2	-1.52288	8	8	1	1	0	0	hill	13	16	21.584	0	4.43019e-305	10.6066	7.0883e-304	270.976	-706.382	0	2097.76	270.976	7.0883e-304	7.87738
1210314551	380837	151772-59-7	Perfluoro-3,6,9-trioxadecanoic acid	DTXSID80380837	C151772597	3221	score.blood_pooling	8464033	6672494	5	40	0	40	2	0	-1.52288	40	2	0	-1.52288	40	2	2	-1.52288	8	8	1	1	0	0	exp4	13	16	21.584	0	0	14.1421	0	316.228	-706.094	0	2095.46	316.228	0
1210314551	380837	151772-59-7	Perfluoro-3,6,9-trioxadecanoic acid	DTXSID80380837	C151772597	3222	score.any	8464220	6672681	5	100	0	100	2	0	-1.52288	100	2	0	-1.52288	100	2	2	-1.52288	8	8	1	1	0	0	exp5	13	16	21.584	0	1.02701e-305	35.3553	-1.64321e-304	280.539	-705.178	0	2088.13	280.539	-1.64321e-304	6.03403
1210314634	377821	3792-02-7	4:4 Fluorotelomer alcohol	DTXSID60377821	C3792027	3211	score.living	8462164	6670625	5	41.6667	0	41.6667	2	0	-1	41.6667	2	0	-1	41.6667	2	2	-1.52288	8	8	1	1	0	1	exp5	42	16	21.584	1	3.12144	4.41942	49.9431	88.7708	-6.03048	3.83782e-75	-1.20891	88.7708	49.9431	8	86.5463	86.5522	64.1098	70.1458
1210314634	377821	3792-02-7	4:4 Fluorotelomer alcohol	DTXSID60377821	C3792027	3212	score.hatched	8462351	6670812	5	0	0	0	-1.52288	0	-1.52288	0	-1.52288	0	-1.52288	0	-1.52288	2	-1.52288	8	8	1	0	0	0	exp5	13	16	21.584	0	6.25e-08	0	1e-06	0.00385119	-49.9066	0	391.406	0.00385119	1e-06	8
1210314634	377821	3792-02-7	4:4 Fluorotelomer alcohol	DTXSID60377821	C3792027	3213	score.general	8462538	6670999	5	93.75	0	93.75	2	0	-1.52288	93.75	2	0	-1.52288	93.75	2	2	-1.52288	8	8	1	2	0	1	exp5	42	16	21.584	1	5.85938	1.47314	93.75	30.1211	-5.54295	1.00095e-238	2.82158	30.1211	93.75	8	26.667	26.6683	21.7533	23.8014
1210314634	377821	3792-02-7	4:4 Fluorotelomer alcohol	DTXSID60377821	C3792027	3214	score.swim_bladder	8462725	6671186	5	93.75	0	93.75	2	0	-1.52288	93.75	2	0	-1.52288	93.75	2	2	-1.52288	8	8	1	2	0	1	exp5	42	16	21.584	1	5.85938	0.00297019	93.75	30.6247	-15.3067	1.81973e-107	63.1455	30.6247	93.75	7.99973	27.1135	27.1135	22.1168	24.1992
1210314634	377821	3792-02-7	4:4 Fluorotelomer alcohol	DTXSID60377821	C3792027	3215	score.craniofacial	8462912	6671373	5	81.25	0	81.25	2	0	-1.52288	81.25	2	0	-1.52288	81.25	2	2	-1.52288	8	8	1	1	0	1	gnls	42	16	21.584	1	5.0794	0.000529525	81.3526	39.4192	-16.9693	1.05559e-108	76.7554	39.4106	81.2704	7.9484	34.6789	34.6789	27.2127	29.8949
1210314634	377821	3792-02-7	4:4 Fluorotelomer alcohol	DTXSID60377821	C3792027	3216	score.edema	8463099	6671560	5	93.75	0	93.75	2	0	-1.52288	93.75	2	0	-1.52288	93.75	2	2	-1.52288	8	8	1	2	0	1	exp5	42	16	21.584	1	5.85937	1.47315	93.75	29.1925	-5.29429	9.20514e-239	2.07008	29.1925	93.75	8	25.8448	25.8464	21.0827	23.0677
1210314634	377821	3792-02-7	4:4 Fluorotelomer alcohol	DTXSID60377821	C3792027	3217	score.spine	8463286	6671747	5	0	0	0	-1.52288	0	-1.52288	0	-1.52288	0	-1.52288	0	-1.52288	2	-1.52288	8	8	1	0	0	0	exp5	13	16	21.584	0	6.25e-08	0	1e-06	0.00385119	-49.9066	0	391.406	0.00385119	1e-06	8
1210314634	377821	3792-02-7	4:4 Fluorotelomer alcohol	DTXSID60377821	C3792027	3218	score.pigmentation	8463473	6671934	5	0	0	0	-1.52288	0	-1.52288	0	-1.52288	0	-1.52288	0	-1.52288	2	-1.52288	8	8	1	0	0	0	exp5	13	16	21.584	0	6.25e-08	0	1e-06	0.00385119	-49.9066	0	391.406	0.00385119	1e-06	8
1210314634	377821	3792-02-7	4:4 Fluorotelomer alcohol	DTXSID60377821	C3792027	3219	score.position	8463660	6672121	5	18.75	0	18.75	2	0	-1.52288	18.75	2	0	-1.52288	18.75	2	2	-1.52288	8	8	1	1	0	1	exp5	38	16	21.584	0	1.17188	0.000256623	18.75	34.0615	-17.7442	1.82651e-107	82.7019	34.0615	18.75	7.99036			24.5894	26.9074
1210314634	377821	3792-02-7	4:4 Fluorotelomer alcohol	DTXSID60377821	C3792027	3220	score.tail	8463847	6672308	5	15.625	0	15.625	2	0	-1.52288	15.625	2	0	-1.52288	15.625	2	2	-1.52288	8	8	1	1	0	0	hill	15	16	21.584	0	0.976619	0.000962039	15.6259	29.5039	-16.4332	5.35425e-104	72.1645	29.5039	15.6259	8
1210314634	377821	3792-02-7	4:4 Fluorotelomer alcohol	DTXSID60377821	C3792027	3221	score.blood_pooling	8464034	6672495	5	0	0	0	-1.52288	0	-1.52288	0	-1.52288	0	-1.52288	0	-1.52288	2	-1.52288	8	8	1	0	0	0	exp5	13	16	21.584	0	6.25e-08	0	1e-06	0.00385119	-49.9066	0	391.406	0.00385119	1e-06	8
1210314634	377821	3792-02-7	4:4 Fluorotelomer alcohol	DTXSID60377821	C3792027	3222	score.any	8464221	6672682	5	97.9167	0	97.9167	2	0	-1.52288	97.9167	2	0	-1.52288	97.9167	2	2	-1.52288	8	8	1	2	0	1	exp5	42	16	21.584	1	6.11979	1.47315	97.9167	29.0136	-5.1997	6.75173e-239	1.79208	29.0136	97.9167	8	25.5277	25.5294	20.9534	22.9262
1210314636	62599	2706-90-3	Perfluoropentanoic acid	DTXSID6062599	C2706903	3211	score.living	8462165	6670626	5	0	0	0	-1.52288	0	-1.52288	0	-1.52288	0	-1.52288	0	-1.52288	2	-1.52288	8	8	1	0	0	0	exp5	13	16	21.584	0	6.25e-08	0	1e-06	0.00385119	-49.9066	0	391.406	0.00385119	1e-06	8
1210314636	62599	2706-90-3	Perfluoropentanoic acid	DTXSID6062599	C2706903	3212	score.hatched	8462352	6670813	5	0	0	0	-1.52288	0	-1.52288	0	-1.52288	0	-1.52288	0	-1.52288	2	-1.52288	8	8	1	0	0	0	exp5	13	16	21.584	0	6.25e-08	0	1e-06	0.00385119	-49.9066	0	391.406	0.00385119	1e-06	8
1210314636	62599	2706-90-3	Perfluoropentanoic acid	DTXSID6062599	C2706903	3213	score.general	8462539	6671000	5	16.6667	0	16.6667	0	0	-0.522879	16.6667	0	0	-0.522879	16.6667	0	2	-1.52288	8	8	1	2	0	4.20785e-05	exp5	13	16	21.584	0	0.335689	6.96532	5.37103	0.00304659	1.84539	0.75554	-27.4586	0.00304659	5.37103	1.4422			0.00050091	0.000825132
1210314636	62599	2706-90-3	Perfluoropentanoic acid	DTXSID6062599	C2706903	3214	score.swim_bladder	8462726	6671187	5	16.6667	0	16.6667	1.47712	0	-1.52288	16.6667	1.47712	0	-1.52288	16.6667	1.47712	2	-1.52288	8	8	1	1	0	0.000957856	exp4	13	16	21.584	0	0.100133	6.11026	1.60213	5.68197	1.12058	1.37475e-62	-24.5071	5.68197	1.60213				0.420469	0.863677
1210314636	62599	2706-90-3	Perfluoropentanoic acid	DTXSID6062599	C2706903	3215	score.craniofacial	8462913	6671374	5	0	0	0	-1.52288	0	-1.52288	0	-1.52288	0	-1.52288	0	-1.52288	2	-1.52288	8	8	1	0	0	0	exp5	13	16	21.584	0	6.25e-08	0	1e-06	0.00385119	-49.9066	0	391.406	0.00385119	1e-06	8
1210314636	62599	2706-90-3	Perfluoropentanoic acid	DTXSID6062599	C2706903	3216	score.edema	8463100	6671561	5	16.6667	0	16.6667	0	0	-0.522879	16.6667	0	0	-0.522879	16.6667	0	2	-1.52288	8	8	1	1	0	6.08437e-07	exp4	13	16	21.584	0	0.282007	5.84175	4.51212	0.003	1.63404	0.511328	-25.8627	0.003	4.51212				0.000222002	0.000456009
1210314636	62599	2706-90-3	Perfluoropentanoic acid	DTXSID6062599	C2706903	3217	score.spine	8463287	6671748	5	0	0	0	-1.52288	0	-1.52288	0	-1.52288	0	-1.52288	0	-1.52288	2	-1.52288	8	8	1	0	0	0	exp5	13	16	21.584	0	6.25e-08	0	1e-06	0.00385119	-49.9066	0	391.406	0.00385119	1e-06	8
1210314636	62599	2706-90-3	Perfluoropentanoic acid	DTXSID6062599	C2706903	3218	score.pigmentation	8463474	6671935	5	0	0	0	-1.52288	0	-1.52288	0	-1.52288	0	-1.52288	0	-1.52288	2	-1.52288	8	8	1	0	0	0	exp5	13	16	21.584	0	6.25e-08	0	1e-06	0.00385119	-49.9066	0	391.406	0.00385119	1e-06	8
1210314636	62599	2706-90-3	Perfluoropentanoic acid	DTXSID6062599	C2706903	3219	score.position	8463661	6672122	5	4.16667	0	4.16667	-1.52288	0	-0.522879	4.16667	-1.52288	0	-0.522879	4.16667	-1.52288	2	-1.52288	8	8	1	0	0	0	gnls	13	16	21.584	0	0.276819	0.00313811	4.67457	0.0039864	-15.1662	1.51421e-94	62.4762	0.00360414	4.42911	1.04277
1210314636	62599	2706-90-3	Perfluoropentanoic acid	DTXSID6062599	C2706903	3220	score.tail	8463848	6672309	5	0	0	0	-1.52288	0	-1.52288	0	-1.52288	0	-1.52288	0	-1.52288	2	-1.52288	8	8	1	0	0	0	exp5	13	16	21.584	0	6.25e-08	0	1e-06	0.00385119	-49.9066	0	391.406	0.00385119	1e-06	8
1210314636	62599	2706-90-3	Perfluoropentanoic acid	DTXSID6062599	C2706903	3221	score.blood_pooling	8464035	6672496	5	0	0	0	-1.52288	0	-1.52288	0	-1.52288	0	-1.52288	0	-1.52288	2	-1.52288	8	8	1	0	0	0	exp5	13	16	21.584	0	6.25e-08	0	1e-06	0.00385119	-49.9066	0	391.406	0.00385119	1e-06	8
1210314636	62599	2706-90-3	Perfluoropentanoic acid	DTXSID6062599	C2706903	3222	score.any	8464222	6672683	5	25	0	25	1.47712	0	-0.522879	25	1.47712	0	-0.522879	25	1.47712	2	-1.52288	8	8	1	2	0	0.00114409	exp4	13	16	21.584	0	0.364289	9.62516	5.82863	0.003	2.06584	0.609486	-29.6518	0.003	5.82863				0.000222002	0.000456009
1210314637	381151	307-31-3	Perfluorooctanamidine	DTXSID70381151	C307313	3211	score.living	8462166	6670627	5	100	0	100	1.47712	0	-1	100	1.47712	0	-1	100	1.47712	2	-1.52288	8	8	1	3	0	1	exp5	42	16	21.584	1	6.2513	17.6777	100.021	22.1743	-2.88945	3.37208e-237	-17.3436	22.1743	100.021	8	18.4363	19.8591	16.0142	17.5219
1210314637	381151	307-31-3	Perfluorooctanamidine	DTXSID70381151	C307313	3212	score.hatched	8462353	6670814	5	0	0	0	-1.52288	0	-1.52288	0	-1.52288	0	-1.52288	0	-1.52288	2	-1.52288	8	8	1	0	0	0	exp5	13	16	21.584	0	6.25e-08	0	1e-06	0.00385119	-49.9066	0	391.406	0.00385119	1e-06	8
1210314637	381151	307-31-3	Perfluorooctanamidine	DTXSID70381151	C307313	3213	score.general	8462540	6671001	5	8.33333	0	8.33333	0	0	-1.52288	8.33333	0	0	-1.52288	8.33333	0	1	-1.52288	6	6	1	0	0	0	exp4	13	16	21.584	0	0	3.40207	0	31.6224	-707.662	2.53078e-274	694.642	31.6224	0
1210314637	381151	307-31-3	Perfluorooctanamidine	DTXSID70381151	C307313	3214	score.swim_bladder	8462727	6671188	5	0	0	0	-1.52288	0	-1.52288	0	-1.52288	0	-1.52288	0	-1.52288	1	-1.52288	6	6	1	0	0	0	exp5	13	16	21.584	0	6.25e-08	1.02654e-21	1e-06	0.0184752	-45.34	0	266.146	0.0184752	1e-06	8
1210314637	381151	307-31-3	Perfluorooctanamidine	DTXSID70381151	C307313	3215	score.craniofacial	8462914	6671375	5	0	0	0	-1.52288	0	-1.52288	0	-1.52288	0	-1.52288	0	-1.52288	1	-1.52288	6	6	1	0	0	0	exp5	13	16	21.584	0	6.25e-08	1.02654e-21	1e-06	0.0184752	-45.34	0	266.146	0.0184752	1e-06	8
1210314637	381151	307-31-3	Perfluorooctanamidine	DTXSID70381151	C307313	3216	score.edema	8463101	6671562	5	4.16667	0	4.16667	0	0	-1.52288	4.16667	0	0	-1.52288	4.16667	0	1	-1.52288	6	6	1	0	0	0	exp4	13	16	21.584	0	0	1.70103	0	9.89671	-708.356	1.26539e-274	698.801	9.89671	0
1210314637	381151	307-31-3	Perfluorooctanamidine	DTXSID70381151	C307313	3217	score.spine	8463288	6671749	5	0	0	0	-1.52288	0	-1.52288	0	-1.52288	0	-1.52288	0	-1.52288	1	-1.52288	6	6	1	0	0	0	exp5	13	16	21.584	0	6.25e-08	1.02654e-21	1e-06	0.0184752	-45.34	0	266.146	0.0184752	1e-06	8
1210314637	381151	307-31-3	Perfluorooctanamidine	DTXSID70381151	C307313	3218	score.pigmentation	8463475	6671936	5	0	0	0	-1.52288	0	-1.52288	0	-1.52288	0	-1.52288	0	-1.52288	1	-1.52288	6	6	1	0	0	0	exp5	13	16	21.584	0	6.25e-08	1.02654e-21	1e-06	0.0184752	-45.34	0	266.146	0.0184752	1e-06	8
1210314637	381151	307-31-3	Perfluorooctanamidine	DTXSID70381151	C307313	3219	score.position	8463662	6672123	5	0	0	0	-1.52288	0	-1.52288	0	-1.52288	0	-1.52288	0	-1.52288	1	-1.52288	6	6	1	0	0	0	exp5	13	16	21.584	0	6.25e-08	1.02654e-21	1e-06	0.0184752	-45.34	0	266.146	0.0184752	1e-06	8
1210314637	381151	307-31-3	Perfluorooctanamidine	DTXSID70381151	C307313	3220	score.tail	8463849	6672310	5	0	0	0	-1.52288	0	-1.52288	0	-1.52288	0	-1.52288	0	-1.52288	1	-1.52288	6	6	1	0	0	0	exp5	13	16	21.584	0	6.25e-08	1.02654e-21	1e-06	0.0184752	-45.34	0	266.146	0.0184752	1e-06	8
1210314637	381151	307-31-3	Perfluorooctanamidine	DTXSID70381151	C307313	3221	score.blood_pooling	8464036	6672497	5	16.6667	0	16.6667	0	0	-1.52288	16.6667	0	0	-1.52288	16.6667	0	1	-1.52288	6	6	1	1	0	0	exp4	13	16	21.584	0	0	6.80414	0	31.0562	-706.969	5.06156e-274	690.483	31.0562	0
1210314637	381151	307-31-3	Perfluorooctanamidine	DTXSID70381151	C307313	3222	score.any	8464223	6672684	5	100	0	100	1.47712	0	-1.52288	100	1.47712	0	-1.52288	100	1.47712	2	-1.52288	8	8	1	3	0	1	exp5	42	16	21.584	1	6.2513	5.89271	100.021	22.174	-2.88964	3.37242e-237	-11.8506	22.174	100.021	8	18.4362	19.859	16.0139	17.5216
1210314638	59834	338-83-0	Perfluamine	DTXSID9059834	C338830	3211	score.living	8462167	6670628	5	0	0	0	2	0	2	0	2	0	2	0	2	2	2	1	1	1	0	0	0	none	2	16	21.584	0
1210314638	59834	338-83-0	Perfluamine	DTXSID9059834	C338830	3212	score.hatched	8462354	6670815	5	0	0	0	2	0	2	0	2	0	2	0	2	2	2	1	1	1	0	0	0	none	2	16	21.584	0
1210314638	59834	338-83-0	Perfluamine	DTXSID9059834	C338830	3213	score.general	8462541	6671002	5	0	0	0	2	0	2	0	2	0	2	0	2	2	2	1	1	1	0	0	0	none	2	16	21.584	0
1210314638	59834	338-83-0	Perfluamine	DTXSID9059834	C338830	3214	score.swim_bladder	8462728	6671189	5	0	0	0	2	0	2	0	2	0	2	0	2	2	2	1	1	1	0	0	0	none	2	16	21.584	0
1210314638	59834	338-83-0	Perfluamine	DTXSID9059834	C338830	3215	score.craniofacial	8462915	6671376	5	0	0	0	2	0	2	0	2	0	2	0	2	2	2	1	1	1	0	0	0	none	2	16	21.584	0
1210314638	59834	338-83-0	Perfluamine	DTXSID9059834	C338830	3216	score.edema	8463102	6671563	5	0	0	0	2	0	2	0	2	0	2	0	2	2	2	1	1	1	0	0	0	none	2	16	21.584	0
1210314638	59834	338-83-0	Perfluamine	DTXSID9059834	C338830	3217	score.spine	8463289	6671750	5	0	0	0	2	0	2	0	2	0	2	0	2	2	2	1	1	1	0	0	0	none	2	16	21.584	0
1210314638	59834	338-83-0	Perfluamine	DTXSID9059834	C338830	3218	score.pigmentation	8463476	6671937	5	0	0	0	2	0	2	0	2	0	2	0	2	2	2	1	1	1	0	0	0	none	2	16	21.584	0
1210314638	59834	338-83-0	Perfluamine	DTXSID9059834	C338830	3219	score.position	8463663	6672124	5	0	0	0	2	0	2	0	2	0	2	0	2	2	2	1	1	1	0	0	0	none	2	16	21.584	0
1210314638	59834	338-83-0	Perfluamine	DTXSID9059834	C338830	3220	score.tail	8463850	6672311	5	0	0	0	2	0	2	0	2	0	2	0	2	2	2	1	1	1	0	0	0	none	2	16	21.584	0
1210314638	59834	338-83-0	Perfluamine	DTXSID9059834	C338830	3221	score.blood_pooling	8464037	6672498	5	0	0	0	2	0	2	0	2	0	2	0	2	2	2	1	1	1	0	0	0	none	2	16	21.584	0
1210314638	59834	338-83-0	Perfluamine	DTXSID9059834	C338830	3222	score.any	8464224	6672685	5	0	0	0	2	0	2	0	2	0	2	0	2	2	2	1	1	1	0	0	0	none	2	16	21.584	0
1210314639	315130	423-60-9	Perfluoro-1-octanesulfonyl chloride	DTXSID90315130	C423609	3211	score.living	8462168	6670629	5	83.3333	0	83.3333	2	0	-1	83.3333	2	0	-1	83.3333	2	2	-1.52288	8	8	1	2	0	1	exp5	42	16	21.584	1	6.24274	17.6777	99.8839	88.7701	-5.33708	9.59573e-76	-10.2199	88.7701	99.8839	8	77.8848	77.8901	64.1093	70.1453
1210314639	315130	423-60-9	Perfluoro-1-octanesulfonyl chloride	DTXSID90315130	C423609	3212	score.hatched	8462355	6670816	5	0	0	0	-1.52288	0	-1.52288	0	-1.52288	0	-1.52288	0	-1.52288	2	-1.52288	8	8	1	0	0	0	exp5	13	16	21.584	0	6.25e-08	0	1e-06	0.00385119	-49.9066	0	391.406	0.00385119	1e-06	8
1210314639	315130	423-60-9	Perfluoro-1-octanesulfonyl chloride	DTXSID90315130	C423609	3213	score.general	8462542	6671003	5	100	0	100	2	0	-1.52288	100	2	0	-1.52288	100	2	2	-1.52288	8	8	1	2	0	1	hill	42	16	21.584	1	6.81577	4.17246	109.052	32.4237	0.771782	4.52881e-07	-21.8284	32.4237	109.052	2.13236	15.9026	17.7955	8.1503	11.5706
1210314639	315130	423-60-9	Perfluoro-1-octanesulfonyl chloride	DTXSID90315130	C423609	3214	score.swim_bladder	8462729	6671190	5	100	0	100	1.47712	0	-1.52288	100	1.47712	0	-1.52288	100	1.47712	2	-1.52288	8	8	1	5	0	0.999993	exp5	42	16	21.584	0.999993	6.25002	8.33333	100	12.1059	1.42716	6.56926e-06	-27.3108	12.1059	100	6.98808	9.84672	11.3398	8.34034	9.24527
1210314639	315130	423-60-9	Perfluoro-1-octanesulfonyl chloride	DTXSID90315130	C423609	3215	score.craniofacial	8462916	6671377	5	100	0	100	2	0	-1.52288	100	2	0	-1.52288	100	2	2	-1.52288	8	8	1	1	0	0	exp5	13	16	21.584	0	1.02701e-305	35.3553	-1.64321e-304	280.539	-705.178	0	2088.13	280.539	-1.64321e-304	6.03403
1210314639	315130	423-60-9	Perfluoro-1-octanesulfonyl chloride	DTXSID90315130	C423609	3216	score.edema	8463103	6671564	5	100	0	100	2	0	-1.52288	100	2	0	-1.52288	100	2	2	-1.52288	8	8	1	2	0	1	exp5	42	16	21.584	1	6.25	2.94628	100	33.4858	-6.32549	1.43496e-238	1.70364	33.4858	100	8	29.3753	29.3763	24.1833	26.4601
1210314639	315130	423-60-9	Perfluoro-1-octanesulfonyl chloride	DTXSID90315130	C423609	3217	score.spine	8463290	6671751	5	25	0	25	2	0	-1.52288	25	2	0	-1.52288	25	2	2	-1.52288	8	8	1	1	0	1	exp5	42	16	21.584	1	1.875	1.47314	30	88.8062	-6.54223	1.05954e-74	5.82277	88.8062	30	8	95.7957	95.8023	64.1354	70.1738
1210314639	315130	423-60-9	Perfluoro-1-octanesulfonyl chloride	DTXSID90315130	C423609	3218	score.pigmentation	8463477	6671938	5	0	0	0	-1.52288	0	-1.52288	0	-1.52288	0	-1.52288	0	-1.52288	2	-1.52288	8	8	1	0	0	0	exp5	13	16	21.584	0	6.25e-08	0	1e-06	0.00385119	-49.9066	0	391.406	0.00385119	1e-06	8
1210314639	315130	423-60-9	Perfluoro-1-octanesulfonyl chloride	DTXSID90315130	C423609	3219	score.position	8463664	6672125	5	25	0	25	2	0	-1.52288	25	2	0	-1.52288	25	2	2	-1.52288	8	8	1	1	0	1	hill	42	16	21.584	1	1.87383	2.94279	29.9813	81.7382	-14.3028	8.18186e-85	25.6414	81.7382	29.9813	8	91.976	91.976	56.5693	62.1076
1210314639	315130	423-60-9	Perfluoro-1-octanesulfonyl chloride	DTXSID90315130	C423609	3220	score.tail	8463851	6672312	5	100	0	100	2	0	-1.52288	100	2	0	-1.52288	100	2	2	-1.52288	8	8	1	1	0	0	exp5	13	16	21.584	0	1.02701e-305	35.3553	-1.64321e-304	280.539	-705.178	0	2088.13	280.539	-1.64321e-304	6.03403
1210314639	315130	423-60-9	Perfluoro-1-octanesulfonyl chloride	DTXSID90315130	C423609	3221	score.blood_pooling	8464038	6672499	5	0	0	0	-1.52288	0	-1.52288	0	-1.52288	0	-1.52288	0	-1.52288	2	-1.52288	8	8	1	0	0	0	exp5	13	16	21.584	0	6.25e-08	0	1e-06	0.00385119	-49.9066	0	391.406	0.00385119	1e-06	8
1210314639	315130	423-60-9	Perfluoro-1-octanesulfonyl chloride	DTXSID90315130	C423609	3222	score.any	8464225	6672686	5	100	0	100	1.47712	0	-1.52288	100	1.47712	0	-1.52288	100	1.47712	2	-1.52288	8	8	1	5	0	0.999993	exp5	42	16	21.584	0.999993	6.25002	8.33333	100	12.1059	1.42716	6.56926e-06	-27.3108	12.1059	100	6.98808	9.84672	11.3398	8.34034	9.24527
1210314640	31865	335-67-1	Perfluorooctanoic acid	DTXSID8031865	C335671	3211	score.living	8462169	6670630	5	4.16667	0	4.16667	-1.52288	0	-1	4.16667	-1.52288	0	-1	4.16667	-1.52288	2	-1.52288	8	8	1	0	0	0	exp5	13	16	21.584	0	0.310038	1.47314	4.96061	88.5584	-8.32068	3.98329e-73	11.1547	88.5584	4.96061	8
1210314640	31865	335-67-1	Perfluorooctanoic acid	DTXSID8031865	C335671	3212	score.hatched	8462356	6670817	5	0	0	0	-1.52288	0	-1.52288	0	-1.52288	0	-1.52288	0	-1.52288	2	-1.52288	8	8	1	0	0	0	exp5	13	16	21.584	0	6.25e-08	0	1e-06	0.00385119	-49.9066	0	391.406	0.00385119	1e-06	8
1210314640	31865	335-67-1	Perfluorooctanoic acid	DTXSID8031865	C335671	3213	score.general	8462543	6671004	5	16.6667	0	16.6667	0.477121	0	-1.52288	16.6667	0.477121	0	-1.52288	16.6667	0.477121	2	-1.52288	8	8	1	2	0	0.999982	gnls	38	16	21.584	0	1.05201	5.95174	16.8322	1.7247	-1.99285	3.12281e-67	-14.2804	1.72469	16.8322	8			1.19363	1.31048
1210314640	31865	335-67-1	Perfluorooctanoic acid	DTXSID8031865	C335671	3214	score.swim_bladder	8462730	6671191	5	16.6667	0	16.6667	0.477121	0	-1.52288	16.6667	0.477121	0	-1.52288	16.6667	0.477121	2	-1.52288	8	8	1	2	0	0.999982	gnls	38	16	21.584	0	1.05201	5.95174	16.8322	1.7247	-1.99285	3.12281e-67	-14.2804	1.72469	16.8322	8			1.19363	1.31048
1210314640	31865	335-67-1	Perfluorooctanoic acid	DTXSID8031865	C335671	3215	score.craniofacial	8462917	6671378	5	0	0	0	-1.52288	0	-1.52288	0	-1.52288	0	-1.52288	0	-1.52288	2	-1.52288	8	8	1	0	0	0	exp5	13	16	21.584	0	6.25e-08	0	1e-06	0.00385119	-49.9066	0	391.406	0.00385119	1e-06	8
1210314640	31865	335-67-1	Perfluorooctanoic acid	DTXSID8031865	C335671	3216	score.edema	8463104	6671565	5	16.6667	0	16.6667	1.47712	0	-1.52288	16.6667	1.47712	0	-1.52288	16.6667	1.47712	2	-1.52288	8	8	1	1	0	1.74318e-05	exp4	13	16	21.584	0	0.167252	5.55943	2.67604	0.823495	1.19529	8.51693e-63	-24.0283	0.823495	2.67604				0.0609391	0.125174
1210314640	31865	335-67-1	Perfluorooctanoic acid	DTXSID8031865	C335671	3217	score.spine	8463291	6671752	5	0	0	0	-1.52288	0	-1.52288	0	-1.52288	0	-1.52288	0	-1.52288	2	-1.52288	8	8	1	0	0	0	exp5	13	16	21.584	0	6.25e-08	0	1e-06	0.00385119	-49.9066	0	391.406	0.00385119	1e-06	8
1210314640	31865	335-67-1	Perfluorooctanoic acid	DTXSID8031865	C335671	3218	score.pigmentation	8463478	6671939	5	0	0	0	-1.52288	0	-1.52288	0	-1.52288	0	-1.52288	0	-1.52288	2	-1.52288	8	8	1	0	0	0	exp5	13	16	21.584	0	6.25e-08	0	1e-06	0.00385119	-49.9066	0	391.406	0.00385119	1e-06	8
1210314640	31865	335-67-1	Perfluorooctanoic acid	DTXSID8031865	C335671	3219	score.position	8463665	6672126	5	8.33333	0	8.33333	0.477121	0	-1.52288	8.33333	0.477121	0	-1.52288	8.33333	0.477121	2	-1.52288	8	8	1	0	0	9.43942e-16	exp4	13	16	21.584	0	0.0840365	2.80761	1.34458	0.937258	0.487356	3.33423e-62	-18.4616	0.937258	1.34458				0.0693577	0.142466
1210314640	31865	335-67-1	Perfluorooctanoic acid	DTXSID8031865	C335671	3220	score.tail	8463852	6672313	5	4.16667	0	4.16667	1.47712	0	-1.52288	4.16667	1.47712	0	-1.52288	4.16667	1.47712	2	-1.52288	8	8	1	0	0	0	exp4	13	16	21.584	0	0	1.47314	0	316.227	-708.356	0	2113.55	316.227	0
1210314640	31865	335-67-1	Perfluorooctanoic acid	DTXSID8031865	C335671	3221	score.blood_pooling	8464039	6672500	5	0	0	0	-1.52288	0	-1.52288	0	-1.52288	0	-1.52288	0	-1.52288	2	-1.52288	8	8	1	0	0	0	exp5	13	16	21.584	0	6.25e-08	0	1e-06	0.00385119	-49.9066	0	391.406	0.00385119	1e-06	8
1210314640	31865	335-67-1	Perfluorooctanoic acid	DTXSID8031865	C335671	3222	score.any	8464226	6672687	5	16.6667	0	16.6667	0.477121	0	-1.52288	16.6667	0.477121	0	-1.52288	16.6667	0.477121	2	-1.52288	8	8	1	2	0	1	gnls	42	16	21.584	0	1.2324	6.83929	20	2.4397	-4.97213	2.4523e-229	-6.56939	2.43313	19.7184	7.92669			1.67998	1.84597
1210314641	44572	647-42-7	2-(Perfluorohexyl)ethanol	DTXSID5044572	C647427	3211	score.living	8462170	6670631	5	8.33333	0	8.33333	2	0	-1	8.33333	2	0	-1	8.33333	2	2	-1.52288	8	8	1	0	0	0	exp5	13	16	21.584	0	0.540192	1.47314	8.64307	82.1897	-7.17054	3.94755e-73	7.69799	82.1897	8.64307	8
1210314641	44572	647-42-7	2-(Perfluorohexyl)ethanol	DTXSID5044572	C647427	3212	score.hatched	8462357	6670818	5	0	0	0	-1.52288	0	-1.52288	0	-1.52288	0	-1.52288	0	-1.52288	2	-1.52288	8	8	1	0	0	0	exp5	13	16	21.584	0	6.25e-08	0	1e-06	0.00385119	-49.9066	0	391.406	0.00385119	1e-06	8
1210314641	44572	647-42-7	2-(Perfluorohexyl)ethanol	DTXSID5044572	C647427	3213	score.general	8462544	6671005	5	79.5455	0	79.5455	2	0	-1.52288	79.5455	2	0	-1.52288	79.5455	2	2	-1.52288	8	8	1	4	0	0.997348	hill	42	16	21.584	0.997348	5.96591	12.2096	95.4545	17.4882	2.21768	0.00265147	-31.294	17.4882	95.4545	0.747721	1.69199	7.95233	0.340834	0.925855
1210314641	44572	647-42-7	2-(Perfluorohexyl)ethanol	DTXSID5044572	C647427	3214	score.swim_bladder	8462731	6671192	5	81.8182	0	81.8182	2	0	-1.52288	81.8182	2	0	-1.52288	81.8182	2	2	-1.52288	8	8	1	3	0	0.99988	exp5	42	16	21.584	0.99988	6.13636	23.236	98.1818	52.6891	0.213344	0.000120076	-28.0065	52.6891	98.1818	1.47066	25.228	27.2066	8.97097	14.6355
1210314641	44572	647-42-7	2-(Perfluorohexyl)ethanol	DTXSID5044572	C647427	3215	score.craniofacial	8462918	6671379	5	68.1818	0	68.1818	2	0	-1.52288	68.1818	2	0	-1.52288	68.1818	2	2	-1.52288	8	8	1	3	0	1	exp5	42	16	21.584	1	4.26136	5.89256	68.1818	30.1211	-5.8613	9.30093e-238	-3.15452	30.1211	68.1818	8	27.9459	27.9473	21.7533	23.8014
1210314641	44572	647-42-7	2-(Perfluorohexyl)ethanol	DTXSID5044572	C647427	3216	score.edema	8463105	6671566	5	79.5455	0	79.5455	2	0	-1.52288	79.5455	2	0	-1.52288	79.5455	2	2	-1.52288	8	8	1	4	0	0.998899	hill	42	16	21.584	0.998899	5.96591	10.8661	95.4545	16.5492	2.04129	0.00110068	-30.0687	16.5492	95.4545	0.773278	1.96443	7.05656	0.367366	0.965507
1210314641	44572	647-42-7	2-(Perfluorohexyl)ethanol	DTXSID5044572	C647427	3217	score.spine	8463292	6671753	5	6.81818	0	6.81818	2	0	-1.52288	6.81818	2	0	-1.52288	6.81818	2	2	-1.52288	8	8	1	0	0	0	exp4	13	16	21.584	0	0	2.41059	0	316.228	-707.863	0	2109.61	316.228	0
1210314641	44572	647-42-7	2-(Perfluorohexyl)ethanol	DTXSID5044572	C647427	3218	score.pigmentation	8463479	6671940	5	0	0	0	-1.52288	0	-1.52288	0	-1.52288	0	-1.52288	0	-1.52288	2	-1.52288	8	8	1	0	0	0	exp5	13	16	21.584	0	6.25e-08	0	1e-06	0.00385119	-49.9066	0	391.406	0.00385119	1e-06	8
1210314641	44572	647-42-7	2-(Perfluorohexyl)ethanol	DTXSID5044572	C647427	3219	score.position	8463666	6672127	5	11.3636	0	11.3636	2	0	-1.52288	11.3636	2	0	-1.52288	11.3636	2	2	-1.52288	8	8	1	0	0	0	exp5	15	16	21.584	0	0.824871	2.94628	13.1979	87.7408	-7.26812	6.21127e-74	4.53079	87.7408	13.1979	8
1210314641	44572	647-42-7	2-(Perfluorohexyl)ethanol	DTXSID5044572	C647427	3220	score.tail	8463853	6672314	5	13.6364	0	13.6364	2	0	-1.52288	13.6364	2	0	-1.52288	13.6364	2	2	-1.52288	8	8	1	0	0	0	exp4	13	16	21.584	0	0	4.82118	0	316.228	-707.17	0	2104.07	316.228	0
1210314641	44572	647-42-7	2-(Perfluorohexyl)ethanol	DTXSID5044572	C647427	3221	score.blood_pooling	8464040	6672501	5	0	0	0	-1.52288	0	-1.52288	0	-1.52288	0	-1.52288	0	-1.52288	2	-1.52288	8	8	1	0	0	0	exp5	13	16	21.584	0	6.25e-08	0	1e-06	0.00385119	-49.9066	0	391.406	0.00385119	1e-06	8
1210314641	44572	647-42-7	2-(Perfluorohexyl)ethanol	DTXSID5044572	C647427	3222	score.any	8464227	6672688	5	89.5833	0	89.5833	2	0	-1.52288	89.5833	2	0	-1.52288	89.5833	2	2	-1.52288	8	8	1	4	0	0.9961	exp4	42	16	21.584	0.9961	6.05302	22.6283	96.8484	28.599	2.2901	0.00389948	-34.301	28.599	96.8484		4.37075	15.4553	2.11634	4.34713
1210314642	74616	21652-58-4	1H,1H,2H-Perfluoro-1-decene	DTXSID7074616	C21652584	3211	score.living	8462171	6670632	5	0	0	0	2	0	2	0	2	0	2	0	2	2	2	1	1	1	0	0	0	none	2	16	21.584	0
1210314642	74616	21652-58-4	1H,1H,2H-Perfluoro-1-decene	DTXSID7074616	C21652584	3212	score.hatched	8462358	6670819	5	0	0	0	2	0	2	0	2	0	2	0	2	2	2	1	1	1	0	0	0	none	2	16	21.584	0
1210314642	74616	21652-58-4	1H,1H,2H-Perfluoro-1-decene	DTXSID7074616	C21652584	3213	score.general	8462545	6671006	5	0	0	0	2	0	2	0	2	0	2	0	2	2	2	1	1	1	0	0	0	none	2	16	21.584	0
1210314642	74616	21652-58-4	1H,1H,2H-Perfluoro-1-decene	DTXSID7074616	C21652584	3214	score.swim_bladder	8462732	6671193	5	0	0	0	2	0	2	0	2	0	2	0	2	2	2	1	1	1	0	0	0	none	2	16	21.584	0
1210314642	74616	21652-58-4	1H,1H,2H-Perfluoro-1-decene	DTXSID7074616	C21652584	3215	score.craniofacial	8462919	6671380	5	0	0	0	2	0	2	0	2	0	2	0	2	2	2	1	1	1	0	0	0	none	2	16	21.584	0
1210314642	74616	21652-58-4	1H,1H,2H-Perfluoro-1-decene	DTXSID7074616	C21652584	3216	score.edema	8463106	6671567	5	0	0	0	2	0	2	0	2	0	2	0	2	2	2	1	1	1	0	0	0	none	2	16	21.584	0
1210314642	74616	21652-58-4	1H,1H,2H-Perfluoro-1-decene	DTXSID7074616	C21652584	3217	score.spine	8463293	6671754	5	0	0	0	2	0	2	0	2	0	2	0	2	2	2	1	1	1	0	0	0	none	2	16	21.584	0
1210314642	74616	21652-58-4	1H,1H,2H-Perfluoro-1-decene	DTXSID7074616	C21652584	3218	score.pigmentation	8463480	6671941	5	0	0	0	2	0	2	0	2	0	2	0	2	2	2	1	1	1	0	0	0	none	2	16	21.584	0
1210314642	74616	21652-58-4	1H,1H,2H-Perfluoro-1-decene	DTXSID7074616	C21652584	3219	score.position	8463667	6672128	5	0	0	0	2	0	2	0	2	0	2	0	2	2	2	1	1	1	0	0	0	none	2	16	21.584	0
1210314642	74616	21652-58-4	1H,1H,2H-Perfluoro-1-decene	DTXSID7074616	C21652584	3220	score.tail	8463854	6672315	5	0	0	0	2	0	2	0	2	0	2	0	2	2	2	1	1	1	0	0	0	none	2	16	21.584	0
1210314642	74616	21652-58-4	1H,1H,2H-Perfluoro-1-decene	DTXSID7074616	C21652584	3221	score.blood_pooling	8464041	6672502	5	0	0	0	2	0	2	0	2	0	2	0	2	2	2	1	1	1	0	0	0	none	2	16	21.584	0
1210314642	74616	21652-58-4	1H,1H,2H-Perfluoro-1-decene	DTXSID7074616	C21652584	3222	score.any	8464228	6672689	5	0	0	0	2	0	2	0	2	0	2	0	2	2	2	1	1	1	0	0	0	none	2	16	21.584	0
1210314643	380390	79963-95-4	2,2,2-Trifluoroethyl perfluorobutanesulfonate	DTXSID60380390	C79963954	3211	score.living	8462172	6670633	5	0	0	0	-1.52288	0	-1.52288	0	-1.52288	0	-1.52288	0	-1.52288	2	-1.52288	8	8	1	0	0	0	exp5	13	16	21.584	0	6.25e-08	0	1e-06	0.00385119	-49.9066	0	391.406	0.00385119	1e-06	8
1210314643	380390	79963-95-4	2,2,2-Trifluoroethyl perfluorobutanesulfonate	DTXSID60380390	C79963954	3212	score.hatched	8462359	6670820	5	0	0	0	-1.52288	0	-1.52288	0	-1.52288	0	-1.52288	0	-1.52288	2	-1.52288	8	8	1	0	0	0	exp5	13	16	21.584	0	6.25e-08	0	1e-06	0.00385119	-49.9066	0	391.406	0.00385119	1e-06	8
1210314643	380390	79963-95-4	2,2,2-Trifluoroethyl perfluorobutanesulfonate	DTXSID60380390	C79963954	3213	score.general	8462546	6671007	5	54.5455	0	54.5455	2	0	-1.52288	54.5455	2	0	-1.52288	54.5455	2	2	-1.52288	8	8	1	2	0	0.999513	exp5	42	16	21.584	0.999513	3.40909	5.31148	54.5454	32.575	0.912093	0.000469778	-23.4523	32.575	54.5454	7.80018	30.164	32.6697	23.3301	25.5856
1210314643	380390	79963-95-4	2,2,2-Trifluoroethyl perfluorobutanesulfonate	DTXSID60380390	C79963954	3214	score.swim_bladder	8462733	6671194	5	90.9091	0	90.9091	2	0	-1.52288	90.9091	2	0	-1.52288	90.9091	2	2	-1.52288	8	8	1	2	0	1	exp5	42	16	21.584	1	6.81805	5.89256	109.089	88.8056	-5.25232	8.01361e-76	-4.98176	88.8056	109.089	8	76.9557	76.9609	64.1349	70.1733
1210314643	380390	79963-95-4	2,2,2-Trifluoroethyl perfluorobutanesulfonate	DTXSID60380390	C79963954	3215	score.craniofacial	8462920	6671381	5	9.09091	0	9.09091	2	0	-1.52288	9.09091	2	0	-1.52288	9.09091	2	2	-1.52288	8	8	1	0	0	0	hill	13	16	21.584	0	0.659731	2.94476	10.5557	79.5968	-15.1343	1.06558e-83	28.1326	79.5968	10.5557	8
1210314643	380390	79963-95-4	2,2,2-Trifluoroethyl perfluorobutanesulfonate	DTXSID60380390	C79963954	3216	score.edema	8463107	6671568	5	54.5455	0	54.5455	2	0	-1.52288	54.5455	2	0	-1.52288	54.5455	2	2	-1.52288	8	8	1	1	0	0.999212	exp5	42	16	21.584	0.999212	3.40909	5.31148	54.5454	34.0839	0.912103	0.000749215	-23.4523	34.0839	54.5454	7.67443	31.2744	34.705	24.2777	26.665
1210314643	380390	79963-95-4	2,2,2-Trifluoroethyl perfluorobutanesulfonate	DTXSID60380390	C79963954	3217	score.spine	8463294	6671755	5	0	0	0	-1.52288	0	-1.52288	0	-1.52288	0	-1.52288	0	-1.52288	2	-1.52288	8	8	1	0	0	0	exp5	13	16	21.584	0	6.25e-08	0	1e-06	0.00385119	-49.9066	0	391.406	0.00385119	1e-06	8
1210314643	380390	79963-95-4	2,2,2-Trifluoroethyl perfluorobutanesulfonate	DTXSID60380390	C79963954	3218	score.pigmentation	8463481	6671942	5	0	0	0	-1.52288	0	-1.52288	0	-1.52288	0	-1.52288	0	-1.52288	2	-1.52288	8	8	1	0	0	0	exp5	13	16	21.584	0	6.25e-08	0	1e-06	0.00385119	-49.9066	0	391.406	0.00385119	1e-06	8
1210314643	380390	79963-95-4	2,2,2-Trifluoroethyl perfluorobutanesulfonate	DTXSID60380390	C79963954	3219	score.position	8463668	6672129	5	11.3636	0	11.3636	2	0	-1.52288	11.3636	2	0	-1.52288	11.3636	2	2	-1.52288	8	8	1	0	0	0	gnls	13	16	21.584	0	0.710247	0.00195936	11.364	26.3781	-15.556	9.49696e-100	65.9734	26.3781	11.364	7.86162
1210314643	380390	79963-95-4	2,2,2-Trifluoroethyl perfluorobutanesulfonate	DTXSID60380390	C79963954	3220	score.tail	8463855	6672316	5	4.54545	0	4.54545	2	0	-1.52288	4.54545	2	0	-1.52288	4.54545	2	2	-1.52288	8	8	1	0	0	0	exp4	13	16	21.584	0	0	1.60706	0	316.227	-708.269	0	2112.85	316.227	0
1210314643	380390	79963-95-4	2,2,2-Trifluoroethyl perfluorobutanesulfonate	DTXSID60380390	C79963954	3221	score.blood_pooling	8464042	6672503	5	31.8182	0	31.8182	2	0	-1.52288	31.8182	2	0	-1.52288	31.8182	2	2	-1.52288	8	8	1	1	0	1	exp5	42	16	21.584	1	1.98864	0.000598519	31.8182	33.3153	-16.7563	5.42222e-107	75.5039	33.3153	31.8182	7.87318	35.466	35.466	23.9343	26.2257
1210314643	380390	79963-95-4	2,2,2-Trifluoroethyl perfluorobutanesulfonate	DTXSID60380390	C79963954	3222	score.any	8464229	6672690	5	95.4545	0	95.4545	2	0	-1.52288	95.4545	2	0	-1.52288	95.4545	2	2	-1.52288	8	8	1	3	0	0.999904	exp5	42	16	21.584	0.999904	5.9659	7.9331	95.4545	33.3125	1.06774	9.61471e-05	-25.744	33.3125	95.4545	7.87953	28.5742	30.3154	23.9387	26.2286
1210314644	52017	3330-15-2	Perfluoro-3-(1H-perfluoroethoxy)propane	DTXSID8052017	C3330152	3211	score.living	8462173	6670634	5	0	0	0	2	0	2	0	2	0	2	0	2	2	2	1	1	1	0	0	0	none	2	16	21.584	0
1210314644	52017	3330-15-2	Perfluoro-3-(1H-perfluoroethoxy)propane	DTXSID8052017	C3330152	3212	score.hatched	8462360	6670821	5	0	0	0	2	0	2	0	2	0	2	0	2	2	2	1	1	1	0	0	0	none	2	16	21.584	0
1210314644	52017	3330-15-2	Perfluoro-3-(1H-perfluoroethoxy)propane	DTXSID8052017	C3330152	3213	score.general	8462547	6671008	5	0	0	0	2	0	2	0	2	0	2	0	2	2	2	1	1	1	0	0	0	none	2	16	21.584	0
1210314644	52017	3330-15-2	Perfluoro-3-(1H-perfluoroethoxy)propane	DTXSID8052017	C3330152	3214	score.swim_bladder	8462734	6671195	5	0	0	0	2	0	2	0	2	0	2	0	2	2	2	1	1	1	0	0	0	none	2	16	21.584	0
1210314644	52017	3330-15-2	Perfluoro-3-(1H-perfluoroethoxy)propane	DTXSID8052017	C3330152	3215	score.craniofacial	8462921	6671382	5	0	0	0	2	0	2	0	2	0	2	0	2	2	2	1	1	1	0	0	0	none	2	16	21.584	0
1210314644	52017	3330-15-2	Perfluoro-3-(1H-perfluoroethoxy)propane	DTXSID8052017	C3330152	3216	score.edema	8463108	6671569	5	0	0	0	2	0	2	0	2	0	2	0	2	2	2	1	1	1	0	0	0	none	2	16	21.584	0
1210314644	52017	3330-15-2	Perfluoro-3-(1H-perfluoroethoxy)propane	DTXSID8052017	C3330152	3217	score.spine	8463295	6671756	5	0	0	0	2	0	2	0	2	0	2	0	2	2	2	1	1	1	0	0	0	none	2	16	21.584	0
1210314644	52017	3330-15-2	Perfluoro-3-(1H-perfluoroethoxy)propane	DTXSID8052017	C3330152	3218	score.pigmentation	8463482	6671943	5	0	0	0	2	0	2	0	2	0	2	0	2	2	2	1	1	1	0	0	0	none	2	16	21.584	0
1210314644	52017	3330-15-2	Perfluoro-3-(1H-perfluoroethoxy)propane	DTXSID8052017	C3330152	3219	score.position	8463669	6672130	5	0	0	0	2	0	2	0	2	0	2	0	2	2	2	1	1	1	0	0	0	none	2	16	21.584	0
1210314644	52017	3330-15-2	Perfluoro-3-(1H-perfluoroethoxy)propane	DTXSID8052017	C3330152	3220	score.tail	8463856	6672317	5	0	0	0	2	0	2	0	2	0	2	0	2	2	2	1	1	1	0	0	0	none	2	16	21.584	0
1210314644	52017	3330-15-2	Perfluoro-3-(1H-perfluoroethoxy)propane	DTXSID8052017	C3330152	3221	score.blood_pooling	8464043	6672504	5	0	0	0	2	0	2	0	2	0	2	0	2	2	2	1	1	1	0	0	0	none	2	16	21.584	0
1210314644	52017	3330-15-2	Perfluoro-3-(1H-perfluoroethoxy)propane	DTXSID8052017	C3330152	3222	score.any	8464230	6672691	5	0	0	0	2	0	2	0	2	0	2	0	2	2	2	1	1	1	0	0	0	none	2	16	21.584	0
1210314645	59916	375-22-4	Perfluorobutanoic acid	DTXSID4059916	C375224	3211	score.living	8462174	6670635	5	0	0	0	-1.52288	0	-1.52288	0	-1.52288	0	-1.52288	0	-1.52288	2	-1.52288	8	8	1	0	0	0	exp5	13	16	21.584	0	6.25e-08	0	1e-06	0.00385119	-49.9066	0	391.406	0.00385119	1e-06	8
1210314645	59916	375-22-4	Perfluorobutanoic acid	DTXSID4059916	C375224	3212	score.hatched	8462361	6670822	5	0	0	0	-1.52288	0	-1.52288	0	-1.52288	0	-1.52288	0	-1.52288	2	-1.52288	8	8	1	0	0	0	exp5	13	16	21.584	0	6.25e-08	0	1e-06	0.00385119	-49.9066	0	391.406	0.00385119	1e-06	8
1210314645	59916	375-22-4	Perfluorobutanoic acid	DTXSID4059916	C375224	3213	score.general	8462548	6671009	5	20	0	20	0	0	-1.52288	20	0	0	-1.52288	20	0	2	-1.52288	8	8	1	1	0	0	exp4	13	16	21.584	0	0	7.07107	0	316.228	-706.787	0	2101	316.228	0
1210314645	59916	375-22-4	Perfluorobutanoic acid	DTXSID4059916	C375224	3214	score.swim_bladder	8462735	6671196	5	20	0	20	0	0	-1.52288	20	0	0	-1.52288	20	0	2	-1.52288	8	8	1	1	0	0	exp4	13	16	21.584	0	0	7.07107	0	316.228	-706.787	0	2101	316.228	0
1210314645	59916	375-22-4	Perfluorobutanoic acid	DTXSID4059916	C375224	3215	score.craniofacial	8462922	6671383	5	20	0	20	0	0	-1.52288	20	0	0	-1.52288	20	0	2	-1.52288	8	8	1	1	0	0	exp4	13	16	21.584	0	0	7.07107	0	316.228	-706.787	0	2101	316.228	0
1210314645	59916	375-22-4	Perfluorobutanoic acid	DTXSID4059916	C375224	3216	score.edema	8463109	6671570	5	20	0	20	0	0	-1.52288	20	0	0	-1.52288	20	0	2	-1.52288	8	8	1	1	0	0	exp4	13	16	21.584	0	0	7.07107	0	316.228	-706.787	0	2101	316.228	0
1210314645	59916	375-22-4	Perfluorobutanoic acid	DTXSID4059916	C375224	3217	score.spine	8463296	6671757	5	0	0	0	-1.52288	0	-1.52288	0	-1.52288	0	-1.52288	0	-1.52288	2	-1.52288	8	8	1	0	0	0	exp5	13	16	21.584	0	6.25e-08	0	1e-06	0.00385119	-49.9066	0	391.406	0.00385119	1e-06	8
1210314645	59916	375-22-4	Perfluorobutanoic acid	DTXSID4059916	C375224	3218	score.pigmentation	8463483	6671944	5	0	0	0	-1.52288	0	-1.52288	0	-1.52288	0	-1.52288	0	-1.52288	2	-1.52288	8	8	1	0	0	0	exp5	13	16	21.584	0	6.25e-08	0	1e-06	0.00385119	-49.9066	0	391.406	0.00385119	1e-06	8
1210314645	59916	375-22-4	Perfluorobutanoic acid	DTXSID4059916	C375224	3219	score.position	8463670	6672131	5	0	0	0	-1.52288	0	-1.52288	0	-1.52288	0	-1.52288	0	-1.52288	2	-1.52288	8	8	1	0	0	0	exp5	13	16	21.584	0	6.25e-08	0	1e-06	0.00385119	-49.9066	0	391.406	0.00385119	1e-06	8
1210314645	59916	375-22-4	Perfluorobutanoic acid	DTXSID4059916	C375224	3220	score.tail	8463857	6672318	5	0	0	0	-1.52288	0	-1.52288	0	-1.52288	0	-1.52288	0	-1.52288	2	-1.52288	8	8	1	0	0	0	exp5	13	16	21.584	0	6.25e-08	0	1e-06	0.00385119	-49.9066	0	391.406	0.00385119	1e-06	8
1210314645	59916	375-22-4	Perfluorobutanoic acid	DTXSID4059916	C375224	3221	score.blood_pooling	8464044	6672505	5	0	0	0	-1.52288	0	-1.52288	0	-1.52288	0	-1.52288	0	-1.52288	2	-1.52288	8	8	1	0	0	0	exp5	13	16	21.584	0	6.25e-08	0	1e-06	0.00385119	-49.9066	0	391.406	0.00385119	1e-06	8
1210314645	59916	375-22-4	Perfluorobutanoic acid	DTXSID4059916	C375224	3222	score.any	8464231	6672692	5	20	0	20	0	0	-1.52288	20	0	0	-1.52288	20	0	2	-1.52288	8	8	1	1	0	0	exp4	13	16	21.584	0	0	7.07107	0	316.228	-706.787	0	2101	316.228	0
1210314646	395037	58244-27-2	tris(Trifluoroethoxy)methane	DTXSID30395037	C58244272	3211	score.living	8462175	6670636	5	0	0	0	2	0	2	0	2	0	2	0	2	2	2	1	1	1	0	0	0	none	2	16	21.584	0
1210314646	395037	58244-27-2	tris(Trifluoroethoxy)methane	DTXSID30395037	C58244272	3212	score.hatched	8462362	6670823	5	0	0	0	2	0	2	0	2	0	2	0	2	2	2	1	1	1	0	0	0	none	2	16	21.584	0
1210314646	395037	58244-27-2	tris(Trifluoroethoxy)methane	DTXSID30395037	C58244272	3213	score.general	8462549	6671010	5	0	0	0	2	0	2	0	2	0	2	0	2	2	2	1	1	1	0	0	0	none	2	16	21.584	0
1210314646	395037	58244-27-2	tris(Trifluoroethoxy)methane	DTXSID30395037	C58244272	3214	score.swim_bladder	8462736	6671197	5	0	0	0	2	0	2	0	2	0	2	0	2	2	2	1	1	1	0	0	0	none	2	16	21.584	0
1210314646	395037	58244-27-2	tris(Trifluoroethoxy)methane	DTXSID30395037	C58244272	3215	score.craniofacial	8462923	6671384	5	0	0	0	2	0	2	0	2	0	2	0	2	2	2	1	1	1	0	0	0	none	2	16	21.584	0
1210314646	395037	58244-27-2	tris(Trifluoroethoxy)methane	DTXSID30395037	C58244272	3216	score.edema	8463110	6671571	5	0	0	0	2	0	2	0	2	0	2	0	2	2	2	1	1	1	0	0	0	none	2	16	21.584	0
1210314646	395037	58244-27-2	tris(Trifluoroethoxy)methane	DTXSID30395037	C58244272	3217	score.spine	8463297	6671758	5	0	0	0	2	0	2	0	2	0	2	0	2	2	2	1	1	1	0	0	0	none	2	16	21.584	0
1210314646	395037	58244-27-2	tris(Trifluoroethoxy)methane	DTXSID30395037	C58244272	3218	score.pigmentation	8463484	6671945	5	0	0	0	2	0	2	0	2	0	2	0	2	2	2	1	1	1	0	0	0	none	2	16	21.584	0
1210314646	395037	58244-27-2	tris(Trifluoroethoxy)methane	DTXSID30395037	C58244272	3219	score.position	8463671	6672132	5	0	0	0	2	0	2	0	2	0	2	0	2	2	2	1	1	1	0	0	0	none	2	16	21.584	0
1210314646	395037	58244-27-2	tris(Trifluoroethoxy)methane	DTXSID30395037	C58244272	3220	score.tail	8463858	6672319	5	0	0	0	2	0	2	0	2	0	2	0	2	2	2	1	1	1	0	0	0	none	2	16	21.584	0
1210314646	395037	58244-27-2	tris(Trifluoroethoxy)methane	DTXSID30395037	C58244272	3221	score.blood_pooling	8464045	6672506	5	0	0	0	2	0	2	0	2	0	2	0	2	2	2	1	1	1	0	0	0	none	2	16	21.584	0
1210314646	395037	58244-27-2	tris(Trifluoroethoxy)methane	DTXSID30395037	C58244272	3222	score.any	8464232	6672693	5	0	0	0	2	0	2	0	2	0	2	0	2	2	2	1	1	1	0	0	0	none	2	16	21.584	0
1210314647	67629	31506-32-8	N-Methylperfluorooctanesulfonamide	DTXSID1067629	C31506328	3211	score.living	8462176	6670637	5	33.3333	0	33.3333	1.47712	0	-1	33.3333	1.47712	0	-1	33.3333	1.47712	2	-1.52288	8	8	1	1	0	0.001327	exp4	13	16	21.584	0	0.347662	11.2032	5.5626	48.7912	0.595087	2.41736e-219	-25.6494	48.7912	5.5626				3.61058	7.41642
1210314647	67629	31506-32-8	N-Methylperfluorooctanesulfonamide	DTXSID1067629	C31506328	3212	score.hatched	8462363	6670824	5	0	0	0	-1.52288	0	-1.52288	0	-1.52288	0	-1.52288	0	-1.52288	2	-1.52288	8	8	1	0	0	0	exp5	13	16	21.584	0	6.25e-08	0	1e-06	0.00385119	-49.9066	0	391.406	0.00385119	1e-06	8
1210314647	67629	31506-32-8	N-Methylperfluorooctanesulfonamide	DTXSID1067629	C31506328	3213	score.general	8462550	6671011	5	50	0	50	2	0	-1.52288	50	2	0	-1.52288	50	2	2	-1.52288	8	8	1	5	0	0.999923	exp5	41	16	21.584	0.999923	2.34374	6.58808	37.4998	0.940755	1.55162	7.7255e-05	-26.2152	0.940755	37.4998	7.54123	0.886849	1.04748	0.666089	0.732802
1210314647	67629	31506-32-8	N-Methylperfluorooctanesulfonamide	DTXSID1067629	C31506328	3214	score.swim_bladder	8462737	6671198	5	90.9091	0	90.9091	2	0	-1.52288	90.9091	2	0	-1.52288	90.9091	2	2	-1.52288	8	8	1	5	0	0.999725	exp4	42	16	21.584	0.999725	3.41705	15.0754	54.6727	0.606053	2.33629	0.000275357	-32.5218	0.606053	54.6727		0.204752	1.10752	0.0448483	0.092122
1210314647	67629	31506-32-8	N-Methylperfluorooctanesulfonamide	DTXSID1067629	C31506328	3215	score.craniofacial	8462924	6671385	5	18.1818	0	18.1818	2	0	-1.52288	18.1818	2	0	-1.52288	18.1818	2	2	-1.52288	8	8	1	1	0	1	exp5	42	16	21.584	0	1.23537	2.94628	19.7659	85.083	-6.61902	4.16285e-74	2.58094	85.083	19.7659	8			61.4465	67.2318
1210314647	67629	31506-32-8	N-Methylperfluorooctanesulfonamide	DTXSID1067629	C31506328	3216	score.edema	8463111	6671572	5	36.3636	0	36.3636	2	0	-1.52288	36.3636	2	0	-1.52288	36.3636	2	2	-1.52288	8	8	1	3	0	0.995403	exp5	42	16	21.584	0.995403	2.72727	5.99508	43.6364	20.7498	1.47436	0.00427539	-25.4892	20.7498	43.6364	0.489625	10.0416	46.0295	0.101756	0.442634
1210314647	67629	31506-32-8	N-Methylperfluorooctanesulfonamide	DTXSID1067629	C31506328	3217	score.spine	8463298	6671759	5	0	0	0	-1.52288	0	-1.52288	0	-1.52288	0	-1.52288	0	-1.52288	2	-1.52288	8	8	1	0	0	0	exp5	13	16	21.584	0	6.25e-08	0	1e-06	0.00385119	-49.9066	0	391.406	0.00385119	1e-06	8
1210314647	67629	31506-32-8	N-Methylperfluorooctanesulfonamide	DTXSID1067629	C31506328	3218	score.pigmentation	8463485	6671946	5	0	0	0	-1.52288	0	-1.52288	0	-1.52288	0	-1.52288	0	-1.52288	2	-1.52288	8	8	1	0	0	0	exp5	13	16	21.584	0	6.25e-08	0	1e-06	0.00385119	-49.9066	0	391.406	0.00385119	1e-06	8
1210314647	67629	31506-32-8	N-Methylperfluorooctanesulfonamide	DTXSID1067629	C31506328	3219	score.position	8463672	6672133	5	8.33333	0	8.33333	0.477121	0	-1.52288	8.33333	0.477121	0	-1.52288	8.33333	0.477121	2	-1.52288	8	8	1	0	0	0	hill	13	16	21.584	0	0.624707	2.94628	9.99531	102.294	-8.40703	1.98929e-73	7.94824	102.294	9.99531	8
1210314647	67629	31506-32-8	N-Methylperfluorooctanesulfonamide	DTXSID1067629	C31506328	3220	score.tail	8463859	6672320	5	0	0	0	-1.52288	0	-1.52288	0	-1.52288	0	-1.52288	0	-1.52288	2	-1.52288	8	8	1	0	0	0	exp5	13	16	21.584	0	6.25e-08	0	1e-06	0.00385119	-49.9066	0	391.406	0.00385119	1e-06	8
1210314647	67629	31506-32-8	N-Methylperfluorooctanesulfonamide	DTXSID1067629	C31506328	3221	score.blood_pooling	8464046	6672507	5	0	0	0	-1.52288	0	-1.52288	0	-1.52288	0	-1.52288	0	-1.52288	2	-1.52288	8	8	1	0	0	0	exp5	13	16	21.584	0	6.25e-08	0	1e-06	0.00385119	-49.9066	0	391.406	0.00385119	1e-06	8
1210314647	67629	31506-32-8	N-Methylperfluorooctanesulfonamide	DTXSID1067629	C31506328	3222	score.any	8464233	6672694	5	95.8333	0	95.8333	2	0	-1.52288	95.8333	2	0	-1.52288	95.8333	2	2	-1.52288	8	8	1	5	0	0.999997	hill	41	16	21.584	0.999997	3.82289	12.4902	61.1662	0.777567	1.27551	2.83145e-06	-27.9246	0.777567	61.1662	5.95438	0.604638	0.771975	0.47422	0.537625
1210314648	337466	2648-47-7	5H-Perfluoropentanal	DTXSID20337466	C2648477	3211	score.living	8462177	6670638	5	0	0	0	2	0	2	0	2	0	2	0	2	2	2	1	1	1	0	0	0	none	2	16	21.584	0
1210314648	337466	2648-47-7	5H-Perfluoropentanal	DTXSID20337466	C2648477	3212	score.hatched	8462364	6670825	5	0	0	0	2	0	2	0	2	0	2	0	2	2	2	1	1	1	0	0	0	none	2	16	21.584	0
1210314648	337466	2648-47-7	5H-Perfluoropentanal	DTXSID20337466	C2648477	3213	score.general	8462551	6671012	5	0	0	0	2	0	2	0	2	0	2	0	2	2	2	1	1	1	0	0	0	none	2	16	21.584	0
1210314648	337466	2648-47-7	5H-Perfluoropentanal	DTXSID20337466	C2648477	3214	score.swim_bladder	8462738	6671199	5	0	0	0	2	0	2	0	2	0	2	0	2	2	2	1	1	1	0	0	0	none	2	16	21.584	0
1210314648	337466	2648-47-7	5H-Perfluoropentanal	DTXSID20337466	C2648477	3215	score.craniofacial	8462925	6671386	5	0	0	0	2	0	2	0	2	0	2	0	2	2	2	1	1	1	0	0	0	none	2	16	21.584	0
1210314648	337466	2648-47-7	5H-Perfluoropentanal	DTXSID20337466	C2648477	3216	score.edema	8463112	6671573	5	0	0	0	2	0	2	0	2	0	2	0	2	2	2	1	1	1	0	0	0	none	2	16	21.584	0
1210314648	337466	2648-47-7	5H-Perfluoropentanal	DTXSID20337466	C2648477	3217	score.spine	8463299	6671760	5	0	0	0	2	0	2	0	2	0	2	0	2	2	2	1	1	1	0	0	0	none	2	16	21.584	0
1210314648	337466	2648-47-7	5H-Perfluoropentanal	DTXSID20337466	C2648477	3218	score.pigmentation	8463486	6671947	5	0	0	0	2	0	2	0	2	0	2	0	2	2	2	1	1	1	0	0	0	none	2	16	21.584	0
1210314648	337466	2648-47-7	5H-Perfluoropentanal	DTXSID20337466	C2648477	3219	score.position	8463673	6672134	5	0	0	0	2	0	2	0	2	0	2	0	2	2	2	1	1	1	0	0	0	none	2	16	21.584	0
1210314648	337466	2648-47-7	5H-Perfluoropentanal	DTXSID20337466	C2648477	3220	score.tail	8463860	6672321	5	0	0	0	2	0	2	0	2	0	2	0	2	2	2	1	1	1	0	0	0	none	2	16	21.584	0
1210314648	337466	2648-47-7	5H-Perfluoropentanal	DTXSID20337466	C2648477	3221	score.blood_pooling	8464047	6672508	5	0	0	0	2	0	2	0	2	0	2	0	2	2	2	1	1	1	0	0	0	none	2	16	21.584	0
1210314648	337466	2648-47-7	5H-Perfluoropentanal	DTXSID20337466	C2648477	3222	score.any	8464234	6672695	5	0	0	0	2	0	2	0	2	0	2	0	2	2	2	1	1	1	0	0	0	none	2	16	21.584	0
1210314649	66215	17587-22-3	(Heptafluorobutanoyl)pivaloylmethane	DTXSID3066215	C17587223	3211	score.living	8462178	6670639	5	58.3333	0	58.3333	2	0	-1	58.3333	2	0	-1	58.3333	2	2	-1.52288	8	8	1	3	0	1	exp5	42	16	21.584	1	3.64583	7.3657	58.3333	32.8364	-6.70641	5.1323e-237	-1.7325	32.8364	58.3333	8	31.2127	31.2139	23.7143	25.947
1210314649	66215	17587-22-3	(Heptafluorobutanoyl)pivaloylmethane	DTXSID3066215	C17587223	3212	score.hatched	8462365	6670826	5	0	0	0	-1.52288	0	-1.52288	0	-1.52288	0	-1.52288	0	-1.52288	2	-1.52288	8	8	1	0	0	0	exp5	13	16	21.584	0	6.25e-08	0	1e-06	0.00385119	-49.9066	0	391.406	0.00385119	1e-06	8
1210314649	66215	17587-22-3	(Heptafluorobutanoyl)pivaloylmethane	DTXSID3066215	C17587223	3213	score.general	8462552	6671013	5	66.6667	0	66.6667	2	0	-1.52288	66.6667	2	0	-1.52288	66.6667	2	2	-1.52288	8	8	1	2	0	1	exp5	42	16	21.584	1	4.16667	2.94628	66.6667	27.5101	-5.161	1.12875e-237	-1.79732	27.5101	66.6667	8	25.6104	25.6132	19.8677	21.7382
1210314649	66215	17587-22-3	(Heptafluorobutanoyl)pivaloylmethane	DTXSID3066215	C17587223	3214	score.swim_bladder	8462739	6671200	5	100	0	100	2	0	-1.52288	100	2	0	-1.52288	100	2	2	-1.52288	8	8	1	2	0	1	hill	42	16	21.584	1	6.25018	0.0125684	100.003	26.9854	-13.8641	1.01217e-103	51.6051	26.9854	100.003	8	22.9664	22.9664	18.6761	20.5045
1210314649	66215	17587-22-3	(Heptafluorobutanoyl)pivaloylmethane	DTXSID3066215	C17587223	3215	score.craniofacial	8462926	6671387	5	83.3333	0	83.3333	2	0	-1.52288	83.3333	2	0	-1.52288	83.3333	2	2	-1.52288	8	8	1	2	0	1	hill	42	16	21.584	1	5.2087	0.00414431	83.3393	30.3022	-14.9738	5.77373e-106	60.4813	30.3022	83.3393	8	26.5709	26.5709	20.9715	23.0247
1210314649	66215	17587-22-3	(Heptafluorobutanoyl)pivaloylmethane	DTXSID3066215	C17587223	3216	score.edema	8463113	6671574	5	66.6667	0	66.6667	2	0	-1.52288	66.6667	2	0	-1.52288	66.6667	2	2	-1.52288	8	8	1	2	0	1	exp5	42	16	21.584	1	4.16667	2.94628	66.6667	27.5101	-5.161	1.12875e-237	-1.79732	27.5101	66.6667	8	25.6104	25.6132	19.8677	21.7382
1210314649	66215	17587-22-3	(Heptafluorobutanoyl)pivaloylmethane	DTXSID3066215	C17587223	3217	score.spine	8463300	6671761	5	0	0	0	-1.52288	0	-1.52288	0	-1.52288	0	-1.52288	0	-1.52288	2	-1.52288	8	8	1	0	0	0	exp5	13	16	21.584	0	6.25e-08	0	1e-06	0.00385119	-49.9066	0	391.406	0.00385119	1e-06	8
1210314649	66215	17587-22-3	(Heptafluorobutanoyl)pivaloylmethane	DTXSID3066215	C17587223	3218	score.pigmentation	8463487	6671948	5	0	0	0	-1.52288	0	-1.52288	0	-1.52288	0	-1.52288	0	-1.52288	2	-1.52288	8	8	1	0	0	0	exp5	13	16	21.584	0	6.25e-08	0	1e-06	0.00385119	-49.9066	0	391.406	0.00385119	1e-06	8
1210314649	66215	17587-22-3	(Heptafluorobutanoyl)pivaloylmethane	DTXSID3066215	C17587223	3219	score.position	8463674	6672135	5	25	0	25	2	0	-1.52288	25	2	0	-1.52288	25	2	2	-1.52288	8	8	1	2	0	1	exp5	42	16	21.584	1	1.5625	0.0012404	25	28.9709	-16.1747	2.09655e-105	70.1158	28.9709	25	7.99553	33.0566	33.0566	20.9188	22.8895
1210314649	66215	17587-22-3	(Heptafluorobutanoyl)pivaloylmethane	DTXSID3066215	C17587223	3220	score.tail	8463861	6672322	5	0	0	0	-1.52288	0	-1.52288	0	-1.52288	0	-1.52288	0	-1.52288	2	-1.52288	8	8	1	0	0	0	exp5	13	16	21.584	0	6.25e-08	0	1e-06	0.00385119	-49.9066	0	391.406	0.00385119	1e-06	8
1210314649	66215	17587-22-3	(Heptafluorobutanoyl)pivaloylmethane	DTXSID3066215	C17587223	3221	score.blood_pooling	8464048	6672509	5	20	0	20	1.47712	0	-1.52288	20	1.47712	0	-1.52288	20	1.47712	2	-1.52288	8	8	1	1	0	0	exp4	13	16	21.584	0	0	7.07107	0	316.227	-706.787	0	2101	316.227	0
1210314649	66215	17587-22-3	(Heptafluorobutanoyl)pivaloylmethane	DTXSID3066215	C17587223	3222	score.any	8464235	6672696	5	100	0	100	2	0	-1.52288	100	2	0	-1.52288	100	2	2	-1.52288	8	8	1	2	0	1	exp5	42	16	21.584	1	6.25	2.94629	100	26.6419	-4.49656	8.42178e-239	-3.78332	26.6419	100	8	23.37	23.3737	19.2406	21.0521
1210314650	59914	375-01-9	3:1 Fluorotelomer alcohol	DTXSID4059914	C375019	3211	score.living	8462179	6670640	5	0	0	0	-1.52288	0	-1.52288	0	-1.52288	0	-1.52288	0	-1.52288	2	-1.52288	8	8	1	0	0	0	exp5	13	16	21.584	0	6.25e-08	0	1e-06	0.00385119	-49.9066	0	391.406	0.00385119	1e-06	8
1210314650	59914	375-01-9	3:1 Fluorotelomer alcohol	DTXSID4059914	C375019	3212	score.hatched	8462366	6670827	5	0	0	0	-1.52288	0	-1.52288	0	-1.52288	0	-1.52288	0	-1.52288	2	-1.52288	8	8	1	0	0	0	exp5	13	16	21.584	0	6.25e-08	0	1e-06	0.00385119	-49.9066	0	391.406	0.00385119	1e-06	8
1210314650	59914	375-01-9	3:1 Fluorotelomer alcohol	DTXSID4059914	C375019	3213	score.general	8462553	6671014	5	8.33333	0	8.33333	0.477121	0	-1.52288	8.33333	0.477121	0	-1.52288	8.33333	0.477121	2	-1.52288	8	8	1	0	0	2.78806e-16	exp5	13	16	21.584	0	0.260407	2.08334	4.16652	2.05686	0.0409721	5.40738e-220	-16.2204	2.05686	4.16652	7.99999			1.48545	1.62531
1210314650	59914	375-01-9	3:1 Fluorotelomer alcohol	DTXSID4059914	C375019	3214	score.swim_bladder	8462740	6671201	5	0	0	0	-1.52288	0	-1.52288	0	-1.52288	0	-1.52288	0	-1.52288	2	-1.52288	8	8	1	0	0	0	exp5	13	16	21.584	0	6.25e-08	0	1e-06	0.00385119	-49.9066	0	391.406	0.00385119	1e-06	8
1210314650	59914	375-01-9	3:1 Fluorotelomer alcohol	DTXSID4059914	C375019	3215	score.craniofacial	8462927	6671388	5	0	0	0	-1.52288	0	-1.52288	0	-1.52288	0	-1.52288	0	-1.52288	2	-1.52288	8	8	1	0	0	0	exp5	13	16	21.584	0	6.25e-08	0	1e-06	0.00385119	-49.9066	0	391.406	0.00385119	1e-06	8
1210314650	59914	375-01-9	3:1 Fluorotelomer alcohol	DTXSID4059914	C375019	3216	score.edema	8463114	6671575	5	8.33333	0	8.33333	0.477121	0	-1.52288	8.33333	0.477121	0	-1.52288	8.33333	0.477121	2	-1.52288	8	8	1	0	0	0	exp4	13	16	21.584	0	0	2.94628	0	269.962	-707.662	0	2108.01	269.962	0
1210314650	59914	375-01-9	3:1 Fluorotelomer alcohol	DTXSID4059914	C375019	3217	score.spine	8463301	6671762	5	0	0	0	-1.52288	0	-1.52288	0	-1.52288	0	-1.52288	0	-1.52288	2	-1.52288	8	8	1	0	0	0	exp5	13	16	21.584	0	6.25e-08	0	1e-06	0.00385119	-49.9066	0	391.406	0.00385119	1e-06	8
1210314650	59914	375-01-9	3:1 Fluorotelomer alcohol	DTXSID4059914	C375019	3218	score.pigmentation	8463488	6671949	5	0	0	0	-1.52288	0	-1.52288	0	-1.52288	0	-1.52288	0	-1.52288	2	-1.52288	8	8	1	0	0	0	exp5	13	16	21.584	0	6.25e-08	0	1e-06	0.00385119	-49.9066	0	391.406	0.00385119	1e-06	8
1210314650	59914	375-01-9	3:1 Fluorotelomer alcohol	DTXSID4059914	C375019	3219	score.position	8463675	6672136	5	0	0	0	-1.52288	0	-1.52288	0	-1.52288	0	-1.52288	0	-1.52288	2	-1.52288	8	8	1	0	0	0	exp5	13	16	21.584	0	6.25e-08	0	1e-06	0.00385119	-49.9066	0	391.406	0.00385119	1e-06	8
1210314650	59914	375-01-9	3:1 Fluorotelomer alcohol	DTXSID4059914	C375019	3220	score.tail	8463862	6672323	5	0	0	0	-1.52288	0	-1.52288	0	-1.52288	0	-1.52288	0	-1.52288	2	-1.52288	8	8	1	0	0	0	exp5	13	16	21.584	0	6.25e-08	0	1e-06	0.00385119	-49.9066	0	391.406	0.00385119	1e-06	8
1210314650	59914	375-01-9	3:1 Fluorotelomer alcohol	DTXSID4059914	C375019	3221	score.blood_pooling	8464049	6672510	5	8.33333	0	8.33333	1	0	-1.52288	8.33333	1	0	-1.52288	8.33333	1	2	-1.52288	8	8	1	0	0	0	hill	13	16	21.584	0	0.625	2.94628	10	81.7766	-6.61581	2.07051e-72	2.57496	81.7766	10	8
1210314650	59914	375-01-9	3:1 Fluorotelomer alcohol	DTXSID4059914	C375019	3222	score.any	8464236	6672697	5	8.33333	0	8.33333	0.477121	0	-1.52288	8.33333	0.477121	0	-1.52288	8.33333	0.477121	2	-1.52288	8	8	1	0	0	0	exp5	13	16	21.584	0	0.520895	2.94663	8.33432	2.21257	-5.35904	1.26899e-229	-0.979116	2.21257	8.33432	8
1210314651	310730	355-66-8	Octafluoroadipamide	DTXSID80310730	C355668	3211	score.living	8462180	6670641	5	0	0	0	2	0	2	0	2	0	2	0	2	2	2	1	1	1	0	0	0	none	2	16	21.584	0
1210314651	310730	355-66-8	Octafluoroadipamide	DTXSID80310730	C355668	3212	score.hatched	8462367	6670828	5	0	0	0	2	0	2	0	2	0	2	0	2	2	2	1	1	1	0	0	0	none	2	16	21.584	0
1210314651	310730	355-66-8	Octafluoroadipamide	DTXSID80310730	C355668	3213	score.general	8462554	6671015	5	0	0	0	2	0	2	0	2	0	2	0	2	2	2	1	1	1	0	0	0	none	2	16	21.584	0
1210314651	310730	355-66-8	Octafluoroadipamide	DTXSID80310730	C355668	3214	score.swim_bladder	8462741	6671202	5	0	0	0	2	0	2	0	2	0	2	0	2	2	2	1	1	1	0	0	0	none	2	16	21.584	0
1210314651	310730	355-66-8	Octafluoroadipamide	DTXSID80310730	C355668	3215	score.craniofacial	8462928	6671389	5	0	0	0	2	0	2	0	2	0	2	0	2	2	2	1	1	1	0	0	0	none	2	16	21.584	0
1210314651	310730	355-66-8	Octafluoroadipamide	DTXSID80310730	C355668	3216	score.edema	8463115	6671576	5	0	0	0	2	0	2	0	2	0	2	0	2	2	2	1	1	1	0	0	0	none	2	16	21.584	0
1210314651	310730	355-66-8	Octafluoroadipamide	DTXSID80310730	C355668	3217	score.spine	8463302	6671763	5	0	0	0	2	0	2	0	2	0	2	0	2	2	2	1	1	1	0	0	0	none	2	16	21.584	0
1210314651	310730	355-66-8	Octafluoroadipamide	DTXSID80310730	C355668	3218	score.pigmentation	8463489	6671950	5	0	0	0	2	0	2	0	2	0	2	0	2	2	2	1	1	1	0	0	0	none	2	16	21.584	0
1210314651	310730	355-66-8	Octafluoroadipamide	DTXSID80310730	C355668	3219	score.position	8463676	6672137	5	0	0	0	2	0	2	0	2	0	2	0	2	2	2	1	1	1	0	0	0	none	2	16	21.584	0
1210314651	310730	355-66-8	Octafluoroadipamide	DTXSID80310730	C355668	3220	score.tail	8463863	6672324	5	0	0	0	2	0	2	0	2	0	2	0	2	2	2	1	1	1	0	0	0	none	2	16	21.584	0
1210314651	310730	355-66-8	Octafluoroadipamide	DTXSID80310730	C355668	3221	score.blood_pooling	8464050	6672511	5	0	0	0	2	0	2	0	2	0	2	0	2	2	2	1	1	1	0	0	0	none	2	16	21.584	0
1210314651	310730	355-66-8	Octafluoroadipamide	DTXSID80310730	C355668	3222	score.any	8464237	6672698	5	0	0	0	2	0	2	0	2	0	2	0	2	2	2	1	1	1	0	0	0	none	2	16	21.584	0
1210314652	37707	29420-49-3	Potassium perfluorobutanesulfonate	DTXSID3037707	C29420493	3211	score.living	8462181	6670642	5	0	0	0	-1.52288	0	-1.52288	0	-1.52288	0	-1.52288	0	-1.52288	2	-1.52288	8	8	1	0	0	0	exp5	13	16	21.584	0	6.25e-08	0	1e-06	0.00385119	-49.9066	0	391.406	0.00385119	1e-06	8
1210314652	37707	29420-49-3	Potassium perfluorobutanesulfonate	DTXSID3037707	C29420493	3212	score.hatched	8462368	6670829	5	0	0	0	-1.52288	0	-1.52288	0	-1.52288	0	-1.52288	0	-1.52288	2	-1.52288	8	8	1	0	0	0	exp5	13	16	21.584	0	6.25e-08	0	1e-06	0.00385119	-49.9066	0	391.406	0.00385119	1e-06	8
1210314652	37707	29420-49-3	Potassium perfluorobutanesulfonate	DTXSID3037707	C29420493	3213	score.general	8462555	6671016	5	4.16667	0	4.16667	2	0	-1.52288	4.16667	2	0	-1.52288	4.16667	2	2	-1.52288	8	8	1	0	0	0	exp4	13	16	21.584	0	0	1.47314	0	316.228	-708.356	0	2113.55	316.228	0
1210314652	37707	29420-49-3	Potassium perfluorobutanesulfonate	DTXSID3037707	C29420493	3214	score.swim_bladder	8462742	6671203	5	8.33333	0	8.33333	2	0	-1.52288	8.33333	2	0	-1.52288	8.33333	2	2	-1.52288	8	8	1	0	0	0	exp4	13	16	21.584	0	0	2.94628	0	316.227	-707.662	0	2108.01	316.227	0
1210314652	37707	29420-49-3	Potassium perfluorobutanesulfonate	DTXSID3037707	C29420493	3215	score.craniofacial	8462929	6671390	5	0	0	0	-1.52288	0	-1.52288	0	-1.52288	0	-1.52288	0	-1.52288	2	-1.52288	8	8	1	0	0	0	exp5	13	16	21.584	0	6.25e-08	0	1e-06	0.00385119	-49.9066	0	391.406	0.00385119	1e-06	8
1210314652	37707	29420-49-3	Potassium perfluorobutanesulfonate	DTXSID3037707	C29420493	3216	score.edema	8463116	6671577	5	0	0	0	-1.52288	0	-1.52288	0	-1.52288	0	-1.52288	0	-1.52288	2	-1.52288	8	8	1	0	0	0	exp5	13	16	21.584	0	6.25e-08	0	1e-06	0.00385119	-49.9066	0	391.406	0.00385119	1e-06	8
1210314652	37707	29420-49-3	Potassium perfluorobutanesulfonate	DTXSID3037707	C29420493	3217	score.spine	8463303	6671764	5	0	0	0	-1.52288	0	-1.52288	0	-1.52288	0	-1.52288	0	-1.52288	2	-1.52288	8	8	1	0	0	0	exp5	13	16	21.584	0	6.25e-08	0	1e-06	0.00385119	-49.9066	0	391.406	0.00385119	1e-06	8
1210314652	37707	29420-49-3	Potassium perfluorobutanesulfonate	DTXSID3037707	C29420493	3218	score.pigmentation	8463490	6671951	5	0	0	0	-1.52288	0	-1.52288	0	-1.52288	0	-1.52288	0	-1.52288	2	-1.52288	8	8	1	0	0	0	exp5	13	16	21.584	0	6.25e-08	0	1e-06	0.00385119	-49.9066	0	391.406	0.00385119	1e-06	8
1210314652	37707	29420-49-3	Potassium perfluorobutanesulfonate	DTXSID3037707	C29420493	3219	score.position	8463677	6672138	5	0	0	0	-1.52288	0	-1.52288	0	-1.52288	0	-1.52288	0	-1.52288	2	-1.52288	8	8	1	0	0	0	exp5	13	16	21.584	0	6.25e-08	0	1e-06	0.00385119	-49.9066	0	391.406	0.00385119	1e-06	8
1210314652	37707	29420-49-3	Potassium perfluorobutanesulfonate	DTXSID3037707	C29420493	3220	score.tail	8463864	6672325	5	0	0	0	-1.52288	0	-1.52288	0	-1.52288	0	-1.52288	0	-1.52288	2	-1.52288	8	8	1	0	0	0	exp5	13	16	21.584	0	6.25e-08	0	1e-06	0.00385119	-49.9066	0	391.406	0.00385119	1e-06	8
1210314652	37707	29420-49-3	Potassium perfluorobutanesulfonate	DTXSID3037707	C29420493	3221	score.blood_pooling	8464051	6672512	5	0	0	0	-1.52288	0	-1.52288	0	-1.52288	0	-1.52288	0	-1.52288	2	-1.52288	8	8	1	0	0	0	exp5	13	16	21.584	0	6.25e-08	0	1e-06	0.00385119	-49.9066	0	391.406	0.00385119	1e-06	8
1210314652	37707	29420-49-3	Potassium perfluorobutanesulfonate	DTXSID3037707	C29420493	3222	score.any	8464238	6672699	5	8.33333	0	8.33333	2	0	-1.52288	8.33333	2	0	-1.52288	8.33333	2	2	-1.52288	8	8	1	0	0	0	exp4	13	16	21.584	0	0	2.94628	0	316.227	-707.662	0	2108.01	316.227	0
1210314653	47566	355-43-1	Perfluoro-1-iodohexane	DTXSID7047566	C355431	3211	score.living	8462182	6670643	5	0	0	0	2	0	2	0	2	0	2	0	2	2	2	1	1	1	0	0	0	none	2	16	21.584	0
1210314653	47566	355-43-1	Perfluoro-1-iodohexane	DTXSID7047566	C355431	3212	score.hatched	8462369	6670830	5	0	0	0	2	0	2	0	2	0	2	0	2	2	2	1	1	1	0	0	0	none	2	16	21.584	0
1210314653	47566	355-43-1	Perfluoro-1-iodohexane	DTXSID7047566	C355431	3213	score.general	8462556	6671017	5	0	0	0	2	0	2	0	2	0	2	0	2	2	2	1	1	1	0	0	0	none	2	16	21.584	0
1210314653	47566	355-43-1	Perfluoro-1-iodohexane	DTXSID7047566	C355431	3214	score.swim_bladder	8462743	6671204	5	0	0	0	2	0	2	0	2	0	2	0	2	2	2	1	1	1	0	0	0	none	2	16	21.584	0
1210314653	47566	355-43-1	Perfluoro-1-iodohexane	DTXSID7047566	C355431	3215	score.craniofacial	8462930	6671391	5	0	0	0	2	0	2	0	2	0	2	0	2	2	2	1	1	1	0	0	0	none	2	16	21.584	0
1210314653	47566	355-43-1	Perfluoro-1-iodohexane	DTXSID7047566	C355431	3216	score.edema	8463117	6671578	5	0	0	0	2	0	2	0	2	0	2	0	2	2	2	1	1	1	0	0	0	none	2	16	21.584	0
1210314653	47566	355-43-1	Perfluoro-1-iodohexane	DTXSID7047566	C355431	3217	score.spine	8463304	6671765	5	0	0	0	2	0	2	0	2	0	2	0	2	2	2	1	1	1	0	0	0	none	2	16	21.584	0
1210314653	47566	355-43-1	Perfluoro-1-iodohexane	DTXSID7047566	C355431	3218	score.pigmentation	8463491	6671952	5	0	0	0	2	0	2	0	2	0	2	0	2	2	2	1	1	1	0	0	0	none	2	16	21.584	0
1210314653	47566	355-43-1	Perfluoro-1-iodohexane	DTXSID7047566	C355431	3219	score.position	8463678	6672139	5	0	0	0	2	0	2	0	2	0	2	0	2	2	2	1	1	1	0	0	0	none	2	16	21.584	0
1210314653	47566	355-43-1	Perfluoro-1-iodohexane	DTXSID7047566	C355431	3220	score.tail	8463865	6672326	5	0	0	0	2	0	2	0	2	0	2	0	2	2	2	1	1	1	0	0	0	none	2	16	21.584	0
1210314653	47566	355-43-1	Perfluoro-1-iodohexane	DTXSID7047566	C355431	3221	score.blood_pooling	8464052	6672513	5	0	0	0	2	0	2	0	2	0	2	0	2	2	2	1	1	1	0	0	0	none	2	16	21.584	0
1210314653	47566	355-43-1	Perfluoro-1-iodohexane	DTXSID7047566	C355431	3222	score.any	8464239	6672700	5	0	0	0	2	0	2	0	2	0	2	0	2	2	2	1	1	1	0	0	0	none	2	16	21.584	0
1210314654	61753	1522-22-1	1,1,1,5,5,5-Hexafluoro-2,4-pentanedione	DTXSID4061753	C1522221	3211	score.living	8462183	6670644	5	0	0	0	2	0	2	0	2	0	2	0	2	2	2	1	1	1	0	0	0	none	2	16	21.584	0
1210314654	61753	1522-22-1	1,1,1,5,5,5-Hexafluoro-2,4-pentanedione	DTXSID4061753	C1522221	3212	score.hatched	8462370	6670831	5	0	0	0	2	0	2	0	2	0	2	0	2	2	2	1	1	1	0	0	0	none	2	16	21.584	0
1210314654	61753	1522-22-1	1,1,1,5,5,5-Hexafluoro-2,4-pentanedione	DTXSID4061753	C1522221	3213	score.general	8462557	6671018	5	0	0	0	2	0	2	0	2	0	2	0	2	2	2	1	1	1	0	0	0	none	2	16	21.584	0
1210314654	61753	1522-22-1	1,1,1,5,5,5-Hexafluoro-2,4-pentanedione	DTXSID4061753	C1522221	3214	score.swim_bladder	8462744	6671205	5	0	0	0	2	0	2	0	2	0	2	0	2	2	2	1	1	1	0	0	0	none	2	16	21.584	0
1210314654	61753	1522-22-1	1,1,1,5,5,5-Hexafluoro-2,4-pentanedione	DTXSID4061753	C1522221	3215	score.craniofacial	8462931	6671392	5	0	0	0	2	0	2	0	2	0	2	0	2	2	2	1	1	1	0	0	0	none	2	16	21.584	0
1210314654	61753	1522-22-1	1,1,1,5,5,5-Hexafluoro-2,4-pentanedione	DTXSID4061753	C1522221	3216	score.edema	8463118	6671579	5	0	0	0	2	0	2	0	2	0	2	0	2	2	2	1	1	1	0	0	0	none	2	16	21.584	0
1210314654	61753	1522-22-1	1,1,1,5,5,5-Hexafluoro-2,4-pentanedione	DTXSID4061753	C1522221	3217	score.spine	8463305	6671766	5	0	0	0	2	0	2	0	2	0	2	0	2	2	2	1	1	1	0	0	0	none	2	16	21.584	0
1210314654	61753	1522-22-1	1,1,1,5,5,5-Hexafluoro-2,4-pentanedione	DTXSID4061753	C1522221	3218	score.pigmentation	8463492	6671953	5	0	0	0	2	0	2	0	2	0	2	0	2	2	2	1	1	1	0	0	0	none	2	16	21.584	0
1210314654	61753	1522-22-1	1,1,1,5,5,5-Hexafluoro-2,4-pentanedione	DTXSID4061753	C1522221	3219	score.position	8463679	6672140	5	0	0	0	2	0	2	0	2	0	2	0	2	2	2	1	1	1	0	0	0	none	2	16	21.584	0
1210314654	61753	1522-22-1	1,1,1,5,5,5-Hexafluoro-2,4-pentanedione	DTXSID4061753	C1522221	3220	score.tail	8463866	6672327	5	0	0	0	2	0	2	0	2	0	2	0	2	2	2	1	1	1	0	0	0	none	2	16	21.584	0
1210314654	61753	1522-22-1	1,1,1,5,5,5-Hexafluoro-2,4-pentanedione	DTXSID4061753	C1522221	3221	score.blood_pooling	8464053	6672514	5	0	0	0	2	0	2	0	2	0	2	0	2	2	2	1	1	1	0	0	0	none	2	16	21.584	0
1210314654	61753	1522-22-1	1,1,1,5,5,5-Hexafluoro-2,4-pentanedione	DTXSID4061753	C1522221	3222	score.any	8464240	6672701	5	0	0	0	2	0	2	0	2	0	2	0	2	2	2	1	1	1	0	0	0	none	2	16	21.584	0
1210314655	380257	243139-64-2	3-(Perfluoroisopropyl)-2-propenoic acid	DTXSID40380257	C243139642	3211	score.living	8462184	6670645	5	0	0	0	-1.52288	0	-1.52288	0	-1.52288	0	-1.52288	0	-1.52288	2	-1.52288	8	8	1	0	0	0	exp5	13	16	21.584	0	6.25e-08	0	1e-06	0.00385119	-49.9066	0	391.406	0.00385119	1e-06	8
1210314655	380257	243139-64-2	3-(Perfluoroisopropyl)-2-propenoic acid	DTXSID40380257	C243139642	3212	score.hatched	8462371	6670832	5	0	0	0	-1.52288	0	-1.52288	0	-1.52288	0	-1.52288	0	-1.52288	2	-1.52288	8	8	1	0	0	0	exp5	13	16	21.584	0	6.25e-08	0	1e-06	0.00385119	-49.9066	0	391.406	0.00385119	1e-06	8
1210314655	380257	243139-64-2	3-(Perfluoroisopropyl)-2-propenoic acid	DTXSID40380257	C243139642	3213	score.general	8462558	6671019	5	16.6667	0	16.6667	0.477121	0	-1.52288	16.6667	0.477121	0	-1.52288	16.6667	0.477121	2	-1.52288	8	8	1	1	0	0.000434902	exp4	13	16	21.584	0	0.261017	6.77483	4.17628	0.651831	1.68372	3.00128e-221	-26.7537	0.651831	4.17628				0.0482359	0.0990804
1210314655	380257	243139-64-2	3-(Perfluoroisopropyl)-2-propenoic acid	DTXSID40380257	C243139642	3214	score.swim_bladder	8462745	6671206	5	16.6667	0	16.6667	0.477121	0	-1.52288	16.6667	0.477121	0	-1.52288	16.6667	0.477121	2	-1.52288	8	8	1	2	0	0.742421	hill	15	16	21.584	0	1.23651	6.58808	19.7841	81.0415	1.0089	2.54021e-222	-24.7227	81.0415	19.7841	7.97488			56.0221	61.525
1210314655	380257	243139-64-2	3-(Perfluoroisopropyl)-2-propenoic acid	DTXSID40380257	C243139642	3215	score.craniofacial	8462932	6671393	5	16.6667	0	16.6667	0.477121	0	-1.52288	16.6667	0.477121	0	-1.52288	16.6667	0.477121	2	-1.52288	8	8	1	1	0	0	exp4	13	16	21.584	0	0	5.89256	0	309.523	-706.969	0	2102.46	309.523	0
1210314655	380257	243139-64-2	3-(Perfluoroisopropyl)-2-propenoic acid	DTXSID40380257	C243139642	3216	score.edema	8463119	6671580	5	16.6667	0	16.6667	0.477121	0	-1.52288	16.6667	0.477121	0	-1.52288	16.6667	0.477121	2	-1.52288	8	8	1	1	0	0.363644	exp4	15	16	21.584	0	1.20772	6.56475	19.3236	316.224	1.08651	1.05866e-219	-24.8237	316.224	19.3236				23.4008	48.0671
1210314655	380257	243139-64-2	3-(Perfluoroisopropyl)-2-propenoic acid	DTXSID40380257	C243139642	3217	score.spine	8463306	6671767	5	8.33333	0	8.33333	-1	0	-1.52288	8.33333	-1	0	-1.52288	8.33333	-1	2	-1.52288	8	8	1	0	0	0	exp4	13	16	21.584	0	0.048041	3.83981	0.768657	0.0186507	0.84159	2.05188e-62	-21.4419	0.0186507	0.768657
1210314655	380257	243139-64-2	3-(Perfluoroisopropyl)-2-propenoic acid	DTXSID40380257	C243139642	3218	score.pigmentation	8463493	6671954	5	0	0	0	-1.52288	0	-1.52288	0	-1.52288	0	-1.52288	0	-1.52288	2	-1.52288	8	8	1	0	0	0	exp5	13	16	21.584	0	6.25e-08	0	1e-06	0.00385119	-49.9066	0	391.406	0.00385119	1e-06	8
1210314655	380257	243139-64-2	3-(Perfluoroisopropyl)-2-propenoic acid	DTXSID40380257	C243139642	3219	score.position	8463680	6672141	5	8.33333	0	8.33333	0.477121	0	-1.52288	8.33333	0.477121	0	-1.52288	8.33333	0.477121	2	-1.52288	8	8	1	0	0	0	exp4	13	16	21.584	0	0	2.94628	0	269.962	-707.662	0	2108.01	269.962	0
1210314655	380257	243139-64-2	3-(Perfluoroisopropyl)-2-propenoic acid	DTXSID40380257	C243139642	3220	score.tail	8463867	6672328	5	8.33333	0	8.33333	-1	0	-1.52288	8.33333	-1	0	-1.52288	8.33333	-1	2	-1.52288	8	8	1	0	0	0	exp4	13	16	21.584	0	0.0288174	3.10409	0.461078	0.0200071	0.408463	5.13625e-62	-18.8937	0.0200071	0.461078
1210314655	380257	243139-64-2	3-(Perfluoroisopropyl)-2-propenoic acid	DTXSID40380257	C243139642	3221	score.blood_pooling	8464054	6672515	5	16.6667	0	16.6667	0.477121	0	-1.52288	16.6667	0.477121	0	-1.52288	16.6667	0.477121	2	-1.52288	8	8	1	1	0	0	exp4	13	16	21.584	0	0	5.89256	0	309.523	-706.969	0	2102.46	309.523	0
1210314655	380257	243139-64-2	3-(Perfluoroisopropyl)-2-propenoic acid	DTXSID40380257	C243139642	3222	score.any	8464241	6672702	5	16.6667	0	16.6667	0.477121	0	-1.52288	16.6667	0.477121	0	-1.52288	16.6667	0.477121	2	-1.52288	8	8	1	2	0	0.653537	exp4	15	16	21.584	0	1.25	7.57667	20	62.543	1.68331	1.59276e-222	-27.2833	62.543	20				4.62822	9.50673
1210314656	190946	375-02-0	Perfluorobutyraldehyde	DTXSID10190946	C375020	3211	score.living	8462185	6670646	5	0	0	0	-1.52288	0	-1.52288	0	-1.52288	0	-1.52288	0	-1.52288	2	-1.52288	8	8	1	0	0	0	exp5	13	16	21.584	0	6.25e-08	0	1e-06	0.00385119	-49.9066	0	391.406	0.00385119	1e-06	8
1210314656	190946	375-02-0	Perfluorobutyraldehyde	DTXSID10190946	C375020	3212	score.hatched	8462372	6670833	5	0	0	0	-1.52288	0	-1.52288	0	-1.52288	0	-1.52288	0	-1.52288	2	-1.52288	8	8	1	0	0	0	exp5	13	16	21.584	0	6.25e-08	0	1e-06	0.00385119	-49.9066	0	391.406	0.00385119	1e-06	8
1210314656	190946	375-02-0	Perfluorobutyraldehyde	DTXSID10190946	C375020	3213	score.general	8462559	6671020	5	12.5	0	12.5	2	0	-1.52288	12.5	2	0	-1.52288	12.5	2	2	-1.52288	8	8	1	0	0	0	exp4	13	16	21.584	0	0	4.41942	0	316.228	-707.257	0	2104.76	316.228	0
1210314656	190946	375-02-0	Perfluorobutyraldehyde	DTXSID10190946	C375020	3214	score.swim_bladder	8462746	6671207	5	8.33333	0	8.33333	2	0	-1.52288	8.33333	2	0	-1.52288	8.33333	2	2	-1.52288	8	8	1	0	0	0	exp4	13	16	21.584	0	0	2.94628	0	316.227	-707.662	0	2108.01	316.227	0
1210314656	190946	375-02-0	Perfluorobutyraldehyde	DTXSID10190946	C375020	3215	score.craniofacial	8462933	6671394	5	8.33333	0	8.33333	2	0	-1.52288	8.33333	2	0	-1.52288	8.33333	2	2	-1.52288	8	8	1	0	0	0	exp4	13	16	21.584	0	0	2.94628	0	316.227	-707.662	0	2108.01	316.227	0
1210314656	190946	375-02-0	Perfluorobutyraldehyde	DTXSID10190946	C375020	3216	score.edema	8463120	6671581	5	12.5	0	12.5	2	0	-1.52288	12.5	2	0	-1.52288	12.5	2	2	-1.52288	8	8	1	0	0	0	exp4	13	16	21.584	0	0	4.41942	0	316.228	-707.257	0	2104.76	316.228	0
1210314656	190946	375-02-0	Perfluorobutyraldehyde	DTXSID10190946	C375020	3217	score.spine	8463307	6671768	5	0	0	0	-1.52288	0	-1.52288	0	-1.52288	0	-1.52288	0	-1.52288	2	-1.52288	8	8	1	0	0	0	exp5	13	16	21.584	0	6.25e-08	0	1e-06	0.00385119	-49.9066	0	391.406	0.00385119	1e-06	8
1210314656	190946	375-02-0	Perfluorobutyraldehyde	DTXSID10190946	C375020	3218	score.pigmentation	8463494	6671955	5	0	0	0	-1.52288	0	-1.52288	0	-1.52288	0	-1.52288	0	-1.52288	2	-1.52288	8	8	1	0	0	0	exp5	13	16	21.584	0	6.25e-08	0	1e-06	0.00385119	-49.9066	0	391.406	0.00385119	1e-06	8
1210314656	190946	375-02-0	Perfluorobutyraldehyde	DTXSID10190946	C375020	3219	score.position	8463681	6672142	5	4.16667	0	4.16667	2	0	-1.52288	4.16667	2	0	-1.52288	4.16667	2	2	-1.52288	8	8	1	0	0	0	exp4	13	16	21.584	0	0	1.47314	0	316.228	-708.356	0	2113.55	316.228	0
1210314656	190946	375-02-0	Perfluorobutyraldehyde	DTXSID10190946	C375020	3220	score.tail	8463868	6672329	5	8.33333	0	8.33333	2	0	-1.52288	8.33333	2	0	-1.52288	8.33333	2	2	-1.52288	8	8	1	0	0	0	exp4	13	16	21.584	0	0	2.94628	0	316.227	-707.662	0	2108.01	316.227	0
1210314656	190946	375-02-0	Perfluorobutyraldehyde	DTXSID10190946	C375020	3221	score.blood_pooling	8464055	6672516	5	8.33333	0	8.33333	2	0	-1.52288	8.33333	2	0	-1.52288	8.33333	2	2	-1.52288	8	8	1	0	0	0	exp4	13	16	21.584	0	0	2.94628	0	316.227	-707.662	0	2108.01	316.227	0
1210314656	190946	375-02-0	Perfluorobutyraldehyde	DTXSID10190946	C375020	3222	score.any	8464242	6672703	5	16.6667	0	16.6667	2	0	-1.52288	16.6667	2	0	-1.52288	16.6667	2	2	-1.52288	8	8	1	1	0	0	exp4	13	16	21.584	0	0	5.89256	0	316.228	-706.969	0	2102.46	316.228	0
1210314657	377826	355-27-1	1H,1H-Perfluoropentylamine	DTXSID60377826	C355271	3211	score.living	8462186	6670647	5	8.33333	0	8.33333	-1.52288	0	-1	8.33333	-1.52288	0	-1	8.33333	-1.52288	2	-1.52288	8	8	1	0	0	0	exp4	13	16	21.584	0	0	2.94628	0	316.227	-707.662	0	2108.01	316.227	0
1210314657	377826	355-27-1	1H,1H-Perfluoropentylamine	DTXSID60377826	C355271	3212	score.hatched	8462373	6670834	5	0	0	0	-1.52288	0	-1.52288	0	-1.52288	0	-1.52288	0	-1.52288	2	-1.52288	8	8	1	0	0	0	exp5	13	16	21.584	0	6.25e-08	0	1e-06	0.00385119	-49.9066	0	391.406	0.00385119	1e-06	8
1210314657	377826	355-27-1	1H,1H-Perfluoropentylamine	DTXSID60377826	C355271	3213	score.general	8462560	6671021	5	8.33333	0	8.33333	2	0	-1.52288	8.33333	2	0	-1.52288	8.33333	2	2	-1.52288	8	8	1	0	0	0	exp5	13	16	21.584	0	0.603133	1.47314	9.65013	87.6392	-7.57209	1.17714e-73	8.90799	87.6392	9.65013	8
1210314657	377826	355-27-1	1H,1H-Perfluoropentylamine	DTXSID60377826	C355271	3214	score.swim_bladder	8462747	6671208	5	8.33333	0	8.33333	2	0	-1.52288	8.33333	2	0	-1.52288	8.33333	2	2	-1.52288	8	8	1	0	0	0	exp4	13	16	21.584	0	0	2.94628	0	316.227	-707.662	0	2108.01	316.227	0
1210314657	377826	355-27-1	1H,1H-Perfluoropentylamine	DTXSID60377826	C355271	3215	score.craniofacial	8462934	6671395	5	0	0	0	-1.52288	0	-1.52288	0	-1.52288	0	-1.52288	0	-1.52288	2	-1.52288	8	8	1	0	0	0	exp5	13	16	21.584	0	6.25e-08	0	1e-06	0.00385119	-49.9066	0	391.406	0.00385119	1e-06	8
1210314657	377826	355-27-1	1H,1H-Perfluoropentylamine	DTXSID60377826	C355271	3216	score.edema	8463121	6671582	5	4.16667	0	4.16667	1	0	-1.52288	4.16667	1	0	-1.52288	4.16667	1	2	-1.52288	8	8	1	0	0	0	hill	13	16	21.584	0	0.3125	1.47314	5	81.604	-7.20912	1.11809e-71	7.82003	81.604	5	7.91688
1210314657	377826	355-27-1	1H,1H-Perfluoropentylamine	DTXSID60377826	C355271	3217	score.spine	8463308	6671769	5	0	0	0	-1.52288	0	-1.52288	0	-1.52288	0	-1.52288	0	-1.52288	2	-1.52288	8	8	1	0	0	0	exp5	13	16	21.584	0	6.25e-08	0	1e-06	0.00385119	-49.9066	0	391.406	0.00385119	1e-06	8
1210314657	377826	355-27-1	1H,1H-Perfluoropentylamine	DTXSID60377826	C355271	3218	score.pigmentation	8463495	6671956	5	0	0	0	-1.52288	0	-1.52288	0	-1.52288	0	-1.52288	0	-1.52288	2	-1.52288	8	8	1	0	0	0	exp5	13	16	21.584	0	6.25e-08	0	1e-06	0.00385119	-49.9066	0	391.406	0.00385119	1e-06	8
1210314657	377826	355-27-1	1H,1H-Perfluoropentylamine	DTXSID60377826	C355271	3219	score.position	8463682	6672143	5	0	0	0	-1.52288	0	-1.52288	0	-1.52288	0	-1.52288	0	-1.52288	2	-1.52288	8	8	1	0	0	0	exp5	13	16	21.584	0	6.25e-08	0	1e-06	0.00385119	-49.9066	0	391.406	0.00385119	1e-06	8
1210314657	377826	355-27-1	1H,1H-Perfluoropentylamine	DTXSID60377826	C355271	3220	score.tail	8463869	6672330	5	0	0	0	-1.52288	0	-1.52288	0	-1.52288	0	-1.52288	0	-1.52288	2	-1.52288	8	8	1	0	0	0	exp5	13	16	21.584	0	6.25e-08	0	1e-06	0.00385119	-49.9066	0	391.406	0.00385119	1e-06	8
1210314657	377826	355-27-1	1H,1H-Perfluoropentylamine	DTXSID60377826	C355271	3221	score.blood_pooling	8464056	6672517	5	0	0	0	-1.52288	0	-1.52288	0	-1.52288	0	-1.52288	0	-1.52288	2	-1.52288	8	8	1	0	0	0	exp5	13	16	21.584	0	6.25e-08	0	1e-06	0.00385119	-49.9066	0	391.406	0.00385119	1e-06	8
1210314657	377826	355-27-1	1H,1H-Perfluoropentylamine	DTXSID60377826	C355271	3222	score.any	8464243	6672704	5	16.6667	0	16.6667	-1.52288	0	-1	16.6667	-1.52288	0	-1	16.6667	-1.52288	2	-1.52288	8	8	1	1	0	0.103331	exp5	15	16	21.584	0	0.891804	6.07391	14.2689	86.5186	0.457799	3.44959e-221	-22.4272	86.5186	14.2689	7.61392			61.4606	67.5547
1210314658	880413	38565-52-5	3-(Perfluorohexyl)-1,2-epoxypropane	DTXSID30880413	C38565525	3211	score.living	8462187	6670648	5	0	0	0	2	0	2	0	2	0	2	0	2	2	2	1	1	1	0	0	0	none	2	16	21.584	0
1210314658	880413	38565-52-5	3-(Perfluorohexyl)-1,2-epoxypropane	DTXSID30880413	C38565525	3212	score.hatched	8462374	6670835	5	0	0	0	2	0	2	0	2	0	2	0	2	2	2	1	1	1	0	0	0	none	2	16	21.584	0
1210314658	880413	38565-52-5	3-(Perfluorohexyl)-1,2-epoxypropane	DTXSID30880413	C38565525	3213	score.general	8462561	6671022	5	0	0	0	2	0	2	0	2	0	2	0	2	2	2	1	1	1	0	0	0	none	2	16	21.584	0
1210314658	880413	38565-52-5	3-(Perfluorohexyl)-1,2-epoxypropane	DTXSID30880413	C38565525	3214	score.swim_bladder	8462748	6671209	5	0	0	0	2	0	2	0	2	0	2	0	2	2	2	1	1	1	0	0	0	none	2	16	21.584	0
1210314658	880413	38565-52-5	3-(Perfluorohexyl)-1,2-epoxypropane	DTXSID30880413	C38565525	3215	score.craniofacial	8462935	6671396	5	0	0	0	2	0	2	0	2	0	2	0	2	2	2	1	1	1	0	0	0	none	2	16	21.584	0
1210314658	880413	38565-52-5	3-(Perfluorohexyl)-1,2-epoxypropane	DTXSID30880413	C38565525	3216	score.edema	8463122	6671583	5	0	0	0	2	0	2	0	2	0	2	0	2	2	2	1	1	1	0	0	0	none	2	16	21.584	0
1210314658	880413	38565-52-5	3-(Perfluorohexyl)-1,2-epoxypropane	DTXSID30880413	C38565525	3217	score.spine	8463309	6671770	5	0	0	0	2	0	2	0	2	0	2	0	2	2	2	1	1	1	0	0	0	none	2	16	21.584	0
1210314658	880413	38565-52-5	3-(Perfluorohexyl)-1,2-epoxypropane	DTXSID30880413	C38565525	3218	score.pigmentation	8463496	6671957	5	0	0	0	2	0	2	0	2	0	2	0	2	2	2	1	1	1	0	0	0	none	2	16	21.584	0
1210314658	880413	38565-52-5	3-(Perfluorohexyl)-1,2-epoxypropane	DTXSID30880413	C38565525	3219	score.position	8463683	6672144	5	0	0	0	2	0	2	0	2	0	2	0	2	2	2	1	1	1	0	0	0	none	2	16	21.584	0
1210314658	880413	38565-52-5	3-(Perfluorohexyl)-1,2-epoxypropane	DTXSID30880413	C38565525	3220	score.tail	8463870	6672331	5	0	0	0	2	0	2	0	2	0	2	0	2	2	2	1	1	1	0	0	0	none	2	16	21.584	0
1210314658	880413	38565-52-5	3-(Perfluorohexyl)-1,2-epoxypropane	DTXSID30880413	C38565525	3221	score.blood_pooling	8464057	6672518	5	0	0	0	2	0	2	0	2	0	2	0	2	2	2	1	1	1	0	0	0	none	2	16	21.584	0
1210314658	880413	38565-52-5	3-(Perfluorohexyl)-1,2-epoxypropane	DTXSID30880413	C38565525	3222	score.any	8464244	6672705	5	0	0	0	2	0	2	0	2	0	2	0	2	2	2	1	1	1	0	0	0	none	2	16	21.584	0
1210314659	379295	77953-71-0	3H-Perfluoro-2,2,4,4-tetrahydroxypentane	DTXSID70379295	C77953710	3211	score.living	8462188	6670649	5	16.6667	0	16.6667	-0.522879	0	-1.52288	16.6667	-0.522879	0	-1.52288	16.6667	-0.522879	2	-1.52288	8	8	1	1	0	0	exp4	13	16	21.584	0	0	5.89256	0	316.227	-706.969	0	2102.46	316.227	0
1210314659	379295	77953-71-0	3H-Perfluoro-2,2,4,4-tetrahydroxypentane	DTXSID70379295	C77953710	3212	score.hatched	8462375	6670836	5	0	0	0	-1.52288	0	-1.52288	0	-1.52288	0	-1.52288	0	-1.52288	2	-1.52288	8	8	1	0	0	0	exp5	13	16	21.584	0	6.25e-08	0	1e-06	0.00385119	-49.9066	0	391.406	0.00385119	1e-06	8
1210314659	379295	77953-71-0	3H-Perfluoro-2,2,4,4-tetrahydroxypentane	DTXSID70379295	C77953710	3213	score.general	8462562	6671023	5	87.5	0	87.5	2	0	-1.52288	87.5	2	0	-1.52288	87.5	2	2	-1.52288	8	8	1	4	0	0.999998	hill	42	16	21.584	0.999998	6.36366	8.90084	101.819	30.4957	0.394823	2.36291e-06	-23.6968	30.4957	101.819	1.51967	12.2074	13.5068	4.39308	7.18307
1210314659	379295	77953-71-0	3H-Perfluoro-2,2,4,4-tetrahydroxypentane	DTXSID70379295	C77953710	3214	score.swim_bladder	8462749	6671210	5	100	0	100	2	0	-1.52288	100	2	0	-1.52288	100	2	2	-1.52288	8	8	1	3	0	1	exp5	42	16	21.584	1	6.25	5.89256	100	32.0797	-5.98236	9.53358e-239	-2.7916	32.0797	100	8	28.1417	28.1429	23.1678	25.3491
1210314659	379295	77953-71-0	3H-Perfluoro-2,2,4,4-tetrahydroxypentane	DTXSID70379295	C77953710	3215	score.craniofacial	8462936	6671397	5	50	0	50	2	0	-1.52288	50	2	0	-1.52288	50	2	2	-1.52288	8	8	1	1	0	1	exp5	42	16	21.584	1	3.125	2.94628	50	35.4503	-7.47469	3.55052e-236	5.15131	35.4503	50	8	34.5559	34.557	25.602	28.0125
1210314659	379295	77953-71-0	3H-Perfluoro-2,2,4,4-tetrahydroxypentane	DTXSID70379295	C77953710	3216	score.edema	8463123	6671584	5	79.1667	0	79.1667	2	0	-1.52288	79.1667	2	0	-1.52288	79.1667	2	2	-1.52288	8	8	1	3	0	1	hill	42	16	21.584	1	5.44652	8.84352	87.1443	31.3437	-1.00987	1.20211e-07	-19.6249	31.3437	87.1443	1.9776	17.65	18.0916	7.07181	10.3187
1210314659	379295	77953-71-0	3H-Perfluoro-2,2,4,4-tetrahydroxypentane	DTXSID70379295	C77953710	3217	score.spine	8463310	6671771	5	0	0	0	-1.52288	0	-1.52288	0	-1.52288	0	-1.52288	0	-1.52288	2	-1.52288	8	8	1	0	0	0	exp5	13	16	21.584	0	6.25e-08	0	1e-06	0.00385119	-49.9066	0	391.406	0.00385119	1e-06	8
1210314659	379295	77953-71-0	3H-Perfluoro-2,2,4,4-tetrahydroxypentane	DTXSID70379295	C77953710	3218	score.pigmentation	8463497	6671958	5	0	0	0	-1.52288	0	-1.52288	0	-1.52288	0	-1.52288	0	-1.52288	2	-1.52288	8	8	1	0	0	0	exp5	13	16	21.584	0	6.25e-08	0	1e-06	0.00385119	-49.9066	0	391.406	0.00385119	1e-06	8
1210314659	379295	77953-71-0	3H-Perfluoro-2,2,4,4-tetrahydroxypentane	DTXSID70379295	C77953710	3219	score.position	8463684	6672145	5	43.75	0	43.75	2	0	-1.52288	43.75	2	0	-1.52288	43.75	2	2	-1.52288	8	8	1	1	0	0.999982	exp5	42	16	21.584	0.999982	2.74386	3.29404	43.9017	76.9078	0.316272	8.15301e-224	-19.1776	76.9078	43.9017	8	41.1284	83.4564	55.5424	60.7718
1210314659	379295	77953-71-0	3H-Perfluoro-2,2,4,4-tetrahydroxypentane	DTXSID70379295	C77953710	3220	score.tail	8463871	6672332	5	2.08333	0	2.08333	2	0	-1.52288	2.08333	2	0	-1.52288	2.08333	2	2	-1.52288	8	8	1	0	0	0	exp4	13	16	21.584	0	0	0.73657	0	316.226	-709.049	0	2119.1	316.226	0
1210314659	379295	77953-71-0	3H-Perfluoro-2,2,4,4-tetrahydroxypentane	DTXSID70379295	C77953710	3221	score.blood_pooling	8464058	6672519	5	83.3333	0	83.3333	2	0	-1.52288	83.3333	2	0	-1.52288	83.3333	2	2	-1.52288	8	8	1	3	0	1	gnls	42	16	21.584	1	5.28312	5.8889	97.9775	37.1015	-13.8017	3.63176e-246	20.6689	36.6014	84.5299	6.94286	31.4659	31.4659	24.0341	26.7692
1210314659	379295	77953-71-0	3H-Perfluoro-2,2,4,4-tetrahydroxypentane	DTXSID70379295	C77953710	3222	score.any	8464245	6672706	5	100	0	100	2	0	-1.52288	100	2	0	-1.52288	100	2	2	-1.52288	8	8	1	5	0	0.999941	hill	42	16	21.584	0.999941	6.36249	10.6514	101.8	16.856	1.67465	5.91e-05	-29.1177	16.856	101.8	2.20389	8.01735	10.7933	4.43128	6.21976
1210314660	194615	4180-26-1	1H,1H,9H-Perfluorononyl acrylate	DTXSID00194615	C4180261	3211	score.living	8462189	6670650	5	8.33333	0	8.33333	-1.52288	0	-1	8.33333	-1.52288	0	-1	8.33333	-1.52288	2	-1.52288	8	8	1	0	0	0	exp4	13	16	21.584	0	0	2.94628	0	316.227	-707.662	0	2108.01	316.227	0
1210314660	194615	4180-26-1	1H,1H,9H-Perfluorononyl acrylate	DTXSID00194615	C4180261	3212	score.hatched	8462376	6670837	5	0	0	0	-1.52288	0	-1.52288	0	-1.52288	0	-1.52288	0	-1.52288	2	-1.52288	8	8	1	0	0	0	exp5	13	16	21.584	0	6.25e-08	0	1e-06	0.00385119	-49.9066	0	391.406	0.00385119	1e-06	8
1210314660	194615	4180-26-1	1H,1H,9H-Perfluorononyl acrylate	DTXSID00194615	C4180261	3213	score.general	8462563	6671024	5	9.09091	0	9.09091	2	0	-1.52288	9.09091	2	0	-1.52288	9.09091	2	2	-1.52288	8	8	1	0	0	0	exp5	13	16	21.584	0	0.573476	2.94628	9.17562	78.7523	-6.76138	8.52187e-73	3.02765	78.7523	9.17562	8
1210314660	194615	4180-26-1	1H,1H,9H-Perfluorononyl acrylate	DTXSID00194615	C4180261	3214	score.swim_bladder	8462750	6671211	5	16.6667	0	16.6667	0.477121	0	-1.52288	16.6667	0.477121	0	-1.52288	16.6667	0.477121	2	-1.52288	8	8	1	1	0	1	hill	42	16	21.584	0	1.24855	5.89256	19.9768	102.278	-7.71338	4.98185e-74	2.40133	102.278	19.9768	8			70.7844	77.7144
1210314660	194615	4180-26-1	1H,1H,9H-Perfluorononyl acrylate	DTXSID00194615	C4180261	3215	score.craniofacial	8462937	6671398	5	9.09091	0	9.09091	2	0	-1.52288	9.09091	2	0	-1.52288	9.09091	2	2	-1.52288	8	8	1	0	0	0	exp4	13	16	21.584	0	0	3.21412	0	316.207	-707.575	0	2107.31	316.207	0
1210314660	194615	4180-26-1	1H,1H,9H-Perfluorononyl acrylate	DTXSID00194615	C4180261	3216	score.edema	8463124	6671585	5	9.09091	0	9.09091	2	0	-1.52288	9.09091	2	0	-1.52288	9.09091	2	2	-1.52288	8	8	1	0	0	0	exp4	13	16	21.584	0	0	3.21412	0	316.207	-707.575	0	2107.31	316.207	0
1210314660	194615	4180-26-1	1H,1H,9H-Perfluorononyl acrylate	DTXSID00194615	C4180261	3217	score.spine	8463311	6671772	5	0	0	0	-1.52288	0	-1.52288	0	-1.52288	0	-1.52288	0	-1.52288	2	-1.52288	8	8	1	0	0	0	exp5	13	16	21.584	0	6.25e-08	0	1e-06	0.00385119	-49.9066	0	391.406	0.00385119	1e-06	8
1210314660	194615	4180-26-1	1H,1H,9H-Perfluorononyl acrylate	DTXSID00194615	C4180261	3218	score.pigmentation	8463498	6671959	5	0	0	0	-1.52288	0	-1.52288	0	-1.52288	0	-1.52288	0	-1.52288	2	-1.52288	8	8	1	0	0	0	exp5	13	16	21.584	0	6.25e-08	0	1e-06	0.00385119	-49.9066	0	391.406	0.00385119	1e-06	8
1210314660	194615	4180-26-1	1H,1H,9H-Perfluorononyl acrylate	DTXSID00194615	C4180261	3219	score.position	8463685	6672146	5	4.54545	0	4.54545	2	0	-1.52288	4.54545	2	0	-1.52288	4.54545	2	2	-1.52288	8	8	1	0	0	0	exp4	13	16	21.584	0	0	1.60706	0	316.227	-708.269	0	2112.85	316.227	0
1210314660	194615	4180-26-1	1H,1H,9H-Perfluorononyl acrylate	DTXSID00194615	C4180261	3220	score.tail	8463872	6672333	5	2.27273	0	2.27273	2	0	-1.52288	2.27273	2	0	-1.52288	2.27273	2	2	-1.52288	8	8	1	0	0	0	exp4	13	16	21.584	0	0	0.80353	0	316.227	-708.962	0	2118.4	316.227	0
1210314660	194615	4180-26-1	1H,1H,9H-Perfluorononyl acrylate	DTXSID00194615	C4180261	3221	score.blood_pooling	8464059	6672520	5	0	0	0	-1.52288	0	-1.52288	0	-1.52288	0	-1.52288	0	-1.52288	2	-1.52288	8	8	1	0	0	0	exp5	13	16	21.584	0	6.25e-08	0	1e-06	0.00385119	-49.9066	0	391.406	0.00385119	1e-06	8
1210314660	194615	4180-26-1	1H,1H,9H-Perfluorononyl acrylate	DTXSID00194615	C4180261	3222	score.any	8464246	6672707	5	16.6667	0	16.6667	0.477121	0	-1.52288	16.6667	0.477121	0	-1.52288	16.6667	0.477121	2	-1.52288	8	8	1	2	0	0.689277	exp4	15	16	21.584	0	1.25	6.1589	20	60.6557	1.16314	3.80782e-64	-24.3864	60.6557	20				4.48856	9.21985
1210314661	65586	13695-31-3	(Perfluoropropyl)methyl methacrylate	DTXSID3065586	C13695313	3211	score.living	8462190	6670651	5	0	0	0	-1.52288	0	-1.52288	0	-1.52288	0	-1.52288	0	-1.52288	2	-1.52288	8	8	1	0	0	0	exp5	13	16	21.584	0	6.25e-08	0	1e-06	0.00385119	-49.9066	0	391.406	0.00385119	1e-06	8
1210314661	65586	13695-31-3	(Perfluoropropyl)methyl methacrylate	DTXSID3065586	C13695313	3212	score.hatched	8462377	6670838	5	0	0	0	-1.52288	0	-1.52288	0	-1.52288	0	-1.52288	0	-1.52288	2	-1.52288	8	8	1	0	0	0	exp5	13	16	21.584	0	6.25e-08	0	1e-06	0.00385119	-49.9066	0	391.406	0.00385119	1e-06	8
1210314661	65586	13695-31-3	(Perfluoropropyl)methyl methacrylate	DTXSID3065586	C13695313	3213	score.general	8462564	6671025	5	8.33333	0	8.33333	2	0	-1.52288	8.33333	2	0	-1.52288	8.33333	2	2	-1.52288	8	8	1	0	0	0	exp4	13	16	21.584	0	0	2.94628	0	316.227	-707.662	0	2108.01	316.227	0
1210314661	65586	13695-31-3	(Perfluoropropyl)methyl methacrylate	DTXSID3065586	C13695313	3214	score.swim_bladder	8462751	6671212	5	8.33333	0	8.33333	2	0	-1.52288	8.33333	2	0	-1.52288	8.33333	2	2	-1.52288	8	8	1	0	0	0	exp4	13	16	21.584	0	0	2.94628	0	316.227	-707.662	0	2108.01	316.227	0
1210314661	65586	13695-31-3	(Perfluoropropyl)methyl methacrylate	DTXSID3065586	C13695313	3215	score.craniofacial	8462938	6671399	5	8.33333	0	8.33333	2	0	-1.52288	8.33333	2	0	-1.52288	8.33333	2	2	-1.52288	8	8	1	0	0	0	exp4	13	16	21.584	0	0	2.94628	0	316.227	-707.662	0	2108.01	316.227	0
1210314661	65586	13695-31-3	(Perfluoropropyl)methyl methacrylate	DTXSID3065586	C13695313	3216	score.edema	8463125	6671586	5	8.33333	0	8.33333	2	0	-1.52288	8.33333	2	0	-1.52288	8.33333	2	2	-1.52288	8	8	1	0	0	0	exp4	13	16	21.584	0	0	2.94628	0	316.227	-707.662	0	2108.01	316.227	0
1210314661	65586	13695-31-3	(Perfluoropropyl)methyl methacrylate	DTXSID3065586	C13695313	3217	score.spine	8463312	6671773	5	0	0	0	-1.52288	0	-1.52288	0	-1.52288	0	-1.52288	0	-1.52288	2	-1.52288	8	8	1	0	0	0	exp5	13	16	21.584	0	6.25e-08	0	1e-06	0.00385119	-49.9066	0	391.406	0.00385119	1e-06	8
1210314661	65586	13695-31-3	(Perfluoropropyl)methyl methacrylate	DTXSID3065586	C13695313	3218	score.pigmentation	8463499	6671960	5	4.16667	0	4.16667	2	0	-1.52288	4.16667	2	0	-1.52288	4.16667	2	2	-1.52288	8	8	1	0	0	0	exp4	13	16	21.584	0	0	1.47314	0	316.228	-708.356	0	2113.55	316.228	0
1210314661	65586	13695-31-3	(Perfluoropropyl)methyl methacrylate	DTXSID3065586	C13695313	3219	score.position	8463686	6672147	5	4.16667	0	4.16667	2	0	-1.52288	4.16667	2	0	-1.52288	4.16667	2	2	-1.52288	8	8	1	0	0	0	exp4	13	16	21.584	0	0	1.47314	0	316.228	-708.356	0	2113.55	316.228	0
1210314661	65586	13695-31-3	(Perfluoropropyl)methyl methacrylate	DTXSID3065586	C13695313	3220	score.tail	8463873	6672334	5	4.16667	0	4.16667	2	0	-1.52288	4.16667	2	0	-1.52288	4.16667	2	2	-1.52288	8	8	1	0	0	0	exp4	13	16	21.584	0	0	1.47314	0	316.228	-708.356	0	2113.55	316.228	0
1210314661	65586	13695-31-3	(Perfluoropropyl)methyl methacrylate	DTXSID3065586	C13695313	3221	score.blood_pooling	8464060	6672521	5	0	0	0	-1.52288	0	-1.52288	0	-1.52288	0	-1.52288	0	-1.52288	2	-1.52288	8	8	1	0	0	0	exp5	13	16	21.584	0	6.25e-08	0	1e-06	0.00385119	-49.9066	0	391.406	0.00385119	1e-06	8
1210314661	65586	13695-31-3	(Perfluoropropyl)methyl methacrylate	DTXSID3065586	C13695313	3222	score.any	8464247	6672708	5	8.33333	0	8.33333	2	0	-1.52288	8.33333	2	0	-1.52288	8.33333	2	2	-1.52288	8	8	1	0	0	0	exp4	13	16	21.584	0	0	2.94628	0	316.227	-707.662	0	2108.01	316.227	0
1210314662	382063	151772-58-6	Perfluoro-3,6-dioxaheptanoic acid	DTXSID30382063	C151772586	3211	score.living	8462191	6670652	5	0	0	0	-1.52288	0	-1.52288	0	-1.52288	0	-1.52288	0	-1.52288	2	-1.52288	8	8	1	0	0	0	exp5	13	16	21.584	0	6.25e-08	0	1e-06	0.00385119	-49.9066	0	391.406	0.00385119	1e-06	8
1210314662	382063	151772-58-6	Perfluoro-3,6-dioxaheptanoic acid	DTXSID30382063	C151772586	3212	score.hatched	8462378	6670839	5	0	0	0	-1.52288	0	-1.52288	0	-1.52288	0	-1.52288	0	-1.52288	2	-1.52288	8	8	1	0	0	0	exp5	13	16	21.584	0	6.25e-08	0	1e-06	0.00385119	-49.9066	0	391.406	0.00385119	1e-06	8
1210314662	382063	151772-58-6	Perfluoro-3,6-dioxaheptanoic acid	DTXSID30382063	C151772586	3213	score.general	8462565	6671026	5	4.16667	0	4.16667	-1.52288	0	-1	4.16667	-1.52288	0	-1	4.16667	-1.52288	2	-1.52288	8	8	1	0	0	0	exp4	13	16	21.584	0	0	1.47314	0	316.227	-708.356	0	2113.55	316.227	0
1210314662	382063	151772-58-6	Perfluoro-3,6-dioxaheptanoic acid	DTXSID30382063	C151772586	3214	score.swim_bladder	8462752	6671213	5	0	0	0	-1.52288	0	-1.52288	0	-1.52288	0	-1.52288	0	-1.52288	2	-1.52288	8	8	1	0	0	0	exp5	13	16	21.584	0	6.25e-08	0	1e-06	0.00385119	-49.9066	0	391.406	0.00385119	1e-06	8
1210314662	382063	151772-58-6	Perfluoro-3,6-dioxaheptanoic acid	DTXSID30382063	C151772586	3215	score.craniofacial	8462939	6671400	5	0	0	0	-1.52288	0	-1.52288	0	-1.52288	0	-1.52288	0	-1.52288	2	-1.52288	8	8	1	0	0	0	exp5	13	16	21.584	0	6.25e-08	0	1e-06	0.00385119	-49.9066	0	391.406	0.00385119	1e-06	8
1210314662	382063	151772-58-6	Perfluoro-3,6-dioxaheptanoic acid	DTXSID30382063	C151772586	3216	score.edema	8463126	6671587	5	4.16667	0	4.16667	-1.52288	0	-1	4.16667	-1.52288	0	-1	4.16667	-1.52288	2	-1.52288	8	8	1	0	0	0	exp4	13	16	21.584	0	0	1.47314	0	316.227	-708.356	0	2113.55	316.227	0
1210314662	382063	151772-58-6	Perfluoro-3,6-dioxaheptanoic acid	DTXSID30382063	C151772586	3217	score.spine	8463313	6671774	5	0	0	0	-1.52288	0	-1.52288	0	-1.52288	0	-1.52288	0	-1.52288	2	-1.52288	8	8	1	0	0	0	exp5	13	16	21.584	0	6.25e-08	0	1e-06	0.00385119	-49.9066	0	391.406	0.00385119	1e-06	8
1210314662	382063	151772-58-6	Perfluoro-3,6-dioxaheptanoic acid	DTXSID30382063	C151772586	3218	score.pigmentation	8463500	6671961	5	0	0	0	-1.52288	0	-1.52288	0	-1.52288	0	-1.52288	0	-1.52288	2	-1.52288	8	8	1	0	0	0	exp5	13	16	21.584	0	6.25e-08	0	1e-06	0.00385119	-49.9066	0	391.406	0.00385119	1e-06	8
1210314662	382063	151772-58-6	Perfluoro-3,6-dioxaheptanoic acid	DTXSID30382063	C151772586	3219	score.position	8463687	6672148	5	0	0	0	-1.52288	0	-1.52288	0	-1.52288	0	-1.52288	0	-1.52288	2	-1.52288	8	8	1	0	0	0	exp5	13	16	21.584	0	6.25e-08	0	1e-06	0.00385119	-49.9066	0	391.406	0.00385119	1e-06	8
1210314662	382063	151772-58-6	Perfluoro-3,6-dioxaheptanoic acid	DTXSID30382063	C151772586	3220	score.tail	8463874	6672335	5	0	0	0	-1.52288	0	-1.52288	0	-1.52288	0	-1.52288	0	-1.52288	2	-1.52288	8	8	1	0	0	0	exp5	13	16	21.584	0	6.25e-08	0	1e-06	0.00385119	-49.9066	0	391.406	0.00385119	1e-06	8
1210314662	382063	151772-58-6	Perfluoro-3,6-dioxaheptanoic acid	DTXSID30382063	C151772586	3221	score.blood_pooling	8464061	6672522	5	0	0	0	-1.52288	0	-1.52288	0	-1.52288	0	-1.52288	0	-1.52288	2	-1.52288	8	8	1	0	0	0	exp5	13	16	21.584	0	6.25e-08	0	1e-06	0.00385119	-49.9066	0	391.406	0.00385119	1e-06	8
1210314662	382063	151772-58-6	Perfluoro-3,6-dioxaheptanoic acid	DTXSID30382063	C151772586	3222	score.any	8464248	6672709	5	4.16667	0	4.16667	-1.52288	0	-1	4.16667	-1.52288	0	-1	4.16667	-1.52288	2	-1.52288	8	8	1	0	0	0	exp4	13	16	21.584	0	0	1.47314	0	316.227	-708.356	0	2113.55	316.227	0
1210314663	46614	28523-86-6	Sevoflurane	DTXSID8046614	C28523866	3211	score.living	8462192	6670653	5	0	0	0	2	0	2	0	2	0	2	0	2	2	2	1	1	1	0	0	0	none	2	16	21.584	0
1210314663	46614	28523-86-6	Sevoflurane	DTXSID8046614	C28523866	3212	score.hatched	8462379	6670840	5	0	0	0	2	0	2	0	2	0	2	0	2	2	2	1	1	1	0	0	0	none	2	16	21.584	0
1210314663	46614	28523-86-6	Sevoflurane	DTXSID8046614	C28523866	3213	score.general	8462566	6671027	5	0	0	0	2	0	2	0	2	0	2	0	2	2	2	1	1	1	0	0	0	none	2	16	21.584	0
1210314663	46614	28523-86-6	Sevoflurane	DTXSID8046614	C28523866	3214	score.swim_bladder	8462753	6671214	5	0	0	0	2	0	2	0	2	0	2	0	2	2	2	1	1	1	0	0	0	none	2	16	21.584	0
1210314663	46614	28523-86-6	Sevoflurane	DTXSID8046614	C28523866	3215	score.craniofacial	8462940	6671401	5	0	0	0	2	0	2	0	2	0	2	0	2	2	2	1	1	1	0	0	0	none	2	16	21.584	0
1210314663	46614	28523-86-6	Sevoflurane	DTXSID8046614	C28523866	3216	score.edema	8463127	6671588	5	0	0	0	2	0	2	0	2	0	2	0	2	2	2	1	1	1	0	0	0	none	2	16	21.584	0
1210314663	46614	28523-86-6	Sevoflurane	DTXSID8046614	C28523866	3217	score.spine	8463314	6671775	5	0	0	0	2	0	2	0	2	0	2	0	2	2	2	1	1	1	0	0	0	none	2	16	21.584	0
1210314663	46614	28523-86-6	Sevoflurane	DTXSID8046614	C28523866	3218	score.pigmentation	8463501	6671962	5	0	0	0	2	0	2	0	2	0	2	0	2	2	2	1	1	1	0	0	0	none	2	16	21.584	0
1210314663	46614	28523-86-6	Sevoflurane	DTXSID8046614	C28523866	3219	score.position	8463688	6672149	5	0	0	0	2	0	2	0	2	0	2	0	2	2	2	1	1	1	0	0	0	none	2	16	21.584	0
1210314663	46614	28523-86-6	Sevoflurane	DTXSID8046614	C28523866	3220	score.tail	8463875	6672336	5	0	0	0	2	0	2	0	2	0	2	0	2	2	2	1	1	1	0	0	0	none	2	16	21.584	0
1210314663	46614	28523-86-6	Sevoflurane	DTXSID8046614	C28523866	3221	score.blood_pooling	8464062	6672523	5	0	0	0	2	0	2	0	2	0	2	0	2	2	2	1	1	1	0	0	0	none	2	16	21.584	0
1210314663	46614	28523-86-6	Sevoflurane	DTXSID8046614	C28523866	3222	score.any	8464249	6672710	5	0	0	0	2	0	2	0	2	0	2	0	2	2	2	1	1	1	0	0	0	none	2	16	21.584	0
1210314664	379901	50836-66-3	(Perfluoro-5-methylhexyl)ethyl 2-methylprop-2-enoate	DTXSID60379901	C50836663	3211	score.living	8462193	6670654	5	0	0	0	2	0	2	0	2	0	2	0	2	2	2	1	1	1	0	0	0	none	2	16	21.584	0
1210314664	379901	50836-66-3	(Perfluoro-5-methylhexyl)ethyl 2-methylprop-2-enoate	DTXSID60379901	C50836663	3212	score.hatched	8462380	6670841	5	0	0	0	2	0	2	0	2	0	2	0	2	2	2	1	1	1	0	0	0	none	2	16	21.584	0
1210314664	379901	50836-66-3	(Perfluoro-5-methylhexyl)ethyl 2-methylprop-2-enoate	DTXSID60379901	C50836663	3213	score.general	8462567	6671028	5	0	0	0	2	0	2	0	2	0	2	0	2	2	2	1	1	1	0	0	0	none	2	16	21.584	0
1210314664	379901	50836-66-3	(Perfluoro-5-methylhexyl)ethyl 2-methylprop-2-enoate	DTXSID60379901	C50836663	3214	score.swim_bladder	8462754	6671215	5	0	0	0	2	0	2	0	2	0	2	0	2	2	2	1	1	1	0	0	0	none	2	16	21.584	0
1210314664	379901	50836-66-3	(Perfluoro-5-methylhexyl)ethyl 2-methylprop-2-enoate	DTXSID60379901	C50836663	3215	score.craniofacial	8462941	6671402	5	0	0	0	2	0	2	0	2	0	2	0	2	2	2	1	1	1	0	0	0	none	2	16	21.584	0
1210314664	379901	50836-66-3	(Perfluoro-5-methylhexyl)ethyl 2-methylprop-2-enoate	DTXSID60379901	C50836663	3216	score.edema	8463128	6671589	5	0	0	0	2	0	2	0	2	0	2	0	2	2	2	1	1	1	0	0	0	none	2	16	21.584	0
1210314664	379901	50836-66-3	(Perfluoro-5-methylhexyl)ethyl 2-methylprop-2-enoate	DTXSID60379901	C50836663	3217	score.spine	8463315	6671776	5	0	0	0	2	0	2	0	2	0	2	0	2	2	2	1	1	1	0	0	0	none	2	16	21.584	0
1210314664	379901	50836-66-3	(Perfluoro-5-methylhexyl)ethyl 2-methylprop-2-enoate	DTXSID60379901	C50836663	3218	score.pigmentation	8463502	6671963	5	0	0	0	2	0	2	0	2	0	2	0	2	2	2	1	1	1	0	0	0	none	2	16	21.584	0
1210314664	379901	50836-66-3	(Perfluoro-5-methylhexyl)ethyl 2-methylprop-2-enoate	DTXSID60379901	C50836663	3219	score.position	8463689	6672150	5	0	0	0	2	0	2	0	2	0	2	0	2	2	2	1	1	1	0	0	0	none	2	16	21.584	0
1210314664	379901	50836-66-3	(Perfluoro-5-methylhexyl)ethyl 2-methylprop-2-enoate	DTXSID60379901	C50836663	3220	score.tail	8463876	6672337	5	0	0	0	2	0	2	0	2	0	2	0	2	2	2	1	1	1	0	0	0	none	2	16	21.584	0
1210314664	379901	50836-66-3	(Perfluoro-5-methylhexyl)ethyl 2-methylprop-2-enoate	DTXSID60379901	C50836663	3221	score.blood_pooling	8464063	6672524	5	0	0	0	2	0	2	0	2	0	2	0	2	2	2	1	1	1	0	0	0	none	2	16	21.584	0
1210314664	379901	50836-66-3	(Perfluoro-5-methylhexyl)ethyl 2-methylprop-2-enoate	DTXSID60379901	C50836663	3222	score.any	8464250	6672711	5	0	0	0	2	0	2	0	2	0	2	0	2	2	2	1	1	1	0	0	0	none	2	16	21.584	0
1210314665	370988	15242-17-8	Allyl perfluoroisopropyl ether	DTXSID10370988	C15242178	3211	score.living	8462194	6670655	5	0	0	0	2	0	2	0	2	0	2	0	2	2	2	1	1	1	0	0	0	none	2	16	21.584	0
1210314665	370988	15242-17-8	Allyl perfluoroisopropyl ether	DTXSID10370988	C15242178	3212	score.hatched	8462381	6670842	5	0	0	0	2	0	2	0	2	0	2	0	2	2	2	1	1	1	0	0	0	none	2	16	21.584	0
1210314665	370988	15242-17-8	Allyl perfluoroisopropyl ether	DTXSID10370988	C15242178	3213	score.general	8462568	6671029	5	0	0	0	2	0	2	0	2	0	2	0	2	2	2	1	1	1	0	0	0	none	2	16	21.584	0
1210314665	370988	15242-17-8	Allyl perfluoroisopropyl ether	DTXSID10370988	C15242178	3214	score.swim_bladder	8462755	6671216	5	0	0	0	2	0	2	0	2	0	2	0	2	2	2	1	1	1	0	0	0	none	2	16	21.584	0
1210314665	370988	15242-17-8	Allyl perfluoroisopropyl ether	DTXSID10370988	C15242178	3215	score.craniofacial	8462942	6671403	5	0	0	0	2	0	2	0	2	0	2	0	2	2	2	1	1	1	0	0	0	none	2	16	21.584	0
1210314665	370988	15242-17-8	Allyl perfluoroisopropyl ether	DTXSID10370988	C15242178	3216	score.edema	8463129	6671590	5	0	0	0	2	0	2	0	2	0	2	0	2	2	2	1	1	1	0	0	0	none	2	16	21.584	0
1210314665	370988	15242-17-8	Allyl perfluoroisopropyl ether	DTXSID10370988	C15242178	3217	score.spine	8463316	6671777	5	0	0	0	2	0	2	0	2	0	2	0	2	2	2	1	1	1	0	0	0	none	2	16	21.584	0
1210314665	370988	15242-17-8	Allyl perfluoroisopropyl ether	DTXSID10370988	C15242178	3218	score.pigmentation	8463503	6671964	5	0	0	0	2	0	2	0	2	0	2	0	2	2	2	1	1	1	0	0	0	none	2	16	21.584	0
1210314665	370988	15242-17-8	Allyl perfluoroisopropyl ether	DTXSID10370988	C15242178	3219	score.position	8463690	6672151	5	0	0	0	2	0	2	0	2	0	2	0	2	2	2	1	1	1	0	0	0	none	2	16	21.584	0
1210314665	370988	15242-17-8	Allyl perfluoroisopropyl ether	DTXSID10370988	C15242178	3220	score.tail	8463877	6672338	5	0	0	0	2	0	2	0	2	0	2	0	2	2	2	1	1	1	0	0	0	none	2	16	21.584	0
1210314665	370988	15242-17-8	Allyl perfluoroisopropyl ether	DTXSID10370988	C15242178	3221	score.blood_pooling	8464064	6672525	5	0	0	0	2	0	2	0	2	0	2	0	2	2	2	1	1	1	0	0	0	none	2	16	21.584	0
1210314665	370988	15242-17-8	Allyl perfluoroisopropyl ether	DTXSID10370988	C15242178	3222	score.any	8464251	6672712	5	0	0	0	2	0	2	0	2	0	2	0	2	2	2	1	1	1	0	0	0	none	2	16	21.584	0
1210314666	382621	25600-66-2	7:3 Fluorotelomer alcohol	DTXSID50382621	C25600662	3211	score.living	8462195	6670656	5	12.5	0	12.5	-1.52288	0	-1	12.5	-1.52288	0	-1	12.5	-1.52288	2	-1.52288	8	8	1	0	0	2.01899e-29	exp5	15	16	21.584	0	0.9375	4.41942	15	88.8062	-7.11746	4.31181e-74	2.39192	88.8062	15	8			64.1354	70.1738
1210314666	382621	25600-66-2	7:3 Fluorotelomer alcohol	DTXSID50382621	C25600662	3212	score.hatched	8462382	6670843	5	0	0	0	-1.52288	0	-1.52288	0	-1.52288	0	-1.52288	0	-1.52288	2	-1.52288	8	8	1	0	0	0	exp5	13	16	21.584	0	6.25e-08	0	1e-06	0.00385119	-49.9066	0	391.406	0.00385119	1e-06	8
1210314666	382621	25600-66-2	7:3 Fluorotelomer alcohol	DTXSID50382621	C25600662	3213	score.general	8462569	6671030	5	22.2222	0	22.2222	2	0	-1.52288	22.2222	2	0	-1.52288	22.2222	2	2	-1.52288	8	8	1	1	0	0.942115	exp5	42	16	21.584	0.942115	1.38889	4.16667	22.2222	35.5751	0.733866	0.0329203	-21.7656	35.5751	22.2222	7.07189	40.4995	59.1851	24.6179	27.2556
1210314666	382621	25600-66-2	7:3 Fluorotelomer alcohol	DTXSID50382621	C25600662	3214	score.swim_bladder	8462756	6671217	5	22.2222	0	22.2222	2	0	-1.52288	22.2222	2	0	-1.52288	22.2222	2	2	-1.52288	8	8	1	2	0	1	exp5	42	16	21.584	1	1.62802	5.89256	26.0483	88.0529	-6.61653	1.53332e-74	-0.889392	88.0529	26.0483	8	98.9535	98.9612	63.5914	69.5785
1210314666	382621	25600-66-2	7:3 Fluorotelomer alcohol	DTXSID50382621	C25600662	3215	score.craniofacial	8462943	6671404	5	11.1111	0	11.1111	2	0	-1.52288	11.1111	2	0	-1.52288	11.1111	2	2	-1.52288	8	8	1	0	0	0	exp4	13	16	21.584	0	0	3.92837	0	316.228	-707.375	0	2105.7	316.228	0
1210314666	382621	25600-66-2	7:3 Fluorotelomer alcohol	DTXSID50382621	C25600662	3216	score.edema	8463130	6671591	5	19.4444	0	19.4444	2	0	-1.52288	19.4444	2	0	-1.52288	19.4444	2	2	-1.52288	8	8	1	1	0	1	hill	42	16	21.584	0	1.21668	0.00119272	19.4669	36.4291	-14.6529	3.51945e-100	65.7461	36.4291	19.4669	6.69899			23.4726	26.2424
1210314666	382621	25600-66-2	7:3 Fluorotelomer alcohol	DTXSID50382621	C25600662	3217	score.spine	8463317	6671778	5	0	0	0	-1.52288	0	-1.52288	0	-1.52288	0	-1.52288	0	-1.52288	2	-1.52288	8	8	1	0	0	0	exp5	13	16	21.584	0	6.25e-08	0	1e-06	0.00385119	-49.9066	0	391.406	0.00385119	1e-06	8
1210314666	382621	25600-66-2	7:3 Fluorotelomer alcohol	DTXSID50382621	C25600662	3218	score.pigmentation	8463504	6671965	5	0	0	0	-1.52288	0	-1.52288	0	-1.52288	0	-1.52288	0	-1.52288	2	-1.52288	8	8	1	0	0	0	exp5	13	16	21.584	0	6.25e-08	0	1e-06	0.00385119	-49.9066	0	391.406	0.00385119	1e-06	8
1210314666	382621	25600-66-2	7:3 Fluorotelomer alcohol	DTXSID50382621	C25600662	3219	score.position	8463691	6672152	5	0	0	0	-1.52288	0	-1.52288	0	-1.52288	0	-1.52288	0	-1.52288	2	-1.52288	8	8	1	0	0	0	exp5	13	16	21.584	0	6.25e-08	0	1e-06	0.00385119	-49.9066	0	391.406	0.00385119	1e-06	8
1210314666	382621	25600-66-2	7:3 Fluorotelomer alcohol	DTXSID50382621	C25600662	3220	score.tail	8463878	6672339	5	0	0	0	-1.52288	0	-1.52288	0	-1.52288	0	-1.52288	0	-1.52288	2	-1.52288	8	8	1	0	0	0	exp5	13	16	21.584	0	6.25e-08	0	1e-06	0.00385119	-49.9066	0	391.406	0.00385119	1e-06	8
1210314666	382621	25600-66-2	7:3 Fluorotelomer alcohol	DTXSID50382621	C25600662	3221	score.blood_pooling	8464065	6672526	5	16.6667	0	16.6667	0	0	-1.52288	16.6667	0	0	-1.52288	16.6667	0	2	-1.52288	8	8	1	1	0	0	exp4	13	16	21.584	0	0	5.89256	0	316.228	-706.969	0	2102.46	316.228	0
1210314666	382621	25600-66-2	7:3 Fluorotelomer alcohol	DTXSID50382621	C25600662	3222	score.any	8464252	6672713	5	45.8333	0	45.8333	2	0	-1.52288	45.8333	2	0	-1.52288	45.8333	2	2	-1.52288	8	8	1	3	0	0.962823	exp5	42	16	21.584	0.962823	2.86459	8.33333	45.8334	38.7415	1.4271	0.036893	-27.3108	38.7415	45.8334	7.75904	33.335	85.2572	27.6975	30.3901
1210314667	47578	2043-55-2	1H,1H,2H,2H-Perfluorohexyl iodide	DTXSID1047578	C2043552	3211	score.living	8462196	6670657	5	0	0	0	2	0	2	0	2	0	2	0	2	2	2	1	1	1	0	0	0	none	2	16	21.584	0
1210314667	47578	2043-55-2	1H,1H,2H,2H-Perfluorohexyl iodide	DTXSID1047578	C2043552	3212	score.hatched	8462383	6670844	5	0	0	0	2	0	2	0	2	0	2	0	2	2	2	1	1	1	0	0	0	none	2	16	21.584	0
1210314667	47578	2043-55-2	1H,1H,2H,2H-Perfluorohexyl iodide	DTXSID1047578	C2043552	3213	score.general	8462570	6671031	5	8.33333	8.33333	8.33333	2	8.33333	2	8.33333	2	8.33333	2	8.33333	2	2	2	1	1	1	0	0	0	none	2	16	21.584	0
1210314667	47578	2043-55-2	1H,1H,2H,2H-Perfluorohexyl iodide	DTXSID1047578	C2043552	3214	score.swim_bladder	8462757	6671218	5	0	0	0	2	0	2	0	2	0	2	0	2	2	2	1	1	1	0	0	0	none	2	16	21.584	0
1210314667	47578	2043-55-2	1H,1H,2H,2H-Perfluorohexyl iodide	DTXSID1047578	C2043552	3215	score.craniofacial	8462944	6671405	5	0	0	0	2	0	2	0	2	0	2	0	2	2	2	1	1	1	0	0	0	none	2	16	21.584	0
1210314667	47578	2043-55-2	1H,1H,2H,2H-Perfluorohexyl iodide	DTXSID1047578	C2043552	3216	score.edema	8463131	6671592	5	8.33333	8.33333	8.33333	2	8.33333	2	8.33333	2	8.33333	2	8.33333	2	2	2	1	1	1	0	0	0	none	2	16	21.584	0
1210314667	47578	2043-55-2	1H,1H,2H,2H-Perfluorohexyl iodide	DTXSID1047578	C2043552	3217	score.spine	8463318	6671779	5	0	0	0	2	0	2	0	2	0	2	0	2	2	2	1	1	1	0	0	0	none	2	16	21.584	0
1210314667	47578	2043-55-2	1H,1H,2H,2H-Perfluorohexyl iodide	DTXSID1047578	C2043552	3218	score.pigmentation	8463505	6671966	5	0	0	0	2	0	2	0	2	0	2	0	2	2	2	1	1	1	0	0	0	none	2	16	21.584	0
1210314667	47578	2043-55-2	1H,1H,2H,2H-Perfluorohexyl iodide	DTXSID1047578	C2043552	3219	score.position	8463692	6672153	5	0	0	0	2	0	2	0	2	0	2	0	2	2	2	1	1	1	0	0	0	none	2	16	21.584	0
1210314667	47578	2043-55-2	1H,1H,2H,2H-Perfluorohexyl iodide	DTXSID1047578	C2043552	3220	score.tail	8463879	6672340	5	0	0	0	2	0	2	0	2	0	2	0	2	2	2	1	1	1	0	0	0	none	2	16	21.584	0
1210314667	47578	2043-55-2	1H,1H,2H,2H-Perfluorohexyl iodide	DTXSID1047578	C2043552	3221	score.blood_pooling	8464066	6672527	5	0	0	0	2	0	2	0	2	0	2	0	2	2	2	1	1	1	0	0	0	none	2	16	21.584	0
1210314667	47578	2043-55-2	1H,1H,2H,2H-Perfluorohexyl iodide	DTXSID1047578	C2043552	3222	score.any	8464253	6672714	5	8.33333	8.33333	8.33333	2	8.33333	2	8.33333	2	8.33333	2	8.33333	2	2	2	1	1	1	0	0	0	none	2	16	21.584	0
1210314668	174941	20825-07-4	3H,3H-Perfluoro-2,4-hexanedione	DTXSID90174941	C20825074	3211	score.living	8462197	6670658	5	0	0	0	2	0	2	0	2	0	2	0	2	2	2	1	1	1	0	0	0	none	2	16	21.584	0
1210314668	174941	20825-07-4	3H,3H-Perfluoro-2,4-hexanedione	DTXSID90174941	C20825074	3212	score.hatched	8462384	6670845	5	0	0	0	2	0	2	0	2	0	2	0	2	2	2	1	1	1	0	0	0	none	2	16	21.584	0
1210314668	174941	20825-07-4	3H,3H-Perfluoro-2,4-hexanedione	DTXSID90174941	C20825074	3213	score.general	8462571	6671032	5	0	0	0	2	0	2	0	2	0	2	0	2	2	2	1	1	1	0	0	0	none	2	16	21.584	0
1210314668	174941	20825-07-4	3H,3H-Perfluoro-2,4-hexanedione	DTXSID90174941	C20825074	3214	score.swim_bladder	8462758	6671219	5	0	0	0	2	0	2	0	2	0	2	0	2	2	2	1	1	1	0	0	0	none	2	16	21.584	0
1210314668	174941	20825-07-4	3H,3H-Perfluoro-2,4-hexanedione	DTXSID90174941	C20825074	3215	score.craniofacial	8462945	6671406	5	0	0	0	2	0	2	0	2	0	2	0	2	2	2	1	1	1	0	0	0	none	2	16	21.584	0
1210314668	174941	20825-07-4	3H,3H-Perfluoro-2,4-hexanedione	DTXSID90174941	C20825074	3216	score.edema	8463132	6671593	5	0	0	0	2	0	2	0	2	0	2	0	2	2	2	1	1	1	0	0	0	none	2	16	21.584	0
1210314668	174941	20825-07-4	3H,3H-Perfluoro-2,4-hexanedione	DTXSID90174941	C20825074	3217	score.spine	8463319	6671780	5	0	0	0	2	0	2	0	2	0	2	0	2	2	2	1	1	1	0	0	0	none	2	16	21.584	0
1210314668	174941	20825-07-4	3H,3H-Perfluoro-2,4-hexanedione	DTXSID90174941	C20825074	3218	score.pigmentation	8463506	6671967	5	0	0	0	2	0	2	0	2	0	2	0	2	2	2	1	1	1	0	0	0	none	2	16	21.584	0
1210314668	174941	20825-07-4	3H,3H-Perfluoro-2,4-hexanedione	DTXSID90174941	C20825074	3219	score.position	8463693	6672154	5	0	0	0	2	0	2	0	2	0	2	0	2	2	2	1	1	1	0	0	0	none	2	16	21.584	0
1210314668	174941	20825-07-4	3H,3H-Perfluoro-2,4-hexanedione	DTXSID90174941	C20825074	3220	score.tail	8463880	6672341	5	0	0	0	2	0	2	0	2	0	2	0	2	2	2	1	1	1	0	0	0	none	2	16	21.584	0
1210314668	174941	20825-07-4	3H,3H-Perfluoro-2,4-hexanedione	DTXSID90174941	C20825074	3221	score.blood_pooling	8464067	6672528	5	0	0	0	2	0	2	0	2	0	2	0	2	2	2	1	1	1	0	0	0	none	2	16	21.584	0
1210314668	174941	20825-07-4	3H,3H-Perfluoro-2,4-hexanedione	DTXSID90174941	C20825074	3222	score.any	8464254	6672715	5	0	0	0	2	0	2	0	2	0	2	0	2	2	2	1	1	1	0	0	0	none	2	16	21.584	0
1210314669	204489	559-14-8	Perfluorooct-1-ene	DTXSID40204489	C559148	3211	score.living	8462198	6670659	5	0	0	0	2	0	2	0	2	0	2	0	2	2	2	1	1	1	0	0	0	none	2	16	21.584	0
1210314669	204489	559-14-8	Perfluorooct-1-ene	DTXSID40204489	C559148	3212	score.hatched	8462385	6670846	5	0	0	0	2	0	2	0	2	0	2	0	2	2	2	1	1	1	0	0	0	none	2	16	21.584	0
1210314669	204489	559-14-8	Perfluorooct-1-ene	DTXSID40204489	C559148	3213	score.general	8462572	6671033	5	0	0	0	2	0	2	0	2	0	2	0	2	2	2	1	1	1	0	0	0	none	2	16	21.584	0
1210314669	204489	559-14-8	Perfluorooct-1-ene	DTXSID40204489	C559148	3214	score.swim_bladder	8462759	6671220	5	0	0	0	2	0	2	0	2	0	2	0	2	2	2	1	1	1	0	0	0	none	2	16	21.584	0
1210314669	204489	559-14-8	Perfluorooct-1-ene	DTXSID40204489	C559148	3215	score.craniofacial	8462946	6671407	5	0	0	0	2	0	2	0	2	0	2	0	2	2	2	1	1	1	0	0	0	none	2	16	21.584	0
1210314669	204489	559-14-8	Perfluorooct-1-ene	DTXSID40204489	C559148	3216	score.edema	8463133	6671594	5	0	0	0	2	0	2	0	2	0	2	0	2	2	2	1	1	1	0	0	0	none	2	16	21.584	0
1210314669	204489	559-14-8	Perfluorooct-1-ene	DTXSID40204489	C559148	3217	score.spine	8463320	6671781	5	0	0	0	2	0	2	0	2	0	2	0	2	2	2	1	1	1	0	0	0	none	2	16	21.584	0
1210314669	204489	559-14-8	Perfluorooct-1-ene	DTXSID40204489	C559148	3218	score.pigmentation	8463507	6671968	5	0	0	0	2	0	2	0	2	0	2	0	2	2	2	1	1	1	0	0	0	none	2	16	21.584	0
1210314669	204489	559-14-8	Perfluorooct-1-ene	DTXSID40204489	C559148	3219	score.position	8463694	6672155	5	0	0	0	2	0	2	0	2	0	2	0	2	2	2	1	1	1	0	0	0	none	2	16	21.584	0
1210314669	204489	559-14-8	Perfluorooct-1-ene	DTXSID40204489	C559148	3220	score.tail	8463881	6672342	5	0	0	0	2	0	2	0	2	0	2	0	2	2	2	1	1	1	0	0	0	none	2	16	21.584	0
1210314669	204489	559-14-8	Perfluorooct-1-ene	DTXSID40204489	C559148	3221	score.blood_pooling	8464068	6672529	5	0	0	0	2	0	2	0	2	0	2	0	2	2	2	1	1	1	0	0	0	none	2	16	21.584	0
1210314669	204489	559-14-8	Perfluorooct-1-ene	DTXSID40204489	C559148	3222	score.any	8464255	6672716	5	0	0	0	2	0	2	0	2	0	2	0	2	2	2	1	1	1	0	0	0	none	2	16	21.584	0
1210314670	37303	375-85-9	Perfluoroheptanoic acid	DTXSID1037303	C375859	3211	score.living	8462199	6670660	5	8.33333	0	8.33333	-1.52288	0	-1	8.33333	-1.52288	0	-1	8.33333	-1.52288	2	-1.52288	8	8	1	0	0	0	exp5	13	16	21.584	0	0.62435	2.94628	9.98959	88.7739	-7.64006	9.58947e-74	5.64726	88.7739	9.98959	8
1210314670	37303	375-85-9	Perfluoroheptanoic acid	DTXSID1037303	C375859	3212	score.hatched	8462386	6670847	5	0	0	0	-1.52288	0	-1.52288	0	-1.52288	0	-1.52288	0	-1.52288	2	-1.52288	8	8	1	0	0	0	exp5	13	16	21.584	0	6.25e-08	0	1e-06	0.00385119	-49.9066	0	391.406	0.00385119	1e-06	8
1210314670	37303	375-85-9	Perfluoroheptanoic acid	DTXSID1037303	C375859	3213	score.general	8462573	6671034	5	8.33333	0	8.33333	1	0	-1.52288	8.33333	1	0	-1.52288	8.33333	1	2	-1.52288	8	8	1	0	0	0	hill	13	16	21.584	0	0.624418	2.94628	9.99068	116.512	-9.44859	2.79801e-73	11.0728	116.512	9.99068	8
1210314670	37303	375-85-9	Perfluoroheptanoic acid	DTXSID1037303	C375859	3214	score.swim_bladder	8462760	6671221	5	16.6667	0	16.6667	1	0	-1.52288	16.6667	1	0	-1.52288	16.6667	1	2	-1.52288	8	8	1	1	0	0	exp4	13	16	21.584	0	0	5.89256	0	316.226	-706.969	0	2102.46	316.226	0
1210314670	37303	375-85-9	Perfluoroheptanoic acid	DTXSID1037303	C375859	3215	score.craniofacial	8462947	6671408	5	0	0	0	-1.52288	0	-1.52288	0	-1.52288	0	-1.52288	0	-1.52288	2	-1.52288	8	8	1	0	0	0	exp5	13	16	21.584	0	6.25e-08	0	1e-06	0.00385119	-49.9066	0	391.406	0.00385119	1e-06	8
1210314670	37303	375-85-9	Perfluoroheptanoic acid	DTXSID1037303	C375859	3216	score.edema	8463134	6671595	5	8.33333	0	8.33333	1	0	-1.52288	8.33333	1	0	-1.52288	8.33333	1	2	-1.52288	8	8	1	0	0	0	hill	13	16	21.584	0	0.624418	2.94628	9.99068	116.512	-9.44859	2.79801e-73	11.0728	116.512	9.99068	8
1210314670	37303	375-85-9	Perfluoroheptanoic acid	DTXSID1037303	C375859	3217	score.spine	8463321	6671782	5	0	0	0	-1.52288	0	-1.52288	0	-1.52288	0	-1.52288	0	-1.52288	2	-1.52288	8	8	1	0	0	0	exp5	13	16	21.584	0	6.25e-08	0	1e-06	0.00385119	-49.9066	0	391.406	0.00385119	1e-06	8
1210314670	37303	375-85-9	Perfluoroheptanoic acid	DTXSID1037303	C375859	3218	score.pigmentation	8463508	6671969	5	0	0	0	-1.52288	0	-1.52288	0	-1.52288	0	-1.52288	0	-1.52288	2	-1.52288	8	8	1	0	0	0	exp5	13	16	21.584	0	6.25e-08	0	1e-06	0.00385119	-49.9066	0	391.406	0.00385119	1e-06	8
1210314670	37303	375-85-9	Perfluoroheptanoic acid	DTXSID1037303	C375859	3219	score.position	8463695	6672156	5	0	0	0	-1.52288	0	-1.52288	0	-1.52288	0	-1.52288	0	-1.52288	2	-1.52288	8	8	1	0	0	0	exp5	13	16	21.584	0	6.25e-08	0	1e-06	0.00385119	-49.9066	0	391.406	0.00385119	1e-06	8
1210314670	37303	375-85-9	Perfluoroheptanoic acid	DTXSID1037303	C375859	3220	score.tail	8463882	6672343	5	0	0	0	-1.52288	0	-1.52288	0	-1.52288	0	-1.52288	0	-1.52288	2	-1.52288	8	8	1	0	0	0	exp5	13	16	21.584	0	6.25e-08	0	1e-06	0.00385119	-49.9066	0	391.406	0.00385119	1e-06	8
1210314670	37303	375-85-9	Perfluoroheptanoic acid	DTXSID1037303	C375859	3221	score.blood_pooling	8464069	6672530	5	0	0	0	-1.52288	0	-1.52288	0	-1.52288	0	-1.52288	0	-1.52288	2	-1.52288	8	8	1	0	0	0	exp5	13	16	21.584	0	6.25e-08	0	1e-06	0.00385119	-49.9066	0	391.406	0.00385119	1e-06	8
1210314670	37303	375-85-9	Perfluoroheptanoic acid	DTXSID1037303	C375859	3222	score.any	8464256	6672717	5	16.6667	0	16.6667	1	0	-1.52288	16.6667	1	0	-1.52288	16.6667	1	2	-1.52288	8	8	1	1	0	1	hill	42	16	21.584	0	1.24853	5.89256	19.9764	98.9327	-7.44764	5.6021e-74	1.60333	98.9327	19.9764	8			68.4693	75.1726
1210314671	31860	335-76-2	Perfluorodecanoic acid	DTXSID3031860	C335762	3211	score.living	8462200	6670661	5	100	0	100	2	0	-1	100	2	0	-1	100	2	2	-1.52288	8	8	1	5	0	0.999402	hill	42	16	21.584	0.999402	6.28896	18.6323	100.623	17.4561	1.80235	0.000597757	-32.1442	17.4561	100.623	2.90519	9.48635	13.1372	6.33556	8.19381
1210314671	31860	335-76-2	Perfluorodecanoic acid	DTXSID3031860	C335762	3212	score.hatched	8462387	6670848	5	0	0	0	-1.52288	0	-1.52288	0	-1.52288	0	-1.52288	0	-1.52288	2	-1.52288	8	8	1	0	0	0	exp5	13	16	21.584	0	6.25e-08	0	1e-06	0.00385119	-49.9066	0	391.406	0.00385119	1e-06	8
1210314671	31860	335-76-2	Perfluorodecanoic acid	DTXSID3031860	C335762	3213	score.general	8462574	6671035	5	50	0	50	1.47712	0	-1.52288	50	1.47712	0	-1.52288	50	1.47712	1.47712	-1.52288	7	7	1	1	0	1	exp5	42	16	21.584	1	3.125	3.1497	50	11.5221	-7.71013	4.21234e-265	0.141792	11.5221	50	8	11.2315	11.2317	8.32117	9.10462
1210314671	31860	335-76-2	Perfluorodecanoic acid	DTXSID3031860	C335762	3214	score.swim_bladder	8462761	6671222	5	100	0	100	1.47712	0	-1.52288	100	1.47712	0	-1.52288	100	1.47712	1.47712	-1.52288	7	7	1	3	0	1	exp5	42	16	21.584	1	6.25	6.29941	100	11.5221	-7.0169	1.64552e-267	-4.71028	11.5221	100	8	10.1078	10.108	8.32117	9.10462
1210314671	31860	335-76-2	Perfluorodecanoic acid	DTXSID3031860	C335762	3215	score.craniofacial	8462948	6671409	5	0	0	0	-1.52288	0	-1.52288	0	-1.52288	0	-1.52288	0	-1.52288	1.47712	-1.52288	7	7	1	0	0	0	exp5	13	16	21.584	0	6.25e-08	0	1e-06	0.0168226	-49.9393	0	342.709	0.0168226	1e-06	8
1210314671	31860	335-76-2	Perfluorodecanoic acid	DTXSID3031860	C335762	3216	score.edema	8463135	6671596	5	50	0	50	1.47712	0	-1.52288	50	1.47712	0	-1.52288	50	1.47712	1.47712	-1.52288	7	7	1	1	0	0	exp4	13	16	21.584	0	0	18.8982	0	87.5318	-705.871	0	1388.78	87.5318	0
1210314671	31860	335-76-2	Perfluorodecanoic acid	DTXSID3031860	C335762	3217	score.spine	8463322	6671783	5	0	0	0	-1.52288	0	-1.52288	0	-1.52288	0	-1.52288	0	-1.52288	1.47712	-1.52288	7	7	1	0	0	0	exp5	13	16	21.584	0	6.25e-08	0	1e-06	0.0168226	-49.9393	0	342.709	0.0168226	1e-06	8
1210314671	31860	335-76-2	Perfluorodecanoic acid	DTXSID3031860	C335762	3218	score.pigmentation	8463509	6671970	5	0	0	0	-1.52288	0	-1.52288	0	-1.52288	0	-1.52288	0	-1.52288	1.47712	-1.52288	7	7	1	0	0	0	exp5	13	16	21.584	0	6.25e-08	0	1e-06	0.0168226	-49.9393	0	342.709	0.0168226	1e-06	8
1210314671	31860	335-76-2	Perfluorodecanoic acid	DTXSID3031860	C335762	3219	score.position	8463696	6672157	5	0	0	0	-1.52288	0	-1.52288	0	-1.52288	0	-1.52288	0	-1.52288	1.47712	-1.52288	7	7	1	0	0	0	exp5	13	16	21.584	0	6.25e-08	0	1e-06	0.0168226	-49.9393	0	342.709	0.0168226	1e-06	8
1210314671	31860	335-76-2	Perfluorodecanoic acid	DTXSID3031860	C335762	3220	score.tail	8463883	6672344	5	0	0	0	-1.52288	0	-1.52288	0	-1.52288	0	-1.52288	0	-1.52288	1.47712	-1.52288	7	7	1	0	0	0	exp5	13	16	21.584	0	6.25e-08	0	1e-06	0.0168226	-49.9393	0	342.709	0.0168226	1e-06	8
1210314671	31860	335-76-2	Perfluorodecanoic acid	DTXSID3031860	C335762	3221	score.blood_pooling	8464070	6672531	5	0	0	0	-1.52288	0	-1.52288	0	-1.52288	0	-1.52288	0	-1.52288	1.47712	-1.52288	7	7	1	0	0	0	exp5	13	16	21.584	0	6.25e-08	0	1e-06	0.0168226	-49.9393	0	342.709	0.0168226	1e-06	8
1210314671	31860	335-76-2	Perfluorodecanoic acid	DTXSID3031860	C335762	3222	score.any	8464257	6672718	5	100	0	100	1.47712	0	-1.52288	100	1.47712	0	-1.52288	100	1.47712	2	-1.52288	8	8	1	5	0	0.999996	exp5	42	16	21.584	0.999996	6.25001	8.33333	100	10.7457	1.42713	4.44469e-06	-27.3108	10.7457	100	7.45575	9.03669	9.70146	7.57827	8.34641
1210314672	36926	335-27-3	Perfluoro-1,3-dimethylcyclohexane	DTXSID0036926	C335273	3211	score.living	8462201	6670662	5	16.6667	16.6667	16.6667	2	16.6667	2	16.6667	2	16.6667	2	16.6667	2	2	2	1	1	1	1	0	0	none	2	16	21.584	0
1210314672	36926	335-27-3	Perfluoro-1,3-dimethylcyclohexane	DTXSID0036926	C335273	3212	score.hatched	8462388	6670849	5	0	0	0	2	0	2	0	2	0	2	0	2	2	2	1	1	1	0	0	0	none	2	16	21.584	0
1210314672	36926	335-27-3	Perfluoro-1,3-dimethylcyclohexane	DTXSID0036926	C335273	3213	score.general	8462575	6671036	5	0	0	0	2	0	2	0	2	0	2	0	2	2	2	1	1	1	0	0	0	none	2	16	21.584	0
1210314672	36926	335-27-3	Perfluoro-1,3-dimethylcyclohexane	DTXSID0036926	C335273	3214	score.swim_bladder	8462762	6671223	5	0	0	0	2	0	2	0	2	0	2	0	2	2	2	1	1	1	0	0	0	none	2	16	21.584	0
1210314672	36926	335-27-3	Perfluoro-1,3-dimethylcyclohexane	DTXSID0036926	C335273	3215	score.craniofacial	8462949	6671410	5	0	0	0	2	0	2	0	2	0	2	0	2	2	2	1	1	1	0	0	0	none	2	16	21.584	0
1210314672	36926	335-27-3	Perfluoro-1,3-dimethylcyclohexane	DTXSID0036926	C335273	3216	score.edema	8463136	6671597	5	0	0	0	2	0	2	0	2	0	2	0	2	2	2	1	1	1	0	0	0	none	2	16	21.584	0
1210314672	36926	335-27-3	Perfluoro-1,3-dimethylcyclohexane	DTXSID0036926	C335273	3217	score.spine	8463323	6671784	5	0	0	0	2	0	2	0	2	0	2	0	2	2	2	1	1	1	0	0	0	none	2	16	21.584	0
1210314672	36926	335-27-3	Perfluoro-1,3-dimethylcyclohexane	DTXSID0036926	C335273	3218	score.pigmentation	8463510	6671971	5	0	0	0	2	0	2	0	2	0	2	0	2	2	2	1	1	1	0	0	0	none	2	16	21.584	0
1210314672	36926	335-27-3	Perfluoro-1,3-dimethylcyclohexane	DTXSID0036926	C335273	3219	score.position	8463697	6672158	5	0	0	0	2	0	2	0	2	0	2	0	2	2	2	1	1	1	0	0	0	none	2	16	21.584	0
1210314672	36926	335-27-3	Perfluoro-1,3-dimethylcyclohexane	DTXSID0036926	C335273	3220	score.tail	8463884	6672345	5	0	0	0	2	0	2	0	2	0	2	0	2	2	2	1	1	1	0	0	0	none	2	16	21.584	0
1210314672	36926	335-27-3	Perfluoro-1,3-dimethylcyclohexane	DTXSID0036926	C335273	3221	score.blood_pooling	8464071	6672532	5	0	0	0	2	0	2	0	2	0	2	0	2	2	2	1	1	1	0	0	0	none	2	16	21.584	0
1210314672	36926	335-27-3	Perfluoro-1,3-dimethylcyclohexane	DTXSID0036926	C335273	3222	score.any	8464258	6672719	5	16.6667	16.6667	16.6667	2	16.6667	2	16.6667	2	16.6667	2	16.6667	2	2	2	1	1	1	1	0	0	none	2	16	21.584	0
1210314673	880230	19932-26-4	((2,2,3,3-Tetrafluoropropoxy)methyl)oxirane	DTXSID70880230	C19932264	3211	score.living	8462202	6670663	5	0	0	0	-1.52288	0	-1.52288	0	-1.52288	0	-1.52288	0	-1.52288	2	-1.52288	8	8	1	0	0	0	exp5	13	16	21.584	0	6.25e-08	0	1e-06	0.00385119	-49.9066	0	391.406	0.00385119	1e-06	8
1210314673	880230	19932-26-4	((2,2,3,3-Tetrafluoropropoxy)methyl)oxirane	DTXSID70880230	C19932264	3212	score.hatched	8462389	6670850	5	0	0	0	-1.52288	0	-1.52288	0	-1.52288	0	-1.52288	0	-1.52288	2	-1.52288	8	8	1	0	0	0	exp5	13	16	21.584	0	6.25e-08	0	1e-06	0.00385119	-49.9066	0	391.406	0.00385119	1e-06	8
[truncated: 706 more rows]
[truncated: 18 more columns]
